# Supplementary material for: Space Station conditions are selective but do not alter microbial characteristics relevant to human health
Source: Nat Commun. 2019 Sep 5;10:3990. doi: 10.1038/s41467-019-11682-z (PMC6728350; doi:10.1038/s41467-019-11682-z)
Supplement: Supplementary file 5 — Supplementary Data 2 [file 41467_2019_11682_MOESM5_ESM.xlsx]

## Sheet: Table
Supplementary Data 2: Taxonomic diversity as inferred from metagenomic dataset.
domain	phylum	className	order	family	genus	COLA1	COLB1	N2A	N2B	N3C1	N1C
Viruses	unclassified (derived from Viruses)	unclassified (derived from Viruses)	Caudovirales	Podoviridae	AHJD-like viruses	11	130	2	25	32	33
Bacteria	Firmicutes	Bacilli	Lactobacillales	Aerococcaceae	Abiotrophia	17	898	10	98	102	119
Eukaryota	unclassified (derived from Eukaryota)	unclassified (derived from Eukaryota)	unclassified (derived from Eukaryota)	unclassified (derived from Eukaryota)	Acanthamoeba	0	1	0	0	0	0
Bacteria	Cyanobacteria	unclassified (derived from Cyanobacteria)	unclassified (derived from Cyanobacteria)	unclassified (derived from Cyanobacteria)	Acaryochloris	8	22	10	11	12	3
Bacteria	Firmicutes	Clostridia	Clostridiales	Ruminococcaceae	Acetivibrio	5	35	1	40	17	5
Bacteria	Proteobacteria	Alphaproteobacteria	Rhodospirillales	Acetobacteraceae	Acetobacter	7	14	17	9	19	10
Bacteria	Firmicutes	Clostridia	Halanaerobiales	Halobacteroidaceae	Acetohalobium	9	22	2	19	14	10
Eukaryota	Chordata	Actinopterygii	Cypriniformes	Cyprinidae	Acheilognathus	0	0	0	0	1	0
Bacteria	Tenericutes	Mollicutes	Acholeplasmatales	Acholeplasmataceae	Acholeplasma	10	21	1	17	9	8
Bacteria	Proteobacteria	Betaproteobacteria	Burkholderiales	Alcaligenaceae	Achromobacter	53	348	411	462	133	87
Bacteria	Firmicutes	Negativicutes	Selenomonadales	Acidaminococcaceae	Acidaminococcus	23	237	9	188	120	92
Archaea	Crenarchaeota	Thermoprotei	Acidilobales	Acidilobaceae	Acidilobus	1	1	0	0	0	0
Bacteria	Actinobacteria	Actinobacteria (class)	Acidimicrobiales	Acidimicrobiaceae	Acidimicrobium	2	22	12	18	29	12
Bacteria	Proteobacteria	Alphaproteobacteria	Rhodospirillales	Acetobacteraceae	Acidiphilium	19	100	66	36	48	58
Bacteria	Proteobacteria	Gammaproteobacteria	Acidithiobacillales	Acidithiobacillaceae	Acidithiobacillus	18	45	47	56	30	15
Bacteria	Acidobacteria	Acidobacteria (class)	Acidobacteriales	Acidobacteriaceae	Acidobacterium	7	34	22	39	31	26
Bacteria	Actinobacteria	Actinobacteria (class)	Actinomycetales	Acidothermaceae	Acidothermus	79	571	56	195	331	351
Bacteria	Proteobacteria	Betaproteobacteria	Burkholderiales	Comamonadaceae	Acidovorax	219	844	1178	1666	431	319
Archaea	Euryarchaeota	unclassified (derived from Euryarchaeota)	unclassified (derived from Euryarchaeota)	unclassified (derived from Euryarchaeota)	Aciduliprofundum	0	4	0	3	2	3
Bacteria	Proteobacteria	Gammaproteobacteria	Pseudomonadales	Moraxellaceae	Acinetobacter	1580	3278	1650	1946	943	2120
Eukaryota	Streptophyta	Liliopsida	Acorales	Acoraceae	Acorus	1	2	2	4	0	0
Bacteria	Proteobacteria	Gammaproteobacteria	Pasteurellales	Pasteurellaceae	Actinobacillus	148	1262	112	661	909	454
Bacteria	Actinobacteria	Actinobacteria (class)	Actinomycetales	Actinomycetaceae	Actinomyces	895	8742	687	1952	7073	10436
Bacteria	Actinobacteria	Actinobacteria (class)	Actinomycetales	Actinosynnemataceae	Actinosynnema	74	600	77	157	320	391
Eukaryota	Arthropoda	Insecta	Hemiptera	Aphididae	Acyrthosiphon	5	234	31	5	3	9
Eukaryota	Arthropoda	Insecta	Diptera	Culicidae	Aedes	9	823	47	20	13	20
Bacteria	Firmicutes	Bacilli	Lactobacillales	Aerococcaceae	Aerococcus	67	96	19	24	61	154
Bacteria	Actinobacteria	Actinobacteria (class)	Actinomycetales	Nocardioidaceae	Aeromicrobium	22	71	36	48	58	73
Bacteria	Proteobacteria	Gammaproteobacteria	Aeromonadales	Aeromonadaceae	Aeromonas	60	133	91	89	65	98
Archaea	Crenarchaeota	Thermoprotei	Desulfurococcales	Desulfurococcaceae	Aeropyrum	1	4	3	0	7	1
Eukaryota	Streptophyta	unclassified (derived from Streptophyta)	Brassicales	Brassicaceae	Aethionema	163	1	0	2	0	2
Bacteria	Proteobacteria	Alphaproteobacteria	Rhizobiales	Bradyrhizobiaceae	Afipia	4	34	21	25	30	5
Bacteria	Proteobacteria	Gammaproteobacteria	Pasteurellales	Pasteurellaceae	Aggregatibacter	194	2063	135	1007	1065	899
Bacteria	Proteobacteria	Alphaproteobacteria	Rhizobiales	Rhizobiaceae	Agrobacterium	125	330	159	237	227	118
Eukaryota	Streptophyta	Liliopsida	Poales	Poaceae	Agrostis	0	1	0	1	0	2
Bacteria	Proteobacteria	Alphaproteobacteria	Rhodobacterales	Rhodobacteraceae	Ahrensia	3	1	4	5	6	1
Eukaryota	Chordata	Mammalia	Carnivora	Ursidae	Ailuropoda	30	148	5	22	24	37
Eukaryota	Chordata	Mammalia	Carnivora	Ailuridae	Ailurus	0	0	0	1	0	0
Eukaryota	Ascomycota	Eurotiomycetes	Onygenales	Ajellomycetaceae	Ajellomyces	6	31	7	11	15	11
Bacteria	Verrucomicrobia	Verrucomicrobiae	Verrucomicrobiales	Verrucomicrobiaceae	Akkermansia	16	96	6	98	130	41
Bacteria	Proteobacteria	Betaproteobacteria	Burkholderiales	Comamonadaceae	Albidiferax	45	224	146	361	86	121
Bacteria	Proteobacteria	Gammaproteobacteria	Oceanospirillales	Alcanivoracaceae	Alcanivorax	416	1623	10836	3892	50	64
Eukaryota	Chordata	Actinopterygii	Notacanthiformes	Halosauridae	Aldrovandia	0	0	0	0	0	1
Bacteria	Bacteroidetes	Cytophagia	Cytophagales	Cyclobacteriaceae	Algoriphagus	6	19	6	18	4	4
Bacteria	Proteobacteria	Betaproteobacteria	Burkholderiales	Comamonadaceae	Alicycliphilus	14	91	92	185	30	29
Bacteria	Firmicutes	Bacilli	Bacillales	Alicyclobacillaceae	Alicyclobacillus	44	93	34	43	46	42
Bacteria	Proteobacteria	Gammaproteobacteria	Vibrionales	Vibrionaceae	Aliivibrio	11	62	33	30	25	26
Bacteria	Bacteroidetes	Bacteroidia	Bacteroidales	Rikenellaceae	Alistipes	19	305	5	295	207	76
Bacteria	Proteobacteria	Gammaproteobacteria	Chromatiales	Ectothiorhodospiraceae	Alkalilimnicola	13	39	94	49	26	20
Bacteria	Firmicutes	Clostridia	Clostridiales	Clostridiaceae	Alkaliphilus	82	449	28	300	184	162
Bacteria	Proteobacteria	Gammaproteobacteria	Chromatiales	Chromatiaceae	Allochromatium	12	28	69	28	11	8
Eukaryota	Blastocladiomycota	Blastocladiomycetes	Blastocladiales	Blastocladiaceae	Allomyces	1	14	3	3	3	3
Viruses	unclassified (derived from Viruses)	unclassified (derived from Viruses)	unclassified (derived from Viruses)	Baculoviridae	Alphabaculovirus	0	1	0	0	0	0
Viruses	unclassified (derived from Viruses)	unclassified (derived from Viruses)	unclassified (derived from Viruses)	Papillomaviridae	Alphapapillomavirus	99	13	2	3	37	0
Viruses	unclassified (derived from Viruses)	unclassified (derived from Viruses)	unclassified (derived from Viruses)	Retroviridae	Alpharetrovirus	0	0	0	0	0	2
Bacteria	Proteobacteria	Gammaproteobacteria	Alteromonadales	Alteromonadaceae	Alteromonas	11	37	38	16	16	13
Eukaryota	Streptophyta	unclassified (derived from Streptophyta)	Amborellales	Amborellaceae	Amborella	27	1	6	8	1	0
Bacteria	Synergistetes	Synergistia	Synergistales	Synergistaceae	Aminobacterium	4	25	2	9	11	6
Bacteria	Synergistetes	Synergistia	Synergistales	Synergistaceae	Aminomonas	3	8	3	2	3	3
Bacteria	Firmicutes	Clostridia	Thermoanaerobacterales	Thermoanaerobacteraceae	Ammonifex	5	16	5	11	9	7
Bacteria	Actinobacteria	Actinobacteria (class)	Actinomycetales	Pseudonocardiaceae	Amycolatopsis	49	386	64	119	153	316
Bacteria	Cyanobacteria	unclassified (derived from Cyanobacteria)	Nostocales	Nostocaceae	Anabaena	12	59	27	48	14	21
Bacteria	Synergistetes	Synergistia	Synergistales	Synergistaceae	Anaerobaculum	6	10	0	2	4	1
Bacteria	Firmicutes	Clostridia	Clostridiales	Clostridiales Family XI. Incertae Sedis	Anaerococcus	574	3697	264	1393	1054	1675
Bacteria	Firmicutes	Clostridia	Clostridiales	Eubacteriaceae	Anaerofustis	2	25	0	21	6	12
Bacteria	Proteobacteria	Deltaproteobacteria	Myxococcales	Myxococcaceae	Anaeromyxobacter	46	183	62	94	108	130
Bacteria	Firmicutes	Clostridia	Clostridiales	Lachnospiraceae	Anaerostipes	4	67	3	70	43	22
Bacteria	Firmicutes	Clostridia	Clostridiales	Ruminococcaceae	Anaerotruncus	9	152	7	175	79	28
Bacteria	Proteobacteria	Alphaproteobacteria	Rickettsiales	Anaplasmataceae	Anaplasma	3	3	4	1	1	0
Eukaryota	Streptophyta	Marattiopsida	Marattiales	Marattiaceae	Angiopteris	0	1	0	0	0	0
Eukaryota	Streptophyta	Liliopsida	Poales	Poaceae	Anomochloa	0	2	1	1	0	1
Eukaryota	Arthropoda	Insecta	Diptera	Culicidae	Anopheles	11	875	59	19	18	27
Bacteria	Firmicutes	Bacilli	Bacillales	Bacillaceae	Anoxybacillus	262	127	12	736	47	49
Eukaryota	Basidiomycota	Agaricomycetes	Agaricales	Tricholomataceae	Anthracophyllum	0	6	0	0	1	3
Eukaryota	Ascomycota	Sordariomycetes	Diaporthales	Gnomoniaceae	Apiognomonia	0	0	0	7	0	0
Eukaryota	Arthropoda	Insecta	Hymenoptera	Apidae	Apis	6	418	8	26	4	10
Bacteria	Aquificae	Aquificae (class)	Aquificales	Aquificaceae	Aquifex	4	27	12	31	8	11
Eukaryota	Streptophyta	unclassified (derived from Streptophyta)	Brassicales	Brassicaceae	Arabidopsis	8973	334	282	241	88	186
Eukaryota	Streptophyta	unclassified (derived from Streptophyta)	Brassicales	Brassicaceae	Arabis	278	1	0	0	0	1
Bacteria	Actinobacteria	Actinobacteria (class)	Actinomycetales	Actinomycetaceae	Arcanobacterium	113	868	96	178	564	610
Archaea	Euryarchaeota	Archaeoglobi	Archaeoglobales	Archaeoglobaceae	Archaeoglobus	7	22	3	12	5	10
Bacteria	Proteobacteria	Epsilonproteobacteria	Campylobacterales	Campylobacteraceae	Arcobacter	5	35	8	23	13	10
Eukaryota	Chordata	Aves	Ciconiiformes	Ardeidae	Ardea	0	1	0	0	0	0
Eukaryota	Chordata	Aves	Charadriiformes	Scolopacidae	Arenaria	0	1	0	0	0	0
Bacteria	Proteobacteria	Betaproteobacteria	Rhodocyclales	Rhodocyclaceae	Aromatoleum	89	138	101	116	44	56
Bacteria	Actinobacteria	Actinobacteria (class)	Actinomycetales	Micrococcaceae	Arthrobacter	545	2008	774	1188	1927	1547
Eukaryota	Ascomycota	Eurotiomycetes	Onygenales	Arthrodermataceae	Arthroderma	12	25	4	18	8	13
Bacteria	Cyanobacteria	unclassified (derived from Cyanobacteria)	Oscillatoriales	unclassified (derived from Oscillatoriales)	Arthrospira	5	14	6	8	6	15
Eukaryota	Ascomycota	Pezizomycetes	Pezizales	Ascobolaceae	Ascobolus	2	0	0	0	0	0
Eukaryota	Ascomycota	Eurotiomycetes	Eurotiales	Trichocomaceae	Aspergillus	135	249	61	109	87	303
Bacteria	Proteobacteria	Alphaproteobacteria	Caulobacterales	Caulobacteraceae	Asticcacaulis	10	28	18	25	18	17
Eukaryota	Chordata	unclassified (derived from Chordata)	unclassified (derived from Chordata)	Epigonichthyidae	Asymmetron	0	1	0	0	0	0
Bacteria	Actinobacteria	Actinobacteria (class)	Coriobacteriales	Coriobacteriaceae	Atopobium	24	310	27	181	235	389
Eukaryota	Streptophyta	unclassified (derived from Streptophyta)	Solanales	Solanaceae	Atropa	10	9	7	7	2	6
Bacteria	Proteobacteria	Alphaproteobacteria	Rhizobiales	Aurantimonadaceae	Aurantimonas	15	52	32	45	30	19
Viruses	unclassified (derived from Viruses)	unclassified (derived from Viruses)	unclassified (derived from Viruses)	Poxviridae	Avipoxvirus	1	3	1	0	1	0
Eukaryota	Chordata	Aves	Anseriformes	Anatidae	Aythya	0	0	0	0	0	2
Bacteria	Proteobacteria	Betaproteobacteria	Rhodocyclales	Rhodocyclaceae	Azoarcus	71	168	135	142	47	74
Bacteria	Proteobacteria	Alphaproteobacteria	Rhizobiales	Xanthobacteraceae	Azorhizobium	16	65	43	35	44	24
Bacteria	Proteobacteria	Alphaproteobacteria	Rhodospirillales	Rhodospirillaceae	Azospirillum	14	58	60	44	30	25
Bacteria	Proteobacteria	Gammaproteobacteria	Pseudomonadales	Pseudomonadaceae	Azotobacter	34	315	265	163	72	29
Eukaryota	Apicomplexa	Aconoidasida	unclassified (derived from Aconoidasida)	Babesiidae	Babesia	0	1	0	0	1	1
Bacteria	Firmicutes	Bacilli	Bacillales	Bacillaceae	Bacillus	2359	9551	884	2092	1385	915
Bacteria	Bacteroidetes	Bacteroidia	Bacteroidales	Bacteroidaceae	Bacteroides	502	8835	227	7168	4530	1896
Eukaryota	Arthropoda	Insecta	Diptera	Tephritidae	Bactrocera	0	0	1	0	0	0
Viruses	unclassified (derived from Viruses)	unclassified (derived from Viruses)	unclassified (derived from Viruses)	Caulimoviridae	Badnavirus	1	1	1	0	0	2
Eukaryota	Streptophyta	unclassified (derived from Streptophyta)	Brassicales	Brassicaceae	Barbarea	469	2	0	1	2	1
Eukaryota	Ascomycota	Pezizomycetes	Pezizales	Helvellaceae	Barssia	0	0	0	0	2	0
Bacteria	Proteobacteria	Alphaproteobacteria	Rhizobiales	Bartonellaceae	Bartonella	9	40	21	23	32	30
Bacteria	Proteobacteria	Gammaproteobacteria	Pasteurellales	Pasteurellaceae	Basfia	43	535	43	234	214	175
Eukaryota	unclassified (derived from Fungi)	unclassified (derived from Fungi)	Entomophthorales	Basidiobolaceae	Basidiobolus	2	45	2	1	0	5
Eukaryota	Chytridiomycota	Chytridiomycetes	Chytridiales	unclassified (derived from Chytridiales)	Batrachochytrium	0	4	0	0	0	0
Eukaryota	Chordata	Amphibia	Caudata	Hynobiidae	Batrachuperus	0	0	0	1	0	0
Bacteria	Proteobacteria	Deltaproteobacteria	Bdellovibrionales	Bdellovibrionaceae	Bdellovibrio	8	31	17	22	25	10
Bacteria	Proteobacteria	Gammaproteobacteria	Thiotrichales	Thiotrichaceae	Beggiatoa	51	107	22	42	44	78
Bacteria	Proteobacteria	Alphaproteobacteria	Rhizobiales	Beijerinckiaceae	Beijerinckia	4	35	12	14	18	14
Bacteria	Proteobacteria	Gammaproteobacteria	Oceanospirillales	Oceanospirillaceae	Bermanella	3	5	37	15	2	3
Eukaryota	Streptophyta	unclassified (derived from Streptophyta)	Caryophyllales	Amaranthaceae	Beta	21	9	8	10	1	2
Viruses	unclassified (derived from Viruses)	unclassified (derived from Viruses)	unclassified (derived from Viruses)	Baculoviridae	Betabaculovirus	0	2	0	0	0	0
Viruses	unclassified (derived from Viruses)	unclassified (derived from Viruses)	unclassified (derived from Viruses)	Papillomaviridae	Betapapillomavirus	0	44	0	9	18	21
Viruses	unclassified (derived from Viruses)	unclassified (derived from Viruses)	unclassified (derived from Viruses)	Retroviridae	Betaretrovirus	1	22	1	4	2	1
Bacteria	Actinobacteria	Actinobacteria (class)	Actinomycetales	Beutenbergiaceae	Beutenbergia	102	721	124	226	481	614
Bacteria	Proteobacteria	Gammaproteobacteria	Pasteurellales	Pasteurellaceae	Bibersteinia	1	0	0	1	0	0
Bacteria	Actinobacteria	Actinobacteria (class)	Bifidobacteriales	Bifidobacteriaceae	Bifidobacterium	196	1878	257	2547	1134	1077
Eukaryota	Chordata	Mammalia	unclassified (derived from Mammalia)	Bovidae	Bison	0	3	0	0	0	1
Eukaryota	Blastocladiomycota	Blastocladiomycetes	Blastocladiales	Blastocladiaceae	Blastocladiella	2	3	1	0	0	4
Bacteria	Planctomycetes	Planctomycetacia	Planctomycetales	Planctomycetaceae	Blastopirellula	11	78	27	17	37	47
Bacteria	Bacteroidetes	Flavobacteria	Flavobacteriales	Blattabacteriaceae	Blattabacterium	1	3	1	3	3	0
Bacteria	Firmicutes	Clostridia	Clostridiales	unclassified (derived from Clostridiales)	Blautia	23	325	6	463	194	57
Eukaryota	Ascomycota	Leotiomycetes	unclassified (derived from Leotiomycetes)	Erysiphaceae	Blumeria	0	0	1	0	0	0
Eukaryota	Chytridiomycota	Chytridiomycetes	Rhizophydiales	Terramycetaceae	Boothiomyces	0	3	0	0	0	0
Bacteria	Proteobacteria	Betaproteobacteria	Burkholderiales	Alcaligenaceae	Bordetella	96	564	1222	757	162	195
Bacteria	Spirochaetes	Spirochaetes (class)	Spirochaetales	Spirochaetaceae	Borrelia	3	12	2	9	3	6
Eukaryota	Chordata	Mammalia	unclassified (derived from Mammalia)	Bovidae	Bos	62	7166	49	285	126	452
Eukaryota	Ascomycota	Dothideomycetes	Botryosphaeriales	Botryosphaeriaceae	Botryosphaeria	4	0	0	0	0	0
Eukaryota	Ascomycota	Leotiomycetes	Helotiales	Sclerotiniaceae	Botryotinia	16	28	6	23	5	26
Viruses	unclassified (derived from Viruses)	unclassified (derived from Viruses)	Caudovirales	Podoviridae	Bpp-1-like viruses	2	1	13	7	1	1
Bacteria	Actinobacteria	Actinobacteria (class)	Actinomycetales	Dermabacteraceae	Brachybacterium	155	1005	252	345	820	707
Eukaryota	Streptophyta	Liliopsida	Poales	Poaceae	Brachypodium	0	1	0	1	0	0
Bacteria	Spirochaetes	Spirochaetes (class)	Spirochaetales	Brachyspiraceae	Brachyspira	12	118	12	57	61	45
Eukaryota	Chordata	Mammalia	Pilosa	Bradypodidae	Bradypus	1	0	0	0	0	0
Bacteria	Proteobacteria	Alphaproteobacteria	Rhizobiales	Bradyrhizobiaceae	Bradyrhizobium	75	688	530	492	678	406
Eukaryota	Chordata	unclassified (derived from Chordata)	unclassified (derived from Chordata)	Branchiostomidae	Branchiostoma	12	419	8	21	24	41
Eukaryota	Streptophyta	unclassified (derived from Streptophyta)	Brassicales	Brassicaceae	Brassica	38	5	2	8	2	1
Eukaryota	Ascomycota	Saccharomycetes	Saccharomycetales	unclassified (derived from Saccharomycetales)	Brettanomyces	0	1	2	0	0	0
Bacteria	Firmicutes	Bacilli	Bacillales	Paenibacillaceae	Brevibacillus	88	71	17	56	30	18
Bacteria	Actinobacteria	Actinobacteria (class)	Actinomycetales	Brevibacteriaceae	Brevibacterium	459	1243	451	692	3062	1180
Bacteria	Proteobacteria	Alphaproteobacteria	Caulobacterales	Caulobacteraceae	Brevundimonas	71	115	190	159	52	112
Bacteria	Proteobacteria	Alphaproteobacteria	Rhizobiales	Brucellaceae	Brucella	48	185	90	75	129	68
Eukaryota	Nematoda	Chromadorea	Spirurida	Onchocercidae	Brugia	20	98	10	6	41	40
Eukaryota	Chlorophyta	Ulvophyceae	Bryopsidales	Bryopsidaceae	Bryopsis	0	0	1	1	0	0
Eukaryota	Chordata	Mammalia	unclassified (derived from Mammalia)	Bovidae	Bubalus	0	0	0	1	0	0
Bacteria	Proteobacteria	Gammaproteobacteria	Enterobacteriales	Enterobacteriaceae	Buchnera	9	13	7	6	9	7
Bacteria	Firmicutes	Erysipelotrichi	Erysipelotrichales	Erysipelotrichaceae	Bulleidia	9	88	8	48	60	37
Bacteria	Proteobacteria	Betaproteobacteria	Burkholderiales	Burkholderiaceae	Burkholderia	303	2914	1634	2005	2759	972
Bacteria	Firmicutes	Clostridia	Clostridiales	Lachnospiraceae	Butyrivibrio	43	534	16	532	269	106
Eukaryota	Streptophyta	unclassified (derived from Streptophyta)	Buxales	Buxaceae	Buxus	35	1	7	5	2	4
Eukaryota	Nematoda	Chromadorea	Rhabditida	Rhabditidae	Caenorhabditis	25	371	19	26	41	69
Eukaryota	unclassified (derived from Eukaryota)	unclassified (derived from Eukaryota)	Bicosoecida	Cafeteriaceae	Cafeteria	0	0	0	0	0	1
Eukaryota	Chordata	Aves	Anseriformes	Anatidae	Cairina	0	0	0	0	0	1
Bacteria	Firmicutes	Clostridia	Thermoanaerobacterales	Thermoanaerobacteraceae	Caldanaerobacter	81	156	15	146	86	56
Bacteria	Firmicutes	Clostridia	Thermoanaerobacterales	Thermoanaerobacterales Family III. Incertae Sedis	Caldicellulosiruptor	42	227	18	184	102	84
Bacteria	Deferribacteres	Deferribacteres (class)	Deferribacterales	Deferribacteraceae	Calditerrivibrio	3	5	1	7	1	4
Archaea	Crenarchaeota	Thermoprotei	Thermoproteales	Thermoproteaceae	Caldivirga	0	0	1	1	1	1
Eukaryota	Chordata	Mammalia	Primates	Cebidae	Callithrix	23	1404	10	60	47	123
Bacteria	Proteobacteria	Epsilonproteobacteria	Nautiliales	Nautiliaceae	Caminibacter	0	2	1	2	0	0
Bacteria	Proteobacteria	Epsilonproteobacteria	Campylobacterales	Campylobacteraceae	Campylobacter	96	1375	47	210	289	540
Eukaryota	Ascomycota	Lecanoromycetes	Candelariales	Candelariaceae	Candelariella	0	1	0	0	0	0
Eukaryota	Ascomycota	Saccharomycetes	Saccharomycetales	unclassified (derived from Saccharomycetales)	Candida	16	83	10	25	45	1763
Bacteria	Proteobacteria	Betaproteobacteria	unclassified (derived from Betaproteobacteria)	unclassified (derived from Betaproteobacteria)	Candidatus Accumulibacter	25	67	44	57	24	27
Bacteria	Bacteroidetes	unclassified (derived from Bacteroidetes)	unclassified (derived from Bacteroidetes)	unclassified (derived from Bacteroidetes)	Candidatus Amoebophilus	5	16	3	11	4	3
Bacteria	Bacteroidetes	Bacteroidia	Bacteroidales	unclassified (derived from Bacteroidales)	Candidatus Azobacteroides	4	38	0	15	5	5
Bacteria	Proteobacteria	Gammaproteobacteria	Enterobacteriales	Enterobacteriaceae	Candidatus Blochmannia	0	4	3	3	3	3
Bacteria	unclassified (derived from Bacteria)	unclassified (derived from Bacteria)	unclassified (derived from Bacteria)	unclassified (derived from Bacteria)	Candidatus Cloacamonas	0	6	1	6	2	1
Bacteria	Firmicutes	Clostridia	Clostridiales	Peptococcaceae	Candidatus Desulforudis	5	26	3	20	16	10
Bacteria	Proteobacteria	Gammaproteobacteria	Enterobacteriales	Enterobacteriaceae	Candidatus Hamiltonella	2	4	15	6	1	9
Bacteria	Proteobacteria	Alphaproteobacteria	Rhizobiales	unclassified (derived from Rhizobiales)	Candidatus Hodgkinia	0	3	0	0	0	3
Archaea	Korarchaeota	unclassified (derived from Korarchaeota)	unclassified (derived from Korarchaeota)	unclassified (derived from Korarchaeota)	Candidatus Korarchaeum	2	2	0	2	1	1
Bacteria	Acidobacteria	unclassified (derived from Acidobacteria)	unclassified (derived from Acidobacteria)	unclassified (derived from Acidobacteria)	Candidatus Koribacter	11	55	26	38	35	20
Bacteria	Proteobacteria	Alphaproteobacteria	Rhizobiales	Rhizobiaceae	Candidatus Liberibacter	0	1	0	0	0	1
Bacteria	Proteobacteria	Alphaproteobacteria	Rickettsiales	unclassified (derived from Rickettsiales)	Candidatus Pelagibacter	6	18	9	7	4	10
Bacteria	Tenericutes	Mollicutes	Acholeplasmatales	Acholeplasmataceae	Candidatus Phytoplasma	1	8	1	5	11	3
Bacteria	Chlamydiae	Chlamydiae (class)	Chlamydiales	Parachlamydiaceae	Candidatus Protochlamydia	6	9	3	8	6	5
Bacteria	Proteobacteria	Alphaproteobacteria	unclassified (derived from Alphaproteobacteria)	unclassified (derived from Alphaproteobacteria)	Candidatus Puniceispirillum	0	8	5	7	3	3
Bacteria	Proteobacteria	Gammaproteobacteria	Enterobacteriales	Enterobacteriaceae	Candidatus Regiella	5	2	6	5	1	5
Bacteria	Proteobacteria	Gammaproteobacteria	Enterobacteriales	Enterobacteriaceae	Candidatus Riesia	0	1	0	1	0	0
Bacteria	Acidobacteria	Solibacteres	Solibacterales	Solibacteraceae	Candidatus Solibacter	14	122	62	99	56	41
Bacteria	Bacteroidetes	Flavobacteria	Flavobacteriales	unclassified (derived from Flavobacteriales)	Candidatus Sulcia	0	4	0	5	0	2
Bacteria	Proteobacteria	Betaproteobacteria	Burkholderiales	Oxalobacteraceae	Candidatus Zinderia	0	2	0	0	0	0
Eukaryota	Chordata	Mammalia	Carnivora	Canidae	Canis	92	662	47	113	130	153
Bacteria	Bacteroidetes	Flavobacteria	Flavobacteriales	Flavobacteriaceae	Capnocytophaga	119	2552	102	419	611	1209
Viruses	unclassified (derived from Viruses)	unclassified (derived from Viruses)	unclassified (derived from Viruses)	Poxviridae	Capripoxvirus	1	0	0	0	0	0
Eukaryota	Streptophyta	unclassified (derived from Streptophyta)	Brassicales	Brassicaceae	Capsella	109	1	1	1	0	0
Bacteria	Firmicutes	Clostridia	Thermoanaerobacterales	Thermoanaerobacteraceae	Carboxydothermus	24	174	13	72	49	51
Bacteria	Proteobacteria	Gammaproteobacteria	Cardiobacteriales	Cardiobacteriaceae	Cardiobacterium	19	368	20	56	124	239
Eukaryota	Streptophyta	unclassified (derived from Streptophyta)	Brassicales	Caricaceae	Carica	34	5	9	3	1	1
Bacteria	Firmicutes	Bacilli	Lactobacillales	Carnobacteriaceae	Carnobacterium	84	65	23	37	30	23
Eukaryota	Streptophyta	unclassified (derived from Streptophyta)	Fagales	Fagaceae	Castanea	50	3	92	4	2	3
Eukaryota	Chordata	Aves	Casuariiformes	Casuariidae	Casuarius	0	0	0	0	0	1
Bacteria	Firmicutes	Erysipelotrichi	Erysipelotrichales	Erysipelotrichaceae	Catenibacterium	9	225	5	67	32	55
Bacteria	Actinobacteria	Actinobacteria (class)	Actinomycetales	Catenulisporaceae	Catenulispora	68	357	59	99	197	271
Eukaryota	Streptophyta	Coniferopsida	Coniferales	Pinaceae	Cathaya	0	0	0	2	0	0
Bacteria	Firmicutes	Clostridia	Clostridiales	Lachnospiraceae	Catonella	61	327	46	158	254	383
Viruses	unclassified (derived from Viruses)	unclassified (derived from Viruses)	unclassified (derived from Viruses)	Caulimoviridae	Caulimovirus	0	1	0	4	0	0
Bacteria	Proteobacteria	Alphaproteobacteria	Caulobacterales	Caulobacteraceae	Caulobacter	70	260	258	199	297	157
Viruses	unclassified (derived from Viruses)	unclassified (derived from Viruses)	unclassified (derived from Viruses)	Caulimoviridae	Cavemovirus	2	4	1	0	3	0
Eukaryota	Streptophyta	Coniferopsida	Coniferales	Pinaceae	Cedrus	0	0	3	2	0	0
Bacteria	Actinobacteria	Actinobacteria (class)	Actinomycetales	Cellulomonadaceae	Cellulomonas	99	571	141	240	449	469
Bacteria	Firmicutes	Clostridia	Clostridiales	Lachnospiraceae	Cellulosilyticum	7	61	7	43	26	11
Bacteria	Proteobacteria	Gammaproteobacteria	Pseudomonadales	Pseudomonadaceae	Cellvibrio	20	96	100	85	17	25
Archaea	Thaumarchaeota	unclassified (derived from Thaumarchaeota)	Cenarchaeales	Cenarchaeaceae	Cenarchaeum	0	1	0	3	2	3
Eukaryota	Arthropoda	Insecta	Diptera	Tephritidae	Ceratitis	0	0	4	0	0	0
Eukaryota	Streptophyta	unclassified (derived from Streptophyta)	Ceratophyllales	Ceratophyllaceae	Ceratophyllum	5	1	2	3	0	2
Eukaryota	Chordata	Mammalia	Perissodactyla	Rhinocerotidae	Ceratotherium	0	1	0	0	0	0
Eukaryota	Ascomycota	Sordariomycetes	Sordariales	Chaetomiaceae	Chaetomium	10	27	4	28	7	14
Eukaryota	Streptophyta	Coleochaetophyceae	Coleochaetales	Chaetosphaeridiaceae	Chaetosphaeridium	0	1	0	2	0	1
Eukaryota	Basidiomycota	Agaricomycetes	Agaricales	Pluteaceae	Chamaeota	0	11	0	5	2	11
Eukaryota	Streptophyta	Charophyceae	Charales	Characeae	Chara	1	0	0	1	0	0
Eukaryota	Chordata	Actinopterygii	Stomiiformes	Stomiidae	Chauliodus	0	0	1	0	0	0
Eukaryota	Streptophyta	Polypodiopsida	Polypodiales	Pteridaceae	Cheilanthes	0	0	0	1	0	0
Bacteria	Proteobacteria	Alphaproteobacteria	Rhizobiales	Phyllobacteriaceae	Chelativorans	24	117	66	61	123	70
Viruses	unclassified (derived from Viruses)	unclassified (derived from Viruses)	unclassified (derived from Viruses)	Papillomaviridae	Chipapillomavirus	0	0	0	0	0	1
Bacteria	Bacteroidetes	Sphingobacteria	Sphingobacteriales	unclassified (derived from Sphingobacteriales)	Chitinophaga	36	225	92	176	141	36
Bacteria	Chlamydiae	Chlamydiae (class)	Chlamydiales	Chlamydiaceae	Chlamydia	1	5	1	1	3	2
Eukaryota	Chlorophyta	Chlorophyceae	Chlamydomonadales	Chlamydomonadaceae	Chlamydomonas	5	27	2	3	7	17
Bacteria	Chlamydiae	Chlamydiae (class)	Chlamydiales	Chlamydiaceae	Chlamydophila	2	10	2	3	3	3
Eukaryota	Streptophyta	unclassified (derived from Streptophyta)	Chloranthales	Chloranthaceae	Chloranthus	21	5	0	1	2	0
Eukaryota	Chlorophyta	Trebouxiophyceae	Chlorellales	Chlorellaceae	Chlorella	0	0	1	0	0	0
Bacteria	Chlorobi	Chlorobia	Chlorobiales	Chlorobiaceae	Chlorobaculum	10	63	5	19	27	19
Bacteria	Chlorobi	Chlorobia	Chlorobiales	Chlorobiaceae	Chlorobium	43	160	64	93	54	67
Eukaryota	Chordata	Mammalia	Primates	Cercopithecidae	Chlorocebus	0	0	0	1	0	0
Bacteria	Chloroflexi	Chloroflexi (class)	Chloroflexales	Chloroflexaceae	Chloroflexus	24	165	80	123	140	87
Bacteria	Chlorobi	Chlorobia	Chlorobiales	Chlorobiaceae	Chloroherpeton	7	22	7	9	8	11
Eukaryota	Streptophyta	Chlorokybophyceae	Chlorokybales	Chlorokybaceae	Chlorokybus	0	0	1	0	0	0
Viruses	unclassified (derived from Viruses)	unclassified (derived from Viruses)	unclassified (derived from Viruses)	Phycodnaviridae	Chlorovirus	1	1	0	0	1	1
Eukaryota	unclassified (derived from Eukaryota)	Florideophyceae	Gigartinales	Gigartinaceae	Chondrus	0	0	0	1	0	0
Bacteria	Proteobacteria	Betaproteobacteria	Neisseriales	Neisseriaceae	Chromobacterium	29	155	85	133	69	66
Bacteria	Proteobacteria	Gammaproteobacteria	Oceanospirillales	Halomonadaceae	Chromohalobacter	55	162	474	176	79	66
Bacteria	Bacteroidetes	Flavobacteria	Flavobacteriales	Flavobacteriaceae	Chryseobacterium	158	593	158	912	69	68
Eukaryota	unclassified (derived from Eukaryota)	Synurophyceae	Synurales	Synuraceae	Chrysodidymus	0	0	0	0	0	1
Eukaryota	Chordata	Aves	Galliformes	Phasianidae	Chrysolophus	0	1	0	2	0	1
Bacteria	Verrucomicrobia	Spartobacteria	unclassified (derived from Spartobacteria)	unclassified (derived from Spartobacteria)	Chthoniobacter	4	11	9	18	6	3
Eukaryota	Streptophyta	unclassified (derived from Streptophyta)	Fabales	Fabaceae	Cicer	13	0	0	0	0	7
Eukaryota	Chordata	Ascidiacea	Enterogona	Cionidae	Ciona	2	106	0	4	4	7
Bacteria	Proteobacteria	Alphaproteobacteria	Rhodobacterales	Rhodobacteraceae	Citreicella	9	14	30	11	11	5
Bacteria	Proteobacteria	Gammaproteobacteria	Enterobacteriales	Enterobacteriaceae	Citrobacter	99	299	98	101	201	574
Bacteria	Proteobacteria	Alphaproteobacteria	Sphingomonadales	Sphingomonadaceae	Citromicrobium	6	90	77	46	15	14
Eukaryota	Streptophyta	unclassified (derived from Streptophyta)	Cucurbitales	Cucurbitaceae	Citrullus	1	0	2	2	0	3
Eukaryota	Streptophyta	unclassified (derived from Streptophyta)	Sapindales	Rutaceae	Citrus	95	7	12	12	3	10
Bacteria	Actinobacteria	Actinobacteria (class)	Actinomycetales	Microbacteriaceae	Clavibacter	142	728	204	329	593	612
Eukaryota	Ascomycota	Saccharomycetes	Saccharomycetales	Metschnikowiaceae	Clavispora	3	16	8	4	20	22
Bacteria	Firmicutes	Clostridia	Clostridiales	Clostridiaceae	Clostridium	1119	9102	1007	8161	5340	3321
Eukaryota	Ascomycota	Eurotiomycetes	Onygenales	unclassified (derived from Onygenales)	Coccidioides	12	47	12	13	10	28
Viruses	unclassified (derived from Viruses)	unclassified (derived from Viruses)	unclassified (derived from Viruses)	Phycodnaviridae	Coccolithovirus	0	1	0	0	0	0
Eukaryota	Chordata	Mammalia	Perissodactyla	Rhinocerotidae	Coelodonta	0	1	0	0	0	0
Eukaryota	Streptophyta	unclassified (derived from Streptophyta)	Gentianales	Rubiaceae	Coffea	1	6	4	2	0	1
Eukaryota	Streptophyta	Liliopsida	Poales	Poaceae	Coix	0	0	1	0	0	3
Bacteria	Proteobacteria	Betaproteobacteria	Burkholderiales	Oxalobacteraceae	Collimonas	0	0	1	0	0	0
Bacteria	Actinobacteria	Actinobacteria (class)	Coriobacteriales	Coriobacteriaceae	Collinsella	47	276	12	244	826	133
Eukaryota	Chordata	Mammalia	Primates	Cercopithecidae	Colobus	0	1	0	0	0	0
Bacteria	Proteobacteria	Gammaproteobacteria	Alteromonadales	Colwelliaceae	Colwellia	12	35	38	27	8	22
Bacteria	Proteobacteria	Betaproteobacteria	Burkholderiales	Comamonadaceae	Comamonas	36	157	144	195	342	39
Bacteria	Actinobacteria	Actinobacteria (class)	Solirubrobacterales	Conexibacteraceae	Conexibacter	14	56	74	63	120	36
Bacteria	Proteobacteria	Gammaproteobacteria	unclassified (derived from Gammaproteobacteria)	unclassified (derived from Gammaproteobacteria)	Congregibacter	6	32	66	41	17	7
Eukaryota	Basidiomycota	Agaricomycetes	Agaricales	Psathyrellaceae	Coprinopsis	13	129	15	55	24	73
Bacteria	Firmicutes	Erysipelotrichi	Erysipelotrichales	Erysipelotrichaceae	Coprobacillus	589	835	206	377	611	678
Bacteria	Firmicutes	Clostridia	Clostridiales	Lachnospiraceae	Coprococcus	61	1060	28	1250	298	109
Bacteria	Firmicutes	Clostridia	Thermoanaerobacterales	Thermodesulfobiaceae	Coprothermobacter	2	13	0	6	3	4
Bacteria	Verrucomicrobia	Opitutae	Puniceicoccales	Puniceicoccaceae	Coraliomargarita	4	9	7	12	5	7
Eukaryota	Ascomycota	Sordariomycetes	Hypocreales	Cordycipitaceae	Cordyceps	0	0	0	2	0	1
Bacteria	Actinobacteria	Actinobacteria (class)	Actinomycetales	Corynebacteriaceae	Corynebacterium	46973	71132	9647	18175	116465	60919
Eukaryota	Streptophyta	unclassified (derived from Streptophyta)	Cucurbitales	Corynocarpaceae	Corynocarpus	0	1	1	4	0	3
Eukaryota	Chordata	Aves	Galliformes	Phasianidae	Coturnix	0	8	0	1	1	6
Bacteria	Proteobacteria	Gammaproteobacteria	Legionellales	Coxiellaceae	Coxiella	2	25	26	21	7	9
Bacteria	Bacteroidetes	Flavobacteria	Flavobacteriales	Flavobacteriaceae	Croceibacter	14	96	11	80	28	37
Bacteria	Cyanobacteria	unclassified (derived from Cyanobacteria)	Chroococcales	unclassified (derived from Chroococcales)	Crocosphaera	3	11	3	7	8	9
Bacteria	Proteobacteria	Gammaproteobacteria	Enterobacteriales	Enterobacteriaceae	Cronobacter	58	329	80	83	164	1017
Eukaryota	Streptophyta	unclassified (derived from Streptophyta)	Brassicales	Brassicaceae	Crucihimalaya	271	6	0	2	0	2
Bacteria	Actinobacteria	Actinobacteria (class)	Coriobacteriales	Coriobacteriaceae	Cryptobacterium	4	98	9	54	73	63
Eukaryota	Streptophyta	Coniferopsida	Coniferales	Cupressaceae	Cryptomeria	0	0	0	2	0	0
Eukaryota	Apicomplexa	Coccidia	Eucoccidiorida	Cryptosporidiidae	Cryptosporidium	1	32	3	5	9	10
Eukaryota	Streptophyta	unclassified (derived from Streptophyta)	Cucurbitales	Cucurbitaceae	Cucumis	1	0	3	1	0	2
Eukaryota	Arthropoda	Insecta	Diptera	Culicidae	Culex	2	174	23	5	7	1
Bacteria	Proteobacteria	Betaproteobacteria	Burkholderiales	Burkholderiaceae	Cupriavidus	119	1647	1020	1011	632	1105
Viruses	unclassified (derived from Viruses)	unclassified (derived from Viruses)	unclassified (derived from Viruses)	Geminiviridae	Curtovirus	0	1	0	0	0	0
Eukaryota	Streptophyta	unclassified (derived from Streptophyta)	Solanales	Convolvulaceae	Cuscuta	8	1	3	2	0	1
Eukaryota	unclassified (derived from Eukaryota)	Bangiophyceae	Cyanidiales	Cyanidiaceae	Cyanidioschyzon	0	1	0	0	1	5
Eukaryota	unclassified (derived from Eukaryota)	Bangiophyceae	Cyanidiales	Cyanidiaceae	Cyanidium	0	0	0	1	1	1
Bacteria	Cyanobacteria	unclassified (derived from Cyanobacteria)	Chroococcales	unclassified (derived from Chroococcales)	Cyanobium	1	1	3	1	3	1
Eukaryota	unclassified (derived from Eukaryota)	Glaucocystophyceae	unclassified (derived from Glaucocystophyceae)	Cyanophoraceae	Cyanophora	0	0	1	0	1	0
Bacteria	Cyanobacteria	unclassified (derived from Cyanobacteria)	Chroococcales	unclassified (derived from Chroococcales)	Cyanothece	358	624	165	281	399	458
Eukaryota	Streptophyta	Cycadopsida	Cycadales	Cycadaceae	Cycas	7	2	7	7	0	1
Eukaryota	Chordata	unclassified (derived from Chordata)	Squamata	Cylindrophiidae	Cylindrophis	0	0	0	0	1	0
Bacteria	Cyanobacteria	unclassified (derived from Cyanobacteria)	Nostocales	Nostocaceae	Cylindrospermopsis	2	4	1	0	1	0
Bacteria	Bacteroidetes	Cytophagia	Cytophagales	Cytophagaceae	Cytophaga	31	157	56	142	50	30
Eukaryota	Chordata	Actinopterygii	Esociformes	Umbridae	Dallia	0	1	0	0	0	0
Eukaryota	Chordata	Actinopterygii	Cypriniformes	Cyprinidae	Danio	19	759	17	81	34	60
Eukaryota	Chordata	Mammalia	Cingulata	Dasypodidae	Dasypus	0	0	0	0	0	1
Eukaryota	Streptophyta	unclassified (derived from Streptophyta)	Apiales	Apiaceae	Daucus	3	0	1	15	0	3
Eukaryota	Ascomycota	Saccharomycetes	Saccharomycetales	Debaryomycetaceae	Debaryomyces	9	52	12	19	28	167
Bacteria	Proteobacteria	Betaproteobacteria	Rhodocyclales	Rhodocyclaceae	Dechloromonas	57	122	99	140	67	83
Bacteria	Deferribacteres	Deferribacteres (class)	Deferribacterales	Deferribacteraceae	Deferribacter	3	30	3	21	7	6
Bacteria	Chloroflexi	Dehalococcoidetes	unclassified (derived from Dehalococcoidetes)	unclassified (derived from Dehalococcoidetes)	Dehalococcoides	17	77	22	58	37	25
Bacteria	Chloroflexi	Dehalococcoidetes	unclassified (derived from Dehalococcoidetes)	unclassified (derived from Dehalococcoidetes)	Dehalogenimonas	4	12	4	9	7	4
Bacteria	Deinococcus-Thermus	Deinococci	Deinococcales	Deinococcaceae	Deinococcus	155	336	86	65	202	135
Bacteria	Proteobacteria	Betaproteobacteria	Burkholderiales	Comamonadaceae	Delftia	60	385	350	509	210	94
Eukaryota	Streptophyta	Liliopsida	Poales	Poaceae	Dendrocalamus	0	0	0	0	1	0
Bacteria	Deferribacteres	Deferribacteres (class)	Deferribacterales	Deferribacteraceae	Denitrovibrio	1	27	9	16	8	9
Bacteria	Actinobacteria	Actinobacteria (class)	Actinomycetales	Dermacoccaceae	Dermacoccus	76	144	251	139	173	106
Eukaryota	Arthropoda	Arachnida	Astigmata	Pyroglyphidae	Dermatophagoides	1	1	0	2	0	0
Bacteria	Proteobacteria	Deltaproteobacteria	Desulfarculales	Desulfarculaceae	Desulfarculus	0	8	5	3	8	6
Bacteria	Proteobacteria	Deltaproteobacteria	Desulfobacterales	Desulfobacteraceae	Desulfatibacillum	6	21	32	26	14	12
Bacteria	Firmicutes	Clostridia	Clostridiales	Peptococcaceae	Desulfitobacterium	73	311	18	280	159	138
Bacteria	Proteobacteria	Deltaproteobacteria	Desulfobacterales	Desulfobacteraceae	Desulfobacterium	2	26	11	8	8	7
Bacteria	Proteobacteria	Deltaproteobacteria	Desulfobacterales	Desulfobacteraceae	Desulfococcus	5	83	26	31	11	12
Bacteria	Proteobacteria	Deltaproteobacteria	Desulfovibrionales	Desulfohalobiaceae	Desulfohalobium	8	7	9	5	6	5
Bacteria	Proteobacteria	Deltaproteobacteria	Desulfovibrionales	Desulfomicrobiaceae	Desulfomicrobium	4	23	26	25	9	10
Bacteria	Proteobacteria	Deltaproteobacteria	Desulfovibrionales	Desulfohalobiaceae	Desulfonatronospira	1	8	3	5	1	20
Bacteria	Proteobacteria	Deltaproteobacteria	Desulfobacterales	Desulfobulbaceae	Desulfotalea	3	49	23	23	34	38
Bacteria	Firmicutes	Clostridia	Clostridiales	Peptococcaceae	Desulfotomaculum	52	209	22	140	116	95
Bacteria	Proteobacteria	Deltaproteobacteria	Desulfovibrionales	Desulfovibrionaceae	Desulfovibrio	55	173	109	144	163	121
Bacteria	Chrysiogenetes	Chrysiogenetes (class)	Chrysiogenales	Chrysiogenaceae	Desulfurispirillum	5	17	18	13	5	7
Bacteria	Proteobacteria	Deltaproteobacteria	Desulfobacterales	Desulfobulbaceae	Desulfurivibrio	10	26	57	16	5	5
Archaea	Crenarchaeota	Thermoprotei	Desulfurococcales	Desulfurococcaceae	Desulfurococcus	0	1	3	1	0	0
Bacteria	Proteobacteria	Deltaproteobacteria	Desulfuromonadales	Desulfuromonadaceae	Desulfuromonas	4	36	21	21	22	19
Bacteria	Firmicutes	Clostridia	Clostridiales	Syntrophomonadaceae	Dethiobacter	3	14	1	8	18	5
Bacteria	Synergistetes	Synergistia	Synergistales	Synergistaceae	Dethiosulfovibrio	5	39	3	17	25	18
Bacteria	Firmicutes	Negativicutes	Selenomonadales	Veillonellaceae	Dialister	32	154	3	82	80	108
Bacteria	Proteobacteria	Gammaproteobacteria	Cardiobacteriales	Cardiobacteriaceae	Dichelobacter	11	140	9	30	44	65
Bacteria	Proteobacteria	Gammaproteobacteria	Enterobacteriales	Enterobacteriaceae	Dickeya	16	111	57	70	46	124
Bacteria	Dictyoglomi	Dictyoglomia	Dictyoglomales	Dictyoglomaceae	Dictyoglomus	13	50	4	26	17	26
Eukaryota	unclassified (derived from Eukaryota)	unclassified (derived from Eukaryota)	Dictyosteliida	unclassified (derived from Dictyosteliida)	Dictyostelium	29	229	17	62	43	65
Bacteria	Proteobacteria	Alphaproteobacteria	Rhodobacterales	Rhodobacteraceae	Dinoroseobacter	10	35	33	24	20	24
Eukaryota	Streptophyta	Liliopsida	Dioscoreales	Dioscoreaceae	Dioscorea	9	5	0	2	0	2
Bacteria	Bacteroidetes	Flavobacteria	Flavobacteriales	Flavobacteriaceae	Dokdonia	10	75	17	46	19	21
Bacteria	Firmicutes	Clostridia	Clostridiales	Lachnospiraceae	Dorea	45	604	17	712	320	100
Eukaryota	Ascomycota	Dothideomycetes	Dothideales	Dothideaceae	Dothidea	0	0	0	1	0	0
Eukaryota	Streptophyta	unclassified (derived from Streptophyta)	Brassicales	Brassicaceae	Draba	244	2	1	0	0	0
Eukaryota	Streptophyta	unclassified (derived from Streptophyta)	Canellales	Winteraceae	Drimys	1	1	0	1	0	3
Eukaryota	Arthropoda	Insecta	Diptera	Drosophilidae	Drosophila	386	2262	8156	277	337	448
Bacteria	Bacteroidetes	Cytophagia	Cytophagales	Cytophagaceae	Dyadobacter	17	120	52	98	56	54
Viruses	unclassified (derived from Viruses)	unclassified (derived from Viruses)	unclassified (derived from Viruses)	Papillomaviridae	Dyoetapapillomavirus	0	1	0	0	1	0
Eukaryota	Chordata	Mammalia	Insectivora	Erinaceidae	Echinosorex	0	3	0	0	0	0
Eukaryota	Chordata	Mammalia	Peramelemorphia	Peroryctidae	Echymipera	0	0	0	0	1	0
Bacteria	Proteobacteria	Gammaproteobacteria	Enterobacteriales	Enterobacteriaceae	Edwardsiella	16	48	38	31	25	53
Bacteria	Actinobacteria	Actinobacteria (class)	Coriobacteriales	Coriobacteriaceae	Eggerthella	15	182	6	174	171	55
Bacteria	Proteobacteria	Alphaproteobacteria	Rickettsiales	Anaplasmataceae	Ehrlichia	3	4	3	1	3	4
Bacteria	Proteobacteria	Betaproteobacteria	Neisseriales	Neisseriaceae	Eikenella	5	168	13	34	46	113
Eukaryota	Apicomplexa	Coccidia	Eucoccidiorida	Eimeriidae	Eimeria	0	0	0	1	0	0
Bacteria	Elusimicrobia	Elusimicrobia (class)	Elusimicrobiales	Elusimicrobiaceae	Elusimicrobium	1	9	4	11	9	6
Eukaryota	Ascomycota	Eurotiomycetes	Eurotiales	Trichocomaceae	Emericella	40	102	24	49	35	91
Eukaryota	unclassified (derived from Eukaryota)	unclassified (derived from Eukaryota)	Isochrysidales	Noelaerhabdaceae	Emiliania	1	0	0	0	0	0
Eukaryota	Microsporidia	unclassified (derived from Microsporidia)	unclassified (derived from Microsporidia)	Unikaryonidae	Encephalitozoon	2	9	0	2	0	2
Eukaryota	unclassified (derived from Fungi)	unclassified (derived from Fungi)	Endogonales	Endogonaceae	Endogone	0	17	11	2	4	11
Bacteria	Proteobacteria	Gammaproteobacteria	unclassified (derived from Gammaproteobacteria)	unclassified (derived from Gammaproteobacteria)	Endoriftia	8	12	18	10	9	9
Eukaryota	Ascomycota	Dothideomycetes	Myriangiales	unclassified (derived from Myriangiales)	Endosporium	0	0	1	0	0	0
Bacteria	Proteobacteria	Gammaproteobacteria	Pseudomonadales	Moraxellaceae	Enhydrobacter	606	1188	662	538	167	143
Eukaryota	unclassified (derived from Eukaryota)	unclassified (derived from Eukaryota)	unclassified (derived from Eukaryota)	unclassified (derived from Eukaryota)	Entamoeba	5	65	6	11	7	0
Bacteria	Proteobacteria	Gammaproteobacteria	Enterobacteriales	Enterobacteriaceae	Enterobacter	437	739	226	251	309	1040
Bacteria	Firmicutes	Bacilli	Lactobacillales	Enterococcaceae	Enterococcus	459	1539	133	980	740	450
Eukaryota	Microsporidia	unclassified (derived from Microsporidia)	unclassified (derived from Microsporidia)	Enterocytozoonidae	Enterocytozoon	0	8	6	12	1	3
Eukaryota	Basidiomycota	Agaricomycetes	Agaricales	Entolomataceae	Entoloma	0	0	0	0	0	2
Eukaryota	Ascomycota	Eurotiomycetes	Onygenales	Arthrodermataceae	Epidermophyton	0	0	0	1	1	0
Eukaryota	Streptophyta	unclassified (derived from Streptophyta)	Lamiales	Orobanchaceae	Epifagus	0	0	0	1	0	0
Eukaryota	Chordata	Mammalia	Insectivora	Soricidae	Episoriculus	1	0	0	1	0	0
Viruses	unclassified (derived from Viruses)	unclassified (derived from Viruses)	Caudovirales	Podoviridae	Epsilon15-like viruses	1	2	1	1	0	2
Bacteria	Firmicutes	Clostridia	Clostridiales	unclassified (derived from Clostridiales)	Epulopiscium	1	13	1	10	2	2
Eukaryota	Streptophyta	Equisetopsida	Equisetales	Equisetaceae	Equisetum	3	0	0	1	0	0
Eukaryota	Chordata	Mammalia	Perissodactyla	Equidae	Equus	9	94	2	12	9	15
Bacteria	Firmicutes	Bacilli	Lactobacillales	Aerococcaceae	Eremococcus	82	65	9	36	106	26
Eukaryota	Ascomycota	Saccharomycetes	Saccharomycetales	Saccharomycetaceae	Eremothecium	14	132	15	41	55	134
Eukaryota	Streptophyta	unclassified (derived from Streptophyta)	Geraniales	Geraniaceae	Erodium	7	0	0	0	0	0
Eukaryota	Chordata	Actinopterygii	Polypteriformes	Polypteridae	Erpetoichthys	0	1	0	0	0	0
Bacteria	Proteobacteria	Gammaproteobacteria	Enterobacteriales	Enterobacteriaceae	Erwinia	36	341	63	68	83	326
Bacteria	Firmicutes	Erysipelotrichi	Erysipelotrichales	Erysipelotrichaceae	Erysipelothrix	5	8	1	8	4	5
Bacteria	Proteobacteria	Alphaproteobacteria	Sphingomonadales	Erythrobacteraceae	Erythrobacter	38	647	535	384	93	147
Bacteria	Proteobacteria	Gammaproteobacteria	Enterobacteriales	Enterobacteriaceae	Escherichia	378	10239	3601	2282	618	1899
Bacteria	Firmicutes	Clostridia	Clostridiales	Ruminococcaceae	Ethanoligenens	16	288	6	361	142	42
Bacteria	Firmicutes	Clostridia	Clostridiales	Eubacteriaceae	Eubacterium	319	6969	125	4419	2836	1069
Eukaryota	Streptophyta	unclassified (derived from Streptophyta)	Myrtales	Myrtaceae	Eucalyptus	21	3	4	1	0	10
Eukaryota	Euglenida	unclassified (derived from Euglenida)	Euglenales	unclassified (derived from Euglenales)	Euglena	0	0	0	1	0	1
Bacteria	Firmicutes	Bacilli	Bacillales	unclassified (derived from Bacillales)	Exiguobacterium	224	191	39	104	63	54
Bacteria	Firmicutes	Clostridia	Clostridiales	Ruminococcaceae	Faecalibacterium	138	2433	60	2860	1496	373
Eukaryota	Streptophyta	unclassified (derived from Streptophyta)	Caryophyllales	Polygonaceae	Fagopyrum	10	1	2	3	0	0
Bacteria	Proteobacteria	Gammaproteobacteria	Alteromonadales	Ferrimonadaceae	Ferrimonas	7	18	16	12	7	4
Archaea	Euryarchaeota	Archaeoglobi	Archaeoglobales	Archaeoglobaceae	Ferroglobus	0	3	0	1	0	2
Archaea	Euryarchaeota	Thermoplasmata	Thermoplasmatales	Ferroplasmaceae	Ferroplasma	0	3	0	1	2	1
Bacteria	Thermotogae	Thermotogae (class)	Thermotogales	Thermotogaceae	Fervidobacterium	14	40	2	14	9	12
Eukaryota	Streptophyta	Liliopsida	Poales	Poaceae	Festuca	20	1	0	4	0	3
Bacteria	Fibrobacteres	Fibrobacteres (class)	Fibrobacterales	Fibrobacteraceae	Fibrobacter	9	77	3	59	32	15
Bacteria	Firmicutes	Clostridia	Clostridiales	Peptostreptococcaceae	Filifactor	5	95	2	28	18	28
Eukaryota	Basidiomycota	Tremellomycetes	Tremellales	Tremellaceae	Filobasidiella	90	872	94	273	231	571
Bacteria	Firmicutes	Clostridia	Clostridiales	Clostridiales Family XI. Incertae Sedis	Finegoldia	419	2711	204	1729	791	1135
Bacteria	Bacteroidetes	Flavobacteria	Flavobacteriales	Flavobacteriaceae	Flavobacterium	114	714	126	566	172	203
Eukaryota	Echinodermata	Crinoidea	Comatulida	Antedonidae	Florometra	0	0	0	0	0	1
Bacteria	Proteobacteria	Gammaproteobacteria	Legionellales	Legionellaceae	Fluoribacter	0	0	0	0	0	1
Bacteria	Proteobacteria	Gammaproteobacteria	Thiotrichales	Francisellaceae	Francisella	22	36	15	20	15	16
Eukaryota	Chordata	Aves	Galliformes	Phasianidae	Francolinus	0	0	0	0	0	1
Bacteria	Actinobacteria	Actinobacteria (class)	Actinomycetales	Frankiaceae	Frankia	118	806	208	311	562	667
Eukaryota	Ascomycota	Dothideomycetes	Capnodiales	unclassified (derived from Capnodiales)	Friedmanniomyces	0	0	0	1	0	0
Bacteria	Proteobacteria	Alphaproteobacteria	Rhizobiales	Aurantimonadaceae	Fulvimarina	6	18	9	7	8	3
Bacteria	Fusobacteria	Fusobacteria (class)	Fusobacteriales	Fusobacteriaceae	Fusobacterium	378	8137	210	1033	1047	1549
Bacteria	Proteobacteria	Betaproteobacteria	Gallionellales	Gallionellaceae	Gallionella	5	37	16	24	13	29
Eukaryota	Chordata	Aves	Galliformes	Phasianidae	Gallus	56	737	28	51	210	353
Eukaryota	Chordata	unclassified (derived from Chordata)	Squamata	Iguanidae	Gambelia	0	1	0	0	0	0
Viruses	unclassified (derived from Viruses)	unclassified (derived from Viruses)	unclassified (derived from Viruses)	Papillomaviridae	Gammapapillomavirus	1	21	0	5	35	9
Viruses	unclassified (derived from Viruses)	unclassified (derived from Viruses)	unclassified (derived from Viruses)	Retroviridae	Gammaretrovirus	2	12	1	2	5	1
Bacteria	Actinobacteria	Actinobacteria (class)	Bifidobacteriales	Bifidobacteriaceae	Gardnerella	55	645	79	292	815	140
Bacteria	Firmicutes	Bacilli	Bacillales	unclassified (derived from Bacillales)	Gemella	181	2696	197	2144	685	584
Bacteria	Planctomycetes	Planctomycetacia	Planctomycetales	Planctomycetaceae	Gemmata	0	76	13	15	13	3
Bacteria	Gemmatimonadetes	Gemmatimonadetes (class)	Gemmatimonadales	Gemmatimonadaceae	Gemmatimonas	7	33	21	38	13	19
Bacteria	Firmicutes	Bacilli	Bacillales	Bacillaceae	Geobacillus	1267	532	110	889	234	160
Bacteria	Proteobacteria	Deltaproteobacteria	Desulfuromonadales	Geobacteraceae	Geobacter	46	225	78	144	96	107
Bacteria	Actinobacteria	Actinobacteria (class)	Actinomycetales	Geodermatophilaceae	Geodermatophilus	73	300	121	176	214	351
Eukaryota	Streptophyta	unclassified (derived from Streptophyta)	Geraniales	Geraniaceae	Geranium	8	0	0	0	0	1
Eukaryota	unclassified (derived from Eukaryota)	unclassified (derived from Eukaryota)	unclassified (derived from Eukaryota)	Hexamitidae	Giardia	1	2	4	3	0	0
Eukaryota	Ascomycota	Sordariomycetes	Hypocreales	Nectriaceae	Gibberella	217	642	74	880	199	343
Bacteria	Proteobacteria	Gammaproteobacteria	Alteromonadales	Alteromonadaceae	Glaciecola	0	0	2	0	0	0
Bacteria	Cyanobacteria	Gloeobacteria	Gloeobacterales	unclassified (derived from Gloeobacterales)	Gloeobacter	10	32	25	51	32	24
Bacteria	Proteobacteria	Alphaproteobacteria	Rhodospirillales	Acetobacteraceae	Gluconacetobacter	10	46	37	20	29	32
Bacteria	Proteobacteria	Alphaproteobacteria	Rhodospirillales	Acetobacteraceae	Gluconobacter	12	40	29	18	30	21
Eukaryota	Streptophyta	unclassified (derived from Streptophyta)	Fabales	Fabaceae	Glycine	7	8	3	8	4	12
Bacteria	Actinobacteria	Actinobacteria (class)	Actinomycetales	Gordoniaceae	Gordonia	171	1462	130	301	479	976
Eukaryota	Chordata	Mammalia	Primates	Hominidae	Gorilla	0	1	1	0	0	0
Eukaryota	Streptophyta	unclassified (derived from Streptophyta)	Malvales	Malvaceae	Gossypium	24	0	6	6	0	2
Bacteria	Bacteroidetes	Flavobacteria	Flavobacteriales	Flavobacteriaceae	Gramella	35	283	52	191	70	107
Bacteria	Proteobacteria	Alphaproteobacteria	Rhodospirillales	Acetobacteraceae	Granulibacter	7	38	28	21	23	38
Bacteria	Firmicutes	Bacilli	Lactobacillales	Carnobacteriaceae	Granulicatella	164	1841	174	1200	1057	646
Eukaryota	unclassified (derived from Eukaryota)	Cryptophyta	Pyrenomonadales	Geminigeraceae	Guillardia	0	1	0	1	0	2
Eukaryota	Streptophyta	unclassified (derived from Streptophyta)	Asterales	Asteraceae	Guizotia	2	1	4	3	1	0
Bacteria	Proteobacteria	Gammaproteobacteria	Pasteurellales	Pasteurellaceae	Haemophilus	547	5344	344	3072	1984	1544
Bacteria	Proteobacteria	Gammaproteobacteria	Enterobacteriales	Enterobacteriaceae	Hafnia	0	1	0	0	0	0
Bacteria	Proteobacteria	Gammaproteobacteria	Oceanospirillales	Hahellaceae	Hahella	25	113	147	101	33	50
Archaea	Euryarchaeota	Halobacteria	Halobacteriales	Halobacteriaceae	Halalkalicoccus	4	6	13	11	4	3
Bacteria	Firmicutes	Clostridia	Halanaerobiales	Halanaerobiaceae	Halanaerobium	4	89	2	14	12	12
Bacteria	Proteobacteria	Deltaproteobacteria	Myxococcales	Haliangiaceae	Haliangium	6	101	15	12	26	42
Eukaryota	Chordata	Mammalia	Carnivora	Phocidae	Halichoerus	0	1	0	0	0	0
Archaea	Euryarchaeota	Halobacteria	Halobacteriales	Halobacteriaceae	Haloarcula	3	30	13	17	22	32
Archaea	Euryarchaeota	Halobacteria	Halobacteriales	Halobacteriaceae	Halobacterium	1	24	8	14	9	1
Archaea	Euryarchaeota	Halobacteria	Halobacteriales	Halobacteriaceae	Haloferax	1	14	1	2	0	2
Archaea	Euryarchaeota	Halobacteria	Halobacteriales	Halobacteriaceae	Halogeometricum	2	7	3	4	2	4
Archaea	Euryarchaeota	Halobacteria	Halobacteriales	Halobacteriaceae	Halomicrobium	3	1	6	2	2	4
Bacteria	Proteobacteria	Gammaproteobacteria	Oceanospirillales	Halomonadaceae	Halomonas	26	74	253	92	31	33
Archaea	Euryarchaeota	Halobacteria	Halobacteriales	Halobacteriaceae	Haloquadratum	0	5	4	5	0	4
Archaea	Euryarchaeota	Halobacteria	Halobacteriales	Halobacteriaceae	Halorhabdus	4	1	4	4	2	3
Bacteria	Proteobacteria	Gammaproteobacteria	Chromatiales	Ectothiorhodospiraceae	Halorhodospira	9	33	62	32	31	14
Archaea	Euryarchaeota	Halobacteria	Halobacteriales	Halobacteriaceae	Halorubrum	2	6	4	4	2	0
Archaea	Euryarchaeota	Halobacteria	Halobacteriales	Halobacteriaceae	Haloterrigena	1	1	3	1	1	3
Bacteria	Firmicutes	Clostridia	Halanaerobiales	Halanaerobiaceae	Halothermothrix	4	129	9	42	29	19
Bacteria	Proteobacteria	Gammaproteobacteria	Chromatiales	Halothiobacillaceae	Halothiobacillus	8	15	28	23	10	9
Eukaryota	Chytridiomycota	Monoblepharidomycetes	Monoblepharidales	Harpochytriaceae	Harpochytrium	0	0	0	0	0	1
Eukaryota	Streptophyta	unclassified (derived from Streptophyta)	Asterales	Asteraceae	Helianthus	22	4	3	6	1	1
Bacteria	Proteobacteria	Epsilonproteobacteria	Campylobacterales	Helicobacteraceae	Helicobacter	22	100	14	72	49	48
Bacteria	Firmicutes	Clostridia	Clostridiales	Heliobacteriaceae	Heliobacterium	18	80	18	80	47	27
Eukaryota	Chordata	Actinopterygii	Cypriniformes	Cyprinidae	Hemibarbus	1	0	0	0	0	0
Bacteria	Proteobacteria	Betaproteobacteria	Burkholderiales	Oxalobacteraceae	Herbaspirillum	23	298	149	274	50	41
Bacteria	Proteobacteria	Betaproteobacteria	Burkholderiales	Oxalobacteraceae	Herminiimonas	35	290	159	283	54	54
Bacteria	Chloroflexi	Chloroflexi (class)	Herpetosiphonales	Herpetosiphonaceae	Herpetosiphon	14	40	17	28	20	28
Eukaryota	Chordata	Mammalia	unclassified (derived from Mammalia)	Hippopotamidae	Hippopotamus	0	0	0	0	1	0
Bacteria	Proteobacteria	Alphaproteobacteria	Rhodobacterales	Hyphomonadaceae	Hirschia	1	21	7	8	12	2
Bacteria	Proteobacteria	Gammaproteobacteria	Pasteurellales	Pasteurellaceae	Histophilus	35	377	36	149	170	127
Bacteria	Proteobacteria	Alphaproteobacteria	Rhizobiales	Phyllobacteriaceae	Hoeflea	4	8	13	3	20	7
Bacteria	Firmicutes	Erysipelotrichi	Erysipelotrichales	Erysipelotrichaceae	Holdemania	27	270	7	242	136	53
Eukaryota	Chordata	Mammalia	Primates	Hominidae	Homo	12829	12448	5362	6295	15496	16882
Eukaryota	Streptophyta	Liliopsida	Poales	Poaceae	Hordeum	0	0	0	3	0	0
Eukaryota	Streptophyta	Lycopodiopsida	Lycopodiales	Lycopodiaceae	Huperzia	0	0	0	1	0	0
Eukaryota	Arthropoda	Insecta	Hemiptera	Coreidae	Hydaropsis	0	0	3	0	0	0
Eukaryota	Cnidaria	Hydrozoa	Hydroida	Hydridae	Hydra	6	110	20	35	6	8
Bacteria	Aquificae	Aquificae (class)	Aquificales	Aquificaceae	Hydrogenivirga	1	8	1	4	2	3
Bacteria	Aquificae	Aquificae (class)	Aquificales	Aquificaceae	Hydrogenobacter	2	3	1	4	4	4
Bacteria	Aquificae	Aquificae (class)	Aquificales	Aquificaceae	Hydrogenobaculum	3	12	1	2	4	2
Archaea	Crenarchaeota	Thermoprotei	Desulfurococcales	Pyrodictiaceae	Hyperthermus	0	2	2	1	0	0
Bacteria	Proteobacteria	Alphaproteobacteria	Rhizobiales	Hyphomicrobiaceae	Hyphomicrobium	4	18	11	16	23	19
Bacteria	Proteobacteria	Alphaproteobacteria	Rhodobacterales	Hyphomonadaceae	Hyphomonas	14	58	33	37	15	21
Eukaryota	Ascomycota	Sordariomycetes	Hypocreales	Hypocreaceae	Hypocrea	2	2	3	11	3	3
Viruses	unclassified (derived from Viruses)	unclassified (derived from Viruses)	unclassified (derived from Viruses)	Polydnaviridae	Ichnovirus	0	1	1	0	1	0
Viruses	unclassified (derived from Viruses)	unclassified (derived from Viruses)	Herpesvirales	Alloherpesviridae	Ictalurivirus	0	1	0	0	0	0
Bacteria	Proteobacteria	Gammaproteobacteria	Alteromonadales	Idiomarinaceae	Idiomarina	18	104	97	50	41	23
Archaea	Crenarchaeota	Thermoprotei	Desulfurococcales	Desulfurococcaceae	Ignicoccus	0	2	0	0	1	3
Archaea	Crenarchaeota	Thermoprotei	Desulfurococcales	Desulfurococcaceae	Ignisphaera	0	0	0	1	1	0
Eukaryota	Streptophyta	unclassified (derived from Streptophyta)	Austrobaileyales	Schisandraceae	Illicium	1	2	1	0	0	0
Bacteria	Fusobacteria	Fusobacteria (class)	Fusobacteriales	Fusobacteriaceae	Ilyobacter	6	67	3	33	29	22
Viruses	unclassified (derived from Viruses)	unclassified (derived from Viruses)	unclassified (derived from Viruses)	Inoviridae	Inovirus	0	2	1	0	0	2
Bacteria	Actinobacteria	Actinobacteria (class)	Actinomycetales	Intrasporangiaceae	Intrasporangium	34	207	87	133	184	178
Eukaryota	Streptophyta	unclassified (derived from Streptophyta)	Solanales	Convolvulaceae	Ipomoea	0	2	1	2	0	1
Eukaryota	Streptophyta	Isoetopsida	Isoetales	Isoetaceae	Isoetes	9	0	0	0	0	0
Eukaryota	Arthropoda	Arachnida	Ixodida	Ixodidae	Ixodes	96	1824	47	53	144	158
Bacteria	Actinobacteria	Actinobacteria (class)	Actinomycetales	Intrasporangiaceae	Janibacter	86	504	187	241	348	342
Bacteria	Proteobacteria	Alphaproteobacteria	Rhodobacterales	Rhodobacteraceae	Jannaschia	14	25	42	23	20	9
Bacteria	Proteobacteria	Betaproteobacteria	Burkholderiales	Oxalobacteraceae	Janthinobacterium	27	411	254	414	84	75
Eukaryota	Streptophyta	unclassified (derived from Streptophyta)	Lamiales	Oleaceae	Jasminum	21	0	0	2	1	3
Eukaryota	Streptophyta	unclassified (derived from Streptophyta)	Malpighiales	Euphorbiaceae	Jatropha	7	3	1	6	1	1
Bacteria	Actinobacteria	Actinobacteria (class)	Actinomycetales	Jonesiaceae	Jonesia	98	476	76	119	338	384
Bacteria	Synergistetes	Synergistia	Synergistales	Synergistaceae	Jonquetella	8	16	4	10	5	0
Bacteria	Proteobacteria	Gammaproteobacteria	Oceanospirillales	Alcanivoracaceae	Kangiella	8	15	42	21	9	11
Eukaryota	Streptophyta	Coniferopsida	Coniferales	Pinaceae	Keteleeria	1	0	1	4	0	0
Bacteria	Proteobacteria	Alphaproteobacteria	Rhodobacterales	Rhodobacteraceae	Ketogulonicigenium	9	20	29	7	16	10
Bacteria	Actinobacteria	Actinobacteria (class)	Actinomycetales	Kineosporiaceae	Kineococcus	174	1124	205	352	618	647
Bacteria	Proteobacteria	Betaproteobacteria	Neisseriales	Neisseriaceae	Kingella	11	153	21	34	62	112
Bacteria	Proteobacteria	Gammaproteobacteria	Enterobacteriales	Enterobacteriaceae	Klebsiella	326	1043	273	335	1642	5806
Eukaryota	Ascomycota	Saccharomycetes	Saccharomycetales	Saccharomycetaceae	Kluyveromyces	8	49	9	22	44	68
Bacteria	Actinobacteria	Actinobacteria (class)	Actinomycetales	Micrococcaceae	Kocuria	216	808	281	461	897	810
Bacteria	Bacteroidetes	Flavobacteria	Flavobacteriales	Flavobacteriaceae	Kordia	3	14	2	17	7	12
Bacteria	Thermotogae	Thermotogae (class)	Thermotogales	Thermotogaceae	Kosmotoga	4	19	1	13	4	6
Bacteria	Actinobacteria	Actinobacteria (class)	Actinomycetales	Nocardioidaceae	Kribbella	96	1025	185	335	502	515
Bacteria	Chloroflexi	Ktedonobacteria	Ktedonobacterales	Ktedonobacteraceae	Ktedonobacter	13	47	41	41	25	16
Bacteria	Actinobacteria	Actinobacteria (class)	Actinomycetales	Dermacoccaceae	Kytococcus	146	456	185	216	568	380
Viruses	unclassified (derived from Viruses)	unclassified (derived from Viruses)	Caudovirales	Siphoviridae	L5-like viruses	1	4	0	3	3	1
Bacteria	Proteobacteria	Alphaproteobacteria	Rhodobacterales	Rhodobacteraceae	Labrenzia	9	26	31	25	28	7
Eukaryota	Basidiomycota	Agaricomycetes	Agaricales	Tricholomataceae	Laccaria	15	102	22	23	19	74
Eukaryota	Ascomycota	Saccharomycetes	Saccharomycetales	Saccharomycetaceae	Lachancea	6	4	0	13	16	12
Bacteria	Firmicutes	Bacilli	Lactobacillales	Lactobacillaceae	Lactobacillus	695	6279	352	2343	6694	1194
Bacteria	Firmicutes	Bacilli	Lactobacillales	Streptococcaceae	Lactococcus	250	1794	232	767	1143	775
Eukaryota	Streptophyta	unclassified (derived from Streptophyta)	Asterales	Asteraceae	Lactuca	17	4	1	5	0	2
Eukaryota	Chordata	Mammalia	unclassified (derived from Mammalia)	Camelidae	Lama	0	0	0	2	0	0
Viruses	unclassified (derived from Viruses)	unclassified (derived from Viruses)	Caudovirales	Siphoviridae	Lambda-like viruses	36	959	507	139	18	4
Bacteria	Proteobacteria	Betaproteobacteria	Neisseriales	Neisseriaceae	Laribacter	17	48	40	26	30	34
Eukaryota	Streptophyta	unclassified (derived from Streptophyta)	Fabales	Fabaceae	Lathyrus	1	2	2	0	0	1
Bacteria	Proteobacteria	Deltaproteobacteria	Desulfovibrionales	Desulfovibrionaceae	Lawsonia	1	15	1	10	10	4
Bacteria	Bacteroidetes	Cytophagia	Cytophagales	Cytophagaceae	Leadbetterella	11	71	19	58	26	13
Eukaryota	Ascomycota	Sordariomycetes	Hypocreales	Cordycipitaceae	Lecanicillium	3	3	0	8	1	0
Bacteria	Bacteroidetes	Flavobacteria	Flavobacteriales	Flavobacteriaceae	Leeuwenhoekiella	17	109	13	74	41	41
Bacteria	Proteobacteria	Gammaproteobacteria	Legionellales	Legionellaceae	Legionella	10	74	35	62	18	19
Bacteria	Actinobacteria	Actinobacteria (class)	Actinomycetales	Microbacteriaceae	Leifsonia	110	465	156	219	363	354
Eukaryota	unclassified (derived from Eukaryota)	unclassified (derived from Eukaryota)	Kinetoplastida	Trypanosomatidae	Leishmania	5	13	4	1	11	10
Eukaryota	Streptophyta	Liliopsida	Alismatales	Araceae	Lemna	3	1	0	2	2	1
Bacteria	Lentisphaerae	unclassified (derived from Lentisphaerae)	Lentisphaerales	Lentisphaeraceae	Lentisphaera	2	13	10	6	2	3
Eukaryota	Streptophyta	unclassified (derived from Streptophyta)	Brassicales	Brassicaceae	Lepidium	243	0	1	1	0	0
Viruses	unclassified (derived from Viruses)	unclassified (derived from Viruses)	unclassified (derived from Viruses)	Poxviridae	Leporipoxvirus	1	0	0	0	0	0
Eukaryota	Chlorophyta	Trebouxiophyceae	Ctenocladales	Ctenocladaceae	Leptosira	0	0	1	1	0	0
Bacteria	Spirochaetes	Spirochaetes (class)	Spirochaetales	Leptospiraceae	Leptospira	9	52	27	38	25	19
Bacteria	Proteobacteria	Betaproteobacteria	Burkholderiales	unclassified (derived from Burkholderiales)	Leptothrix	27	98	111	219	72	57
Bacteria	Fusobacteria	Fusobacteria (class)	Fusobacteriales	Fusobacteriaceae	Leptotrichia	132	2829	68	325	369	809
Bacteria	Firmicutes	Bacilli	Lactobacillales	Leuconostocaceae	Leuconostoc	58	215	55	176	113	60
Eukaryota	Ascomycota	Sordariomycetes	Diaporthales	Valsaceae	Leucostoma	0	2	0	0	0	0
Bacteria	Proteobacteria	Betaproteobacteria	Burkholderiales	Burkholderiaceae	Limnobacter	6	29	14	31	17	23
Eukaryota	Arthropoda	Merostomata	Xiphosura	Limulidae	Limulus	1	3	0	0	0	0
Eukaryota	Ascomycota	Dothideomycetes	Pleosporales	Lindgomycetaceae	Lindgomyces	0	0	0	2	0	0
Eukaryota	Streptophyta	unclassified (derived from Streptophyta)	Magnoliales	Magnoliaceae	Liriodendron	37	5	1	4	1	3
Bacteria	Firmicutes	Bacilli	Bacillales	Listeriaceae	Listeria	276	522	79	292	259	160
Bacteria	Proteobacteria	Gammaproteobacteria	Vibrionales	Vibrionaceae	Listonella	0	1	0	0	0	0
Eukaryota	Nematoda	Chromadorea	Spirurida	Onchocercidae	Loa	14	78	6	19	18	20
Eukaryota	Streptophyta	unclassified (derived from Streptophyta)	Brassicales	Brassicaceae	Lobularia	511	4	1	2	0	1
Eukaryota	Arthropoda	Insecta	Orthoptera	Acrididae	Locusta	0	0	1	0	0	0
Eukaryota	Ascomycota	Saccharomycetes	Saccharomycetales	Debaryomycetaceae	Lodderomyces	2	24	5	5	5	70
Bacteria	Proteobacteria	Alphaproteobacteria	Rhodobacterales	Rhodobacteraceae	Loktanella	4	24	16	3	4	7
Eukaryota	Streptophyta	unclassified (derived from Streptophyta)	Fabales	Fabaceae	Lotus	112	7	6	17	6	16
Bacteria	Proteobacteria	Betaproteobacteria	Neisseriales	Neisseriaceae	Lutiella	15	59	52	53	17	21
Viruses	unclassified (derived from Viruses)	unclassified (derived from Viruses)	Herpesvirales	Herpesviridae	Lymphocryptovirus	0	5	0	0	3	0
Bacteria	Cyanobacteria	unclassified (derived from Cyanobacteria)	Oscillatoriales	unclassified (derived from Oscillatoriales)	Lyngbya	7	11	7	1	2	8
Bacteria	Firmicutes	Bacilli	Bacillales	Bacillaceae	Lysinibacillus	111	158	41	104	89	32
Eukaryota	Chordata	Mammalia	Primates	Cercopithecidae	Macaca	380	850	103	270	552	731
Viruses	unclassified (derived from Viruses)	unclassified (derived from Viruses)	Herpesvirales	Herpesviridae	Macavirus	2	1	0	3	0	1
Eukaryota	Arthropoda	Malacostraca	Decapoda	Palaemonidae	Macrobrachium	0	1	0	0	0	0
Bacteria	Firmicutes	Bacilli	Bacillales	Staphylococcaceae	Macrococcus	231	299	39	105	155	76
Eukaryota	Ascomycota	Sordariomycetes	Magnaporthales	Magnaporthaceae	Magnaporthe	46	156	32	97	74	118
Bacteria	Proteobacteria	unclassified (derived from Proteobacteria)	unclassified (derived from Proteobacteria)	unclassified (derived from Proteobacteria)	Magnetococcus	11	41	39	36	19	19
Bacteria	Proteobacteria	Alphaproteobacteria	Rhodospirillales	Rhodospirillaceae	Magnetospirillum	32	198	114	106	170	105
Eukaryota	Basidiomycota	Exobasidiomycetes	Malasseziales	Malasseziaceae	Malassezia	2354	14378	1960	4665	5950	12533
Eukaryota	Streptophyta	unclassified (derived from Streptophyta)	Malpighiales	Euphorbiaceae	Manihot	31	1	6	8	1	5
Bacteria	Proteobacteria	Gammaproteobacteria	Pasteurellales	Pasteurellaceae	Mannheimia	26	224	30	96	133	67
Eukaryota	Streptophyta	Marchantiopsida	Marchantiales	Marchantiaceae	Marchantia	11	1	2	0	0	1
Viruses	unclassified (derived from Viruses)	unclassified (derived from Viruses)	Herpesvirales	Herpesviridae	Mardivirus	0	1	0	0	0	0
Bacteria	Bacteroidetes	Flavobacteria	Flavobacteriales	Flavobacteriaceae	Maribacter	16	143	18	78	27	61
Bacteria	Proteobacteria	Alphaproteobacteria	Rhodobacterales	Hyphomonadaceae	Maricaulis	8	42	32	30	12	14
Bacteria	Proteobacteria	Gammaproteobacteria	Alteromonadales	Alteromonadaceae	Marinobacter	53	230	628	312	58	54
Bacteria	Firmicutes	Bacilli	Bacillales	Bacillaceae	Marinococcus	0	3	0	0	0	1
Bacteria	Proteobacteria	Gammaproteobacteria	Oceanospirillales	Oceanospirillaceae	Marinomonas	27	113	144	74	41	34
Bacteria	Proteobacteria	Zetaproteobacteria	Mariprofundales	Mariprofundaceae	Mariprofundus	2	4	7	5	2	14
Bacteria	Proteobacteria	Alphaproteobacteria	Rhodobacterales	Rhodobacteraceae	Maritimibacter	6	21	27	14	19	15
Bacteria	Bacteroidetes	Cytophagia	Cytophagales	Flammeovirgaceae	Marivirga	14	32	16	28	13	8
Viruses	unclassified (derived from Viruses)	unclassified (derived from Viruses)	unclassified (derived from Viruses)	Adenoviridae	Mastadenovirus	2	111	91	110	0	1
Eukaryota	Streptophyta	unclassified (derived from Streptophyta)	Fabales	Fabaceae	Medicago	6	0	0	1	0	0
Eukaryota	Streptophyta	unclassified (derived from Streptophyta)	Ranunculales	Ranunculaceae	Megaleranthis	46	4	3	4	1	2
Bacteria	Firmicutes	Negativicutes	Selenomonadales	Veillonellaceae	Megasphaera	13	128	10	55	48	83
Bacteria	Deinococcus-Thermus	Deinococci	Thermales	Thermaceae	Meiothermus	38	45	34	29	51	35
Eukaryota	Chordata	Aves	Galliformes	Phasianidae	Meleagris	0	9	0	0	2	3
Eukaryota	Chordata	Mammalia	Carnivora	Ursidae	Melursus	0	0	0	0	0	1
Bacteria	Tenericutes	Mollicutes	Entomoplasmatales	Entomoplasmataceae	Mesoplasma	2	7	0	6	3	0
Bacteria	Proteobacteria	Alphaproteobacteria	Rhizobiales	Phyllobacteriaceae	Mesorhizobium	44	150	160	141	876	68
Eukaryota	Streptophyta	Mesostigmatophyceae	Mesostigmatales	Mesostigmataceae	Mesostigma	0	6	0	1	5	1
Archaea	Crenarchaeota	Thermoprotei	Sulfolobales	Sulfolobaceae	Metallosphaera	1	2	0	1	0	2
Archaea	Euryarchaeota	Methanobacteria	Methanobacteriales	Methanobacteriaceae	Methanobrevibacter	5	168	52	47	56	26
Archaea	Euryarchaeota	Methanococci	Methanococcales	Methanocaldococcaceae	Methanocaldococcus	4	29	4	6	6	7
Archaea	Euryarchaeota	Methanomicrobia	Methanocellales	Methanocellaceae	Methanocella	0	2	0	3	2	2
Archaea	Euryarchaeota	Methanomicrobia	Methanosarcinales	Methanosarcinaceae	Methanococcoides	3	16	6	9	2	6
Archaea	Euryarchaeota	Methanococci	Methanococcales	Methanococcaceae	Methanococcus	14	44	6	22	31	27
Archaea	Euryarchaeota	Methanomicrobia	Methanomicrobiales	Methanocorpusculaceae	Methanocorpusculum	2	51	0	21	20	19
Archaea	Euryarchaeota	Methanomicrobia	Methanomicrobiales	Methanomicrobiaceae	Methanoculleus	3	11	3	9	11	9
Archaea	Euryarchaeota	Methanomicrobia	Methanosarcinales	Methanosarcinaceae	Methanohalobium	0	6	0	3	1	0
Archaea	Euryarchaeota	Methanomicrobia	Methanosarcinales	Methanosarcinaceae	Methanohalophilus	0	2	0	1	1	0
Archaea	Euryarchaeota	Methanomicrobia	Methanomicrobiales	Methanomicrobiaceae	Methanoplanus	4	3	0	2	2	1
Archaea	Euryarchaeota	Methanopyri	Methanopyrales	Methanopyraceae	Methanopyrus	0	3	2	5	0	4
Archaea	Euryarchaeota	Methanomicrobia	Methanomicrobiales	unclassified (derived from Methanomicrobiales)	Methanoregula	5	8	1	4	6	1
Archaea	Euryarchaeota	Methanomicrobia	Methanosarcinales	Methanosaetaceae	Methanosaeta	2	15	0	4	10	2
Archaea	Euryarchaeota	Methanomicrobia	Methanosarcinales	Methanosarcinaceae	Methanosarcina	21	93	15	26	29	30
Archaea	Euryarchaeota	Methanobacteria	Methanobacteriales	Methanobacteriaceae	Methanosphaera	4	97	5	9	7	7
Archaea	Euryarchaeota	Methanomicrobia	Methanomicrobiales	unclassified (derived from Methanomicrobiales)	Methanosphaerula	0	6	1	2	6	2
Archaea	Euryarchaeota	Methanomicrobia	Methanomicrobiales	Methanospirillaceae	Methanospirillum	2	15	3	6	6	5
Archaea	Euryarchaeota	Methanobacteria	Methanobacteriales	Methanobacteriaceae	Methanothermobacter	2	17	3	8	10	4
Archaea	Euryarchaeota	Methanococci	Methanococcales	Methanococcaceae	Methanothermococcus	0	1	0	0	0	0
Archaea	Euryarchaeota	Methanobacteria	Methanobacteriales	Methanothermaceae	Methanothermus	0	1	0	3	1	2
Bacteria	Verrucomicrobia	unclassified (derived from Verrucomicrobia)	Methylacidiphilales	Methylacidiphilaceae	Methylacidiphilum	5	10	1	5	4	3
Bacteria	Proteobacteria	Betaproteobacteria	Burkholderiales	unclassified (derived from Burkholderiales)	Methylibium	52	153	163	315	111	60
Bacteria	Proteobacteria	Betaproteobacteria	Methylophilales	Methylophilaceae	Methylobacillus	22	80	68	55	30	36
Bacteria	Proteobacteria	Gammaproteobacteria	Methylococcales	Methylococcaceae	Methylobacter	3	24	35	15	8	3
Bacteria	Proteobacteria	Alphaproteobacteria	Rhizobiales	Methylobacteriaceae	Methylobacterium	99	526	251	471	677	432
Bacteria	Proteobacteria	Alphaproteobacteria	Rhizobiales	Beijerinckiaceae	Methylocella	5	32	17	18	24	16
Bacteria	Proteobacteria	Gammaproteobacteria	Methylococcales	Methylococcaceae	Methylococcus	25	60	61	89	23	27
Bacteria	Proteobacteria	Gammaproteobacteria	Thiotrichales	Piscirickettsiaceae	Methylophaga	1	20	90	23	2	5
Bacteria	Proteobacteria	Alphaproteobacteria	Rhizobiales	Methylocystaceae	Methylosinus	7	14	9	16	18	11
Bacteria	Proteobacteria	Betaproteobacteria	Methylophilales	Methylophilaceae	Methylotenera	10	37	35	46	14	15
Bacteria	Proteobacteria	Betaproteobacteria	Methylophilales	Methylophilaceae	Methylovorus	11	23	31	30	10	18
Eukaryota	Ascomycota	Saccharomycetes	Saccharomycetales	Debaryomycetaceae	Meyerozyma	0	18	3	2	14	16
Bacteria	Actinobacteria	Actinobacteria (class)	Actinomycetales	Micrococcaceae	Micrococcus	503	1076	1390	1062	744	418
Bacteria	Cyanobacteria	unclassified (derived from Cyanobacteria)	Oscillatoriales	unclassified (derived from Oscillatoriales)	Microcoleus	0	15	10	12	3	4
Bacteria	Cyanobacteria	unclassified (derived from Cyanobacteria)	Chroococcales	unclassified (derived from Chroococcales)	Microcystis	6	30	7	9	9	9
Eukaryota	Chlorophyta	Prasinophyceae	Mamiellales	unclassified (derived from Mamiellales)	Micromonas	0	11	6	6	2	2
Bacteria	Actinobacteria	Actinobacteria (class)	Actinomycetales	Micromonosporaceae	Micromonospora	53	265	64	255	165	154
Bacteria	Bacteroidetes	Cytophagia	Cytophagales	Cytophagaceae	Microscilla	6	18	12	7	13	7
Eukaryota	Chordata	Mammalia	Rodentia	Cricetidae	Microtus	0	1	0	1	0	0
Viruses	unclassified (derived from Viruses)	unclassified (derived from Viruses)	unclassified (derived from Viruses)	Microviridae	Microvirus	3642	2307	1003	697	4052	3202
Eukaryota	Chordata	Actinopterygii	Cypriniformes	Cobitidae	Misgurnus	0	0	0	0	0	1
Bacteria	Firmicutes	Negativicutes	Selenomonadales	Veillonellaceae	Mitsuokella	6	64	0	30	36	49
Bacteria	Actinobacteria	Actinobacteria (class)	Actinomycetales	Actinomycetaceae	Mobiluncus	104	1232	112	346	577	890
Viruses	unclassified (derived from Viruses)	unclassified (derived from Viruses)	unclassified (derived from Viruses)	Poxviridae	Molluscipoxvirus	18	23	1	0	19	1
Eukaryota	Basidiomycota	Agaricomycetes	Agaricales	Marasmiaceae	Moniliophthora	3	42	16	14	13	36
Eukaryota	Chytridiomycota	Monoblepharidomycetes	Monoblepharidales	Monoblepharidaceae	Monoblepharella	0	1	0	2	0	2
Eukaryota	Chordata	Mammalia	Didelphimorphia	Didelphidae	Monodelphis	11	137	6	11	28	34
Eukaryota	Chordata	Mammalia	Cetacea	Monodontidae	Monodon	0	0	0	0	0	1
Eukaryota	unclassified (derived from Eukaryota)	unclassified (derived from Eukaryota)	Choanoflagellida	Codonosigidae	Monosiga	7	61	8	18	26	32
Eukaryota	Streptophyta	unclassified (derived from Streptophyta)	Geraniales	Geraniaceae	Monsonia	15	2	0	2	0	0
Bacteria	Firmicutes	Clostridia	Thermoanaerobacterales	Thermoanaerobacteraceae	Moorella	15	78	11	56	51	36
Bacteria	Proteobacteria	Gammaproteobacteria	Pseudomonadales	Moraxellaceae	Moraxella	74	115	62	49	34	30
Bacteria	Proteobacteria	Gammaproteobacteria	Alteromonadales	Moritellaceae	Moritella	3	14	4	2	7	5
Eukaryota	unclassified (derived from Fungi)	unclassified (derived from Fungi)	Mortierellales	Mortierellaceae	Mortierella	0	0	0	1	1	0
Eukaryota	Streptophyta	unclassified (derived from Streptophyta)	Rosales	Moraceae	Morus	38	13	13	17	3	2
Eukaryota	Chordata	Mammalia	unclassified (derived from Mammalia)	Moschidae	Moschus	0	1	0	0	0	1
Viruses	unclassified (derived from Viruses)	unclassified (derived from Viruses)	Caudovirales	Myoviridae	Mu-like viruses	0	1	0	0	0	0
Bacteria	Bacteroidetes	Sphingobacteria	Sphingobacteriales	Sphingobacteriaceae	Mucilaginibacter	15	68	44	71	36	7
Eukaryota	Chordata	Mammalia	unclassified (derived from Mammalia)	Cervidae	Muntiacus	0	1	0	0	0	0
Eukaryota	Chordata	Mammalia	Rodentia	Muridae	Mus	72	705	28	74	110	184
Bacteria	Actinobacteria	Actinobacteria (class)	Actinomycetales	Mycobacteriaceae	Mycobacterium	1139	8317	1199	2198	3830	5584
Bacteria	Tenericutes	Mollicutes	Mycoplasmatales	Mycoplasmataceae	Mycoplasma	13	98	10	29	21	48
Eukaryota	Ascomycota	Dothideomycetes	Capnodiales	Mycosphaerellaceae	Mycosphaerella	0	3	1	4	0	0
Eukaryota	Ascomycota	Dothideomycetes	Myriangiales	Myriangiaceae	Myriangium	0	1	0	0	0	0
Eukaryota	Chordata	Mammalia	Chiroptera	Mystacinidae	Mystacina	0	0	0	0	1	0
Bacteria	Proteobacteria	Deltaproteobacteria	Myxococcales	Myxococcaceae	Myxococcus	13	62	37	46	58	26
Viruses	unclassified (derived from Viruses)	unclassified (derived from Viruses)	Caudovirales	Podoviridae	N4-like viruses	0	11	5	22	2	2
Eukaryota	unclassified (derived from Eukaryota)	Heterolobosea	Schizopyrenida	Vahlkampfiidae	Naegleria	4	15	3	2	1	3
Bacteria	Actinobacteria	Actinobacteria (class)	Actinomycetales	Nakamurellaceae	Nakamurella	64	458	86	147	238	366
Eukaryota	Ascomycota	Saccharomycetes	Saccharomycetales	Saccharomycetaceae	Nakaseomyces	7	35	9	19	27	63
Eukaryota	Streptophyta	unclassified (derived from Streptophyta)	Ranunculales	Berberidaceae	Nandina	22	2	2	2	0	4
Archaea	Nanoarchaeota	unclassified (derived from Nanoarchaeota)	unclassified (derived from Nanoarchaeota)	unclassified (derived from Nanoarchaeota)	Nanoarchaeum	0	0	1	1	0	0
Viruses	unclassified (derived from Viruses)	unclassified (derived from Viruses)	unclassified (derived from Viruses)	Nanoviridae	Nanovirus	0	1	0	0	0	0
Eukaryota	Arthropoda	Insecta	Hymenoptera	Pteromalidae	Nasonia	8	309	50	8	5	6
Eukaryota	Streptophyta	unclassified (derived from Streptophyta)	Brassicales	Brassicaceae	Nasturtium	166	1	0	0	1	0
Bacteria	Firmicutes	Clostridia	Natranaerobiales	Natranaerobiaceae	Natranaerobius	14	28	3	32	8	16
Archaea	Euryarchaeota	Halobacteria	Halobacteriales	Halobacteriaceae	Natrialba	2	5	4	3	2	9
Archaea	Euryarchaeota	Halobacteria	Halobacteriales	Halobacteriaceae	Natronomonas	1	14	13	7	2	9
Eukaryota	Ascomycota	Saccharomycetes	Saccharomycetales	Saccharomycetaceae	Naumovia	0	3	3	1	0	2
Bacteria	Proteobacteria	Epsilonproteobacteria	Nautiliales	Nautiliaceae	Nautilia	1	7	1	2	3	6
Eukaryota	Ascomycota	Sordariomycetes	Hypocreales	Nectriaceae	Nectria	104	131	18	481	47	40
Bacteria	Proteobacteria	Betaproteobacteria	Neisseriales	Neisseriaceae	Neisseria	470	4389	599	4027	3968	3285
Eukaryota	Cnidaria	Anthozoa	Actiniaria	Edwardsiidae	Nematostella	7	215	22	21	4	4
Bacteria	Proteobacteria	Alphaproteobacteria	Rickettsiales	Anaplasmataceae	Neorickettsia	2	7	1	0	2	2
Eukaryota	Ascomycota	Eurotiomycetes	Eurotiales	Trichocomaceae	Neosartorya	143	405	102	177	125	432
Eukaryota	Chlorophyta	Prasinophyceae	Pseudoscourfieldiales	Pycnococcaceae	Nephroselmis	0	2	0	0	0	1
Bacteria	Proteobacteria	Gammaproteobacteria	Oceanospirillales	Oceanospirillaceae	Neptuniibacter	4	11	39	9	13	7
Eukaryota	Ascomycota	Sordariomycetes	Sordariales	Sordariaceae	Neurospora	52	308	49	183	98	192
Eukaryota	Streptophyta	unclassified (derived from Streptophyta)	Solanales	Solanaceae	Nicotiana	133	19	10	15	1	6
Bacteria	Proteobacteria	Epsilonproteobacteria	unclassified (derived from Epsilonproteobacteria)	unclassified (derived from Epsilonproteobacteria)	Nitratiruptor	1	20	3	11	5	5
Bacteria	Proteobacteria	Alphaproteobacteria	Rhizobiales	Bradyrhizobiaceae	Nitrobacter	32	163	149	106	178	65
Bacteria	Proteobacteria	Gammaproteobacteria	Chromatiales	Ectothiorhodospiraceae	Nitrococcus	9	33	62	43	16	16
Bacteria	Proteobacteria	Gammaproteobacteria	Chromatiales	Chromatiaceae	Nitrosococcus	27	76	179	113	35	28
Bacteria	Proteobacteria	Betaproteobacteria	Nitrosomonadales	Nitrosomonadaceae	Nitrosomonas	48	173	157	98	46	61
Archaea	Thaumarchaeota	unclassified (derived from Thaumarchaeota)	Nitrosopumilales	Nitrosopumilaceae	Nitrosopumilus	0	4	1	2	0	2
Bacteria	Proteobacteria	Betaproteobacteria	Nitrosomonadales	Nitrosomonadaceae	Nitrosospira	21	116	100	50	46	21
Bacteria	Nitrospirae	Nitrospira (class)	Nitrospirales	Nitrospiraceae	Nitrospira	8	17	8	27	7	13
Bacteria	Actinobacteria	Actinobacteria (class)	Actinomycetales	Nocardiaceae	Nocardia	309	2062	356	486	825	1511
Bacteria	Actinobacteria	Actinobacteria (class)	Actinomycetales	Nocardioidaceae	Nocardioides	170	1311	339	489	762	926
Bacteria	Actinobacteria	Actinobacteria (class)	Actinomycetales	Nocardiopsaceae	Nocardiopsis	74	205	79	89	181	219
Bacteria	Cyanobacteria	unclassified (derived from Cyanobacteria)	Nostocales	Nostocaceae	Nodularia	2	14	7	12	2	9
Eukaryota	Microsporidia	unclassified (derived from Microsporidia)	unclassified (derived from Microsporidia)	Nosematidae	Nosema	0	2	3	1	0	0
Bacteria	Cyanobacteria	unclassified (derived from Cyanobacteria)	Nostocales	Nostocaceae	Nostoc	28	66	27	72	36	32
Bacteria	Proteobacteria	Alphaproteobacteria	Sphingomonadales	Sphingomonadaceae	Novosphingobium	30	221	163	157	83	89
Eukaryota	Streptophyta	unclassified (derived from Streptophyta)	Nymphaeales	Nymphaeaceae	Nuphar	10	2	0	2	1	2
Eukaryota	Streptophyta	unclassified (derived from Streptophyta)	Nymphaeales	Nymphaeaceae	Nymphaea	0	0	0	0	1	0
Eukaryota	Chordata	Amphibia	Anura	Ranidae	Occidozyga	0	1	0	1	3	0
Bacteria	Proteobacteria	Alphaproteobacteria	Rhodobacterales	Rhodobacteraceae	Oceanibulbus	1	12	15	1	5	5
Bacteria	Proteobacteria	Alphaproteobacteria	Rhodobacterales	Hyphomonadaceae	Oceanicaulis	5	14	19	14	13	14
Bacteria	Proteobacteria	Alphaproteobacteria	Rhodobacterales	Rhodobacteraceae	Oceanicola	10	49	77	45	36	9
Bacteria	Deinococcus-Thermus	Deinococci	Thermales	Thermaceae	Oceanithermus	5	13	3	6	2	11
Bacteria	Firmicutes	Bacilli	Bacillales	Bacillaceae	Oceanobacillus	114	199	30	155	96	52
Bacteria	Proteobacteria	Alphaproteobacteria	Rhizobiales	Brucellaceae	Ochrobactrum	42	112	73	87	94	33
Eukaryota	unclassified (derived from Eukaryota)	Chrysophyceae	Chromulinales	Chromulinaceae	Ochromonas	0	0	0	0	1	1
Bacteria	Proteobacteria	Alphaproteobacteria	Rhodobacterales	Rhodobacteraceae	Octadecabacter	3	9	10	6	7	7
Eukaryota	Bacillariophyta	Coscinodiscophyceae	Eupodiscales	Eupodiscaceae	Odontella	0	3	1	0	0	0
Bacteria	Firmicutes	Bacilli	Lactobacillales	Leuconostocaceae	Oenococcus	20	84	9	43	25	23
Eukaryota	Streptophyta	unclassified (derived from Streptophyta)	Myrtales	Onagraceae	Oenothera	13	4	4	0	1	4
Eukaryota	Streptophyta	unclassified (derived from Streptophyta)	Lamiales	Oleaceae	Olea	10	0	0	3	1	0
Bacteria	Proteobacteria	Alphaproteobacteria	Rhizobiales	Bradyrhizobiaceae	Oligotropha	5	49	27	29	41	18
Eukaryota	Streptophyta	unclassified (derived from Streptophyta)	Brassicales	Brassicaceae	Olimarabidopsis	168	2	2	0	0	0
Bacteria	Actinobacteria	Actinobacteria (class)	Coriobacteriales	Coriobacteriaceae	Olsenella	7	119	7	93	131	104
Eukaryota	Streptophyta	Liliopsida	Asparagales	Orchidaceae	Oncidium	0	0	0	2	0	1
Eukaryota	Chordata	Actinopterygii	Salmoniformes	Salmonidae	Oncorhynchus	1	18	0	1	0	0
Eukaryota	Ascomycota	Sordariomycetes	Hypocreales	Nectriaceae	Ophionectria	1	0	0	0	0	0
Bacteria	Verrucomicrobia	Opitutae	unclassified (derived from Opitutae)	Opitutaceae	Opitutus	4	50	10	35	12	14
Bacteria	Firmicutes	Clostridia	Clostridiales	Lachnospiraceae	Oribacterium	34	332	18	146	151	189
Bacteria	Proteobacteria	Alphaproteobacteria	Rickettsiales	Rickettsiaceae	Orientia	0	4	0	0	0	3
Bacteria	Bacteroidetes	Flavobacteria	Flavobacteriales	Flavobacteriaceae	Ornithobacterium	0	1	1	1	0	0
Eukaryota	Chordata	Mammalia	Monotremata	Ornithorhynchidae	Ornithorhynchus	14	78	4	22	25	33
Viruses	unclassified (derived from Viruses)	unclassified (derived from Viruses)	unclassified (derived from Viruses)	Poxviridae	Orthopoxvirus	1	3	0	0	1	1
Eukaryota	Arthropoda	Insecta	Hymenoptera	Orussidae	Orussus	0	1	0	0	0	0
Eukaryota	Chordata	Mammalia	Lagomorpha	Leporidae	Oryctolagus	7	65	3	0	6	20
Eukaryota	Streptophyta	Liliopsida	Poales	Poaceae	Oryza	193	94	76	137	33	83
Eukaryota	Chordata	Actinopterygii	Beloniformes	Adrianichthyidae	Oryzias	0	1	0	0	0	0
Eukaryota	Porifera	Demospongiae	Homosclerophorida	Plakinidae	Oscarella	0	0	0	0	1	0
Bacteria	Cyanobacteria	unclassified (derived from Cyanobacteria)	Oscillatoriales	unclassified (derived from Oscillatoriales)	Oscillatoria	3	10	3	22	3	3
Bacteria	Chloroflexi	Chloroflexi (class)	Chloroflexales	Oscillochloridaceae	Oscillochloris	7	28	3	8	24	8
Viruses	unclassified (derived from Viruses)	unclassified (derived from Viruses)	Herpesvirales	Malacoherpesviridae	Ostreavirus	0	1	0	0	0	0
Eukaryota	Chlorophyta	Prasinophyceae	Mamiellales	unclassified (derived from Mamiellales)	Ostreococcus	11	32	6	7	3	7
Eukaryota	Chordata	Mammalia	Primates	Galagidae	Otolemur	0	0	0	0	0	1
Eukaryota	Chordata	Mammalia	unclassified (derived from Mammalia)	Bovidae	Ovis	0	3	0	0	0	1
Bacteria	Proteobacteria	Betaproteobacteria	Burkholderiales	Oxalobacteraceae	Oxalobacter	10	52	28	69	13	15
Viruses	unclassified (derived from Viruses)	unclassified (derived from Viruses)	Caudovirales	Myoviridae	P1-like viruses	1	27	3	2	2	2
Viruses	unclassified (derived from Viruses)	unclassified (derived from Viruses)	Caudovirales	Myoviridae	P2-like viruses	4	9	4	5	2	9
Viruses	unclassified (derived from Viruses)	unclassified (derived from Viruses)	Caudovirales	Podoviridae	P22-like viruses	0	32	18	1	0	1
Bacteria	Firmicutes	Bacilli	Bacillales	Paenibacillaceae	Paenibacillus	302	433	116	516	169	113
Bacteria	Bacteroidetes	Bacteroidia	Bacteroidales	Porphyromonadaceae	Paludibacter	25	193	13	94	51	35
Eukaryota	Chordata	Mammalia	Primates	Hominidae	Pan	925	1453	274	542	1190	1546
Eukaryota	Streptophyta	unclassified (derived from Streptophyta)	Apiales	Araliaceae	Panax	27	1	2	3	1	0
Eukaryota	Chordata	Mammalia	Carnivora	Felidae	Panthera	0	0	0	1	0	0
Bacteria	Proteobacteria	Gammaproteobacteria	Enterobacteriales	Enterobacteriaceae	Pantoea	194	2333	252	212	351	3474
Bacteria	Bacteroidetes	Bacteroidia	Bacteroidales	Porphyromonadaceae	Parabacteroides	50	1083	46	622	402	253
Bacteria	Chlamydiae	Chlamydiae (class)	Chlamydiales	Parachlamydiaceae	Parachlamydia	3	11	1	2	4	0
Eukaryota	Ascomycota	Eurotiomycetes	Onygenales	unclassified (derived from Onygenales)	Paracoccidioides	3	5	6	3	3	7
Bacteria	Proteobacteria	Alphaproteobacteria	Rhodobacterales	Rhodobacteraceae	Paracoccus	86	253	369	158	122	73
Eukaryota	Glomeromycota	Glomeromycetes	Paraglomerales	Paraglomeraceae	Paraglomus	0	1	0	0	0	0
Eukaryota	unclassified (derived from Eukaryota)	Oligohymenophorea	Peniculida	Parameciidae	Paramecium	2	7	2	5	3	7
Eukaryota	Nemertea	Enopla	Monostilifera	unclassified (derived from Monostilifera)	Paranemertes	0	1	0	0	0	0
Bacteria	Actinobacteria	Actinobacteria (class)	Bifidobacteriales	Bifidobacteriaceae	Parascardovia	10	65	9	28	37	57
Eukaryota	Streptophyta	unclassified (derived from Streptophyta)	Asterales	Asteraceae	Parthenium	0	1	1	3	0	3
Bacteria	Proteobacteria	Alphaproteobacteria	Rhizobiales	Phyllobacteriaceae	Parvibaculum	24	78	102	77	43	21
Bacteria	Proteobacteria	Alphaproteobacteria	Parvularculales	Parvularculaceae	Parvularcula	6	18	12	8	10	17
Bacteria	Proteobacteria	Gammaproteobacteria	Pasteurellales	Pasteurellaceae	Pasteurella	74	735	66	343	331	271
Eukaryota	Basidiomycota	Agaricomycetes	Boletales	Paxillaceae	Paxillus	0	0	1	1	1	0
Bacteria	Proteobacteria	Gammaproteobacteria	Enterobacteriales	Enterobacteriaceae	Pectobacterium	50	338	88	97	123	293
Eukaryota	Arthropoda	Insecta	Phthiraptera	Pediculidae	Pediculus	5	606	35	7	3	9
Bacteria	Firmicutes	Bacilli	Lactobacillales	Lactobacillaceae	Pediococcus	35	198	16	81	147	51
Bacteria	Bacteroidetes	Sphingobacteria	Sphingobacteriales	Sphingobacteriaceae	Pedobacter	65	628	364	647	112	47
Bacteria	Proteobacteria	Alphaproteobacteria	Rhodobacterales	Rhodobacteraceae	Pelagibaca	7	11	26	9	9	15
Eukaryota	Streptophyta	unclassified (derived from Streptophyta)	Geraniales	Geraniaceae	Pelargonium	2	0	0	2	0	1
Bacteria	Proteobacteria	Deltaproteobacteria	Desulfuromonadales	Pelobacteraceae	Pelobacter	15	83	43	84	44	54
Bacteria	Chlorobi	Chlorobia	Chlorobiales	Chlorobiaceae	Pelodictyon	10	41	14	25	19	14
Bacteria	Firmicutes	Clostridia	Clostridiales	Peptococcaceae	Pelotomaculum	23	86	13	53	36	24
Eukaryota	Ascomycota	Eurotiomycetes	Eurotiales	Trichocomaceae	Penicillium	99	351	76	88	172	358
Bacteria	Firmicutes	Clostridia	Clostridiales	Clostridiales Family XI. Incertae Sedis	Peptoniphilus	161	1338	81	336	415	642
Bacteria	Firmicutes	Clostridia	Clostridiales	Peptostreptococcaceae	Peptostreptococcus	24	188	20	74	86	84
Eukaryota	unclassified (derived from Eukaryota)	unclassified (derived from Eukaryota)	Perkinsida	Perkinsidae	Perkinsus	1	9	2	1	3	0
Bacteria	Aquificae	Aquificae (class)	Aquificales	Hydrogenothermaceae	Persephonella	3	14	0	6	4	5
Bacteria	Thermotogae	Thermotogae (class)	Thermotogales	Thermotogaceae	Petrotoga	5	26	2	24	11	14
Viruses	unclassified (derived from Viruses)	unclassified (derived from Viruses)	unclassified (derived from Viruses)	Caulimoviridae	Petuvirus	0	0	0	1	0	0
Eukaryota	Ascomycota	Pezizomycetes	Pezizales	Pezizaceae	Peziza	0	5	0	1	0	3
Eukaryota	Chordata	Mammalia	unclassified (derived from Mammalia)	Suidae	Phacochoerus	0	0	0	0	1	1
Bacteria	Proteobacteria	Alphaproteobacteria	Rhodobacterales	Rhodobacteraceae	Phaeobacter	1	7	11	6	1	1
Eukaryota	Streptophyta	Anthocerotopsida	Notothyladales	Notothyladaceae	Phaeoceros	0	1	0	0	0	0
Eukaryota	Bacillariophyta	Bacillariophyceae	Naviculales	Phaeodactylaceae	Phaeodactylum	2	8	2	2	2	3
Eukaryota	Ascomycota	Dothideomycetes	Pleosporales	Phaeosphaeriaceae	Phaeosphaeria	125	90	113	353	36	53
Viruses	unclassified (derived from Viruses)	unclassified (derived from Viruses)	unclassified (derived from Viruses)	Phycodnaviridae	Phaeovirus	0	1	0	0	0	0
Eukaryota	Basidiomycota	unclassified (derived from Basidiomycota)	Pucciniales	Phakopsoraceae	Phakopsora	1	3	0	1	1	5
Eukaryota	Streptophyta	Liliopsida	Asparagales	Orchidaceae	Phalaenopsis	27	6	4	0	0	1
Eukaryota	Chordata	Mammalia	Dasyuromorphia	Dasyuridae	Phascogale	0	1	0	0	0	0
Eukaryota	Streptophyta	unclassified (derived from Streptophyta)	Fabales	Fabaceae	Phaseolus	20	5	3	2	0	2
Eukaryota	Chordata	Aves	Galliformes	Phasianidae	Phasianus	0	2	0	0	0	0
Bacteria	Proteobacteria	Alphaproteobacteria	Caulobacterales	Caulobacteraceae	Phenylobacterium	15	56	41	37	17	23
Viruses	unclassified (derived from Viruses)	unclassified (derived from Viruses)	Caudovirales	Podoviridae	Phi29-like viruses	3	0	0	0	0	1
Viruses	unclassified (derived from Viruses)	unclassified (derived from Viruses)	Caudovirales	Siphoviridae	PhiC31-like viruses	0	3	0	0	0	0
Viruses	unclassified (derived from Viruses)	unclassified (derived from Viruses)	Caudovirales	Podoviridae	Phieco32-like viruses	0	0	0	1	0	0
Eukaryota	Streptophyta	Liliopsida	Arecales	Arecaceae	Phoenix	24	8	3	1	0	0
Eukaryota	Ascomycota	unclassified (derived from Ascomycota)	unclassified (derived from Ascomycota)	unclassified (derived from Ascomycota)	Phoma	0	0	0	2	0	0
Bacteria	Proteobacteria	Gammaproteobacteria	Vibrionales	Vibrionaceae	Photobacterium	23	102	63	40	56	67
Bacteria	Proteobacteria	Gammaproteobacteria	Enterobacteriales	Enterobacteriaceae	Photorhabdus	30	145	51	53	70	130
Eukaryota	Streptophyta	Bryopsida	Funariales	Funariaceae	Physcomitrella	27	41	15	19	9	18
Eukaryota	Chordata	Mammalia	Cetacea	Physeteridae	Physeter	1	0	0	0	0	0
Eukaryota	Blastocladiomycota	Blastocladiomycetes	Blastocladiales	Physodermataceae	Physoderma	1	0	0	0	0	0
Eukaryota	Arthropoda	Insecta	Hemiptera	Largidae	Physopelta	0	2	0	0	0	0
Eukaryota	unclassified (derived from Eukaryota)	unclassified (derived from Eukaryota)	Peronosporales	unclassified (derived from Peronosporales)	Phytophthora	2	17	3	2	5	5
Eukaryota	Streptophyta	Coniferopsida	Coniferales	Pinaceae	Picea	0	0	4	5	0	0
Eukaryota	Ascomycota	Saccharomycetes	Saccharomycetales	Saccharomycetaceae	Pichia	1	21	2	6	29	30
Archaea	Euryarchaeota	Thermoplasmata	Thermoplasmatales	Picrophilaceae	Picrophilus	1	5	1	0	0	2
Eukaryota	Streptophyta	Coniferopsida	Coniferales	Pinaceae	Pinus	64	5	127	115	6	10
Viruses	unclassified (derived from Viruses)	unclassified (derived from Viruses)	unclassified (derived from Viruses)	Papillomaviridae	Pipapillomavirus	0	1	0	0	0	3
Eukaryota	Streptophyta	unclassified (derived from Streptophyta)	Piperales	Piperaceae	Piper	2	0	0	0	0	0
Bacteria	Planctomycetes	Planctomycetacia	Planctomycetales	Planctomycetaceae	Pirellula	1	16	18	11	14	7
Eukaryota	Streptophyta	unclassified (derived from Streptophyta)	Fabales	Fabaceae	Pisum	1	2	1	0	4	1
Bacteria	Planctomycetes	Planctomycetacia	Planctomycetales	Planctomycetaceae	Planctomyces	13	73	32	27	45	25
Eukaryota	Apicomplexa	Aconoidasida	Haemosporida	unclassified (derived from Haemosporida)	Plasmodium	61	481	43	95	127	192
Eukaryota	Streptophyta	unclassified (derived from Streptophyta)	Proteales	Platanaceae	Platanus	2	4	5	9	1	3
Bacteria	Proteobacteria	Deltaproteobacteria	Myxococcales	Nannocystaceae	Plesiocystis	3	29	12	7	7	13
Eukaryota	Basidiomycota	Agaricomycetes	Agaricales	Pleurotaceae	Pleurotus	0	2	0	1	0	2
Eukaryota	Streptophyta	Jungermanniopsida	Pleuroziales	Pleuroziaceae	Pleurozia	0	0	0	1	0	0
Eukaryota	Ascomycota	Pneumocystidomycetes	Pneumocystidales	Pneumocystidaceae	Pneumocystis	0	1	0	2	2	7
Eukaryota	Ascomycota	Sordariomycetes	Sordariales	Lasiosphaeriaceae	Podospora	18	39	10	54	15	21
Bacteria	Bacteroidetes	Flavobacteria	Flavobacteriales	Flavobacteriaceae	Polaribacter	25	152	17	143	36	36
Bacteria	Proteobacteria	Betaproteobacteria	Burkholderiales	Comamonadaceae	Polaromonas	73	323	268	663	162	101
Bacteria	Proteobacteria	Betaproteobacteria	Burkholderiales	Burkholderiaceae	Polynucleobacter	13	70	33	54	30	33
Viruses	unclassified (derived from Viruses)	unclassified (derived from Viruses)	unclassified (derived from Viruses)	Polyomaviridae	Polyomavirus	0	6	0	0	1	10
Eukaryota	Chordata	Actinopterygii	Polypteriformes	Polypteridae	Polypterus	0	1	0	0	0	0
Eukaryota	Chordata	Mammalia	Primates	Hominidae	Pongo	195	400	59	134	281	366
Eukaryota	Streptophyta	unclassified (derived from Streptophyta)	Malpighiales	Salicaceae	Populus	343	120	107	208	28	67
Eukaryota	unclassified (derived from Eukaryota)	Bangiophyceae	Bangiales	Bangiaceae	Porphyra	2	1	0	0	2	0
Bacteria	Bacteroidetes	Bacteroidia	Bacteroidales	Porphyromonadaceae	Porphyromonas	66	1119	51	365	493	510
Eukaryota	Basidiomycota	Agaricomycetes	Polyporales	Coriolaceae	Postia	1	26	4	12	6	17
Eukaryota	Chordata	Mammalia	Primates	Cercopithecidae	Presbytis	0	0	0	0	1	0
Bacteria	Bacteroidetes	Bacteroidia	Bacteroidales	Prevotellaceae	Prevotella	599	8983	294	2524	3177	4328
Bacteria	Cyanobacteria	unclassified (derived from Cyanobacteria)	Prochlorales	Prochlorococcaceae	Prochlorococcus	13	28	3	12	26	18
Bacteria	Actinobacteria	Actinobacteria (class)	Actinomycetales	Propionibacteriaceae	Propionibacterium	69956	683627	98418	157342	316208	452410
Bacteria	Chlorobi	Chlorobia	Chlorobiales	Chlorobiaceae	Prosthecochloris	3	10	6	10	9	8
Bacteria	Proteobacteria	Gammaproteobacteria	Enterobacteriales	Enterobacteriaceae	Proteus	13	96	31	47	30	39
Eukaryota	Chlorophyta	Trebouxiophyceae	Chlorellales	Chlorellaceae	Prototheca	0	1	1	0	2	4
Bacteria	Proteobacteria	Gammaproteobacteria	Enterobacteriales	Enterobacteriaceae	Providencia	15	75	28	25	33	46
Eukaryota	Streptophyta	unclassified (derived from Streptophyta)	Rosales	Rosaceae	Prunus	21	19	1	26	6	5
Bacteria	Proteobacteria	Gammaproteobacteria	Alteromonadales	Pseudoalteromonadaceae	Pseudoalteromonas	30	130	103	102	33	44
Bacteria	Proteobacteria	Gammaproteobacteria	Pseudomonadales	Pseudomonadaceae	Pseudomonas	2870	49082	9190	13221	11607	3242
Bacteria	Firmicutes	Clostridia	Clostridiales	Eubacteriaceae	Pseudoramibacter	9	54	20	54	61	44
Bacteria	Proteobacteria	Alphaproteobacteria	Rhodobacterales	Rhodobacteraceae	Pseudovibrio	2	12	14	5	6	3
Eukaryota	Streptophyta	unclassified (derived from Streptophyta)	Psilotales	Psilotaceae	Psilotum	1	0	0	0	0	0
Bacteria	Proteobacteria	Gammaproteobacteria	Pseudomonadales	Moraxellaceae	Psychrobacter	436	805	404	334	165	164
Bacteria	Bacteroidetes	Flavobacteria	Flavobacteriales	Flavobacteriaceae	Psychroflexus	3	17	9	13	7	9
Bacteria	Proteobacteria	Gammaproteobacteria	Alteromonadales	Psychromonadaceae	Psychromonas	15	64	37	33	30	36
Eukaryota	Chordata	Mammalia	Carnivora	Phocidae	Pusa	0	0	0	0	0	1
Bacteria	Synergistetes	Synergistia	Synergistales	Synergistaceae	Pyramidobacter	4	16	2	8	13	9
Eukaryota	Ascomycota	Dothideomycetes	Pleosporales	Pleosporaceae	Pyrenophora	46	63	80	256	11	31
Archaea	Crenarchaeota	Thermoprotei	Thermoproteales	Thermoproteaceae	Pyrobaculum	1	6	2	6	6	3
Archaea	Euryarchaeota	Thermococci	Thermococcales	Thermococcaceae	Pyrococcus	2	29	5	9	16	8
Bacteria	Proteobacteria	Betaproteobacteria	Burkholderiales	Burkholderiaceae	Ralstonia	300	2710	4707	4070	2644	685
Viruses	unclassified (derived from Viruses)	unclassified (derived from Viruses)	unclassified (derived from Viruses)	Iridoviridae	Ranavirus	0	1	0	1	0	0
Eukaryota	Streptophyta	unclassified (derived from Streptophyta)	Ranunculales	Ranunculaceae	Ranunculus	19	2	0	0	1	0
Bacteria	Cyanobacteria	unclassified (derived from Cyanobacteria)	Nostocales	Nostocaceae	Raphidiopsis	3	3	0	1	2	1
Eukaryota	Chordata	Mammalia	Rodentia	Muridae	Rattus	68	551	24	41	105	162
Eukaryota	unclassified (derived from Eukaryota)	unclassified (derived from Eukaryota)	unclassified (derived from Eukaryota)	Histionidae	Reclinomonas	1	4	1	1	0	5
Bacteria	Proteobacteria	Gammaproteobacteria	unclassified (derived from Gammaproteobacteria)	unclassified (derived from Gammaproteobacteria)	Reinekea	6	24	45	29	11	6
Bacteria	Actinobacteria	Actinobacteria (class)	Actinomycetales	Micrococcaceae	Renibacterium	84	392	139	216	325	254
Eukaryota	Chordata	Actinopterygii	Osmeriformes	Retropinnidae	Retropinna	0	0	0	0	0	1
Viruses	unclassified (derived from Viruses)	unclassified (derived from Viruses)	Herpesvirales	Herpesviridae	Rhadinovirus	0	4	1	1	0	2
Eukaryota	Chordata	Mammalia	Perissodactyla	Rhinocerotidae	Rhinoceros	0	3	0	0	0	0
Eukaryota	Streptophyta	Liliopsida	Asparagales	Orchidaceae	Rhizanthella	1	0	0	0	0	0
Bacteria	Proteobacteria	Alphaproteobacteria	Rhizobiales	Rhizobiaceae	Rhizobium	87	260	212	228	251	93
Eukaryota	Chytridiomycota	Chytridiomycetes	Spizellomycetales	Spizellomycetaceae	Rhizophlyctis	0	0	0	1	0	0
Eukaryota	Chytridiomycota	Chytridiomycetes	Rhizophydiales	Rhizophydiaceae	Rhizophydium	0	3	0	0	0	0
Eukaryota	unclassified (derived from Fungi)	unclassified (derived from Fungi)	Mucorales	Mucoraceae	Rhizopus	2	19	4	10	5	6
Bacteria	Proteobacteria	Alphaproteobacteria	Rhodobacterales	Rhodobacteraceae	Rhodobacter	80	261	267	144	100	80
Bacteria	Actinobacteria	Actinobacteria (class)	Actinomycetales	Nocardiaceae	Rhodococcus	589	5893	699	1575	2129	4093
Bacteria	Proteobacteria	Alphaproteobacteria	Rhizobiales	Hyphomicrobiaceae	Rhodomicrobium	5	15	11	12	11	3
Eukaryota	unclassified (derived from Eukaryota)	Cryptophyta	Pyrenomonadales	Pyrenomonadaceae	Rhodomonas	0	8	1	1	0	3
Bacteria	Planctomycetes	Planctomycetacia	Planctomycetales	Planctomycetaceae	Rhodopirellula	5	48	32	29	27	21
Bacteria	Proteobacteria	Alphaproteobacteria	Rhizobiales	Bradyrhizobiaceae	Rhodopseudomonas	78	516	368	311	418	253
Bacteria	Proteobacteria	Alphaproteobacteria	Rhodospirillales	Rhodospirillaceae	Rhodospirillum	21	94	78	78	60	52
Bacteria	Bacteroidetes	Sphingobacteria	Sphingobacteriales	Rhodothermaceae	Rhodothermus	10	24	15	20	25	7
Eukaryota	unclassified (derived from Fungi)	unclassified (derived from Fungi)	Zoopagales	Helicocephalidaceae	Rhopalomyces	1	0	0	0	0	0
Eukaryota	Chordata	Mammalia	Paucituberculata	Caenolestidae	Rhyncholestes	0	0	0	0	1	1
Eukaryota	Streptophyta	unclassified (derived from Streptophyta)	Malpighiales	Euphorbiaceae	Ricinus	245	128	126	183	45	50
Bacteria	Proteobacteria	Alphaproteobacteria	Rickettsiales	Rickettsiaceae	Rickettsia	8	15	11	13	4	9
Bacteria	Proteobacteria	Gammaproteobacteria	Legionellales	Coxiellaceae	Rickettsiella	1	11	9	70	2	8
Bacteria	Bacteroidetes	Flavobacteria	Flavobacteriales	Flavobacteriaceae	Riemerella	95	383	75	588	62	55
Bacteria	Bacteroidetes	Flavobacteria	Flavobacteriales	Flavobacteriaceae	Robiginitalea	14	111	9	42	25	45
Bacteria	Firmicutes	Clostridia	Clostridiales	Lachnospiraceae	Roseburia	57	1225	17	1141	614	146
Bacteria	Proteobacteria	Alphaproteobacteria	Rhodobacterales	Rhodobacteraceae	Roseibium	6	11	7	7	9	6
Bacteria	Chloroflexi	Chloroflexi (class)	Chloroflexales	Chloroflexaceae	Roseiflexus	44	270	82	102	185	113
Bacteria	Proteobacteria	Alphaproteobacteria	Rhodobacterales	Rhodobacteraceae	Roseobacter	37	113	142	67	68	56
Viruses	unclassified (derived from Viruses)	unclassified (derived from Viruses)	Herpesvirales	Herpesviridae	Roseolovirus	0	1	0	0	2	0
Bacteria	Proteobacteria	Alphaproteobacteria	Rhodospirillales	Acetobacteraceae	Roseomonas	11	30	34	14	25	31
Bacteria	Proteobacteria	Alphaproteobacteria	Rhodobacterales	Rhodobacteraceae	Roseovarius	14	64	74	40	27	25
Bacteria	Actinobacteria	Actinobacteria (class)	Actinomycetales	Micrococcaceae	Rothia	399	3448	392	2529	4837	3314
Eukaryota	Chytridiomycota	Chytridiomycetes	Spizellomycetales	unclassified (derived from Spizellomycetales)	Rozella	0	0	0	1	7	9
Bacteria	Actinobacteria	Actinobacteria (class)	Rubrobacterales	Rubrobacteraceae	Rubrobacter	167	298	2313	605	113	64
Bacteria	Proteobacteria	Alphaproteobacteria	Rhodobacterales	Rhodobacteraceae	Ruegeria	38	111	127	72	53	60
Bacteria	Firmicutes	Clostridia	Clostridiales	Ruminococcaceae	Ruminococcus	208	3095	88	3754	2503	639
Viruses	unclassified (derived from Viruses)	unclassified (derived from Viruses)	Caudovirales	Myoviridae	SPO1-like viruses	13	14	3	15	16	18
Bacteria	Actinobacteria	Actinobacteria (class)	Actinomycetales	Pseudonocardiaceae	Saccharomonospora	108	638	94	230	262	429
Eukaryota	Ascomycota	Saccharomycetes	Saccharomycetales	Saccharomycetaceae	Saccharomyces	37	266	41	101	113	231
Bacteria	Proteobacteria	Gammaproteobacteria	Alteromonadales	Alteromonadaceae	Saccharophagus	25	70	134	55	27	21
Bacteria	Actinobacteria	Actinobacteria (class)	Actinomycetales	Pseudonocardiaceae	Saccharopolyspora	209	1185	227	476	802	884
Eukaryota	Streptophyta	Liliopsida	Poales	Poaceae	Saccharum	0	0	0	1	0	1
Eukaryota	Hemichordata	Enteropneusta	unclassified (derived from Enteropneusta)	Harrimaniidae	Saccoglossus	1	224	6	7	3	1
Bacteria	Proteobacteria	Alphaproteobacteria	Rhodobacterales	Rhodobacteraceae	Sagittula	1	10	15	4	7	3
Eukaryota	Ascomycota	unclassified (derived from Ascomycota)	unclassified (derived from Ascomycota)	unclassified (derived from Ascomycota)	Saitoella	0	0	0	2	0	2
Bacteria	Bacteroidetes	Sphingobacteria	Sphingobacteriales	Rhodothermaceae	Salinibacter	5	30	16	22	20	21
Bacteria	Actinobacteria	Actinobacteria (class)	Actinomycetales	Micromonosporaceae	Salinispora	169	1408	178	516	693	928
Eukaryota	Chordata	Actinopterygii	Salmoniformes	Salmonidae	Salmo	0	2	0	0	0	0
Bacteria	Proteobacteria	Gammaproteobacteria	Enterobacteriales	Enterobacteriaceae	Salmonella	128	772	241	190	254	840
Bacteria	Actinobacteria	Actinobacteria (class)	Actinomycetales	Sanguibacteraceae	Sanguibacter	102	916	175	286	589	598
Eukaryota	unclassified (derived from Eukaryota)	unclassified (derived from Eukaryota)	Saprolegniales	Saprolegniaceae	Saprolegnia	0	1	0	0	0	0
Eukaryota	Ascomycota	Pezizomycetes	Pezizales	Sarcoscyphaceae	Sarcoscypha	0	0	2	0	0	0
Bacteria	Actinobacteria	Actinobacteria (class)	Bifidobacteriales	Bifidobacteriaceae	Scardovia	7	44	3	28	8	57
Eukaryota	Chlorophyta	Chlorophyceae	Sphaeropleales	Scenedesmaceae	Scenedesmus	0	0	1	0	0	1
Eukaryota	Ascomycota	Saccharomycetes	Saccharomycetales	Debaryomycetaceae	Scheffersomyces	4	62	19	20	50	383
Eukaryota	Platyhelminthes	Trematoda	Strigeidida	Schistosomatidae	Schistosoma	1	36	0	5	3	4
Eukaryota	Basidiomycota	Agaricomycetes	Agaricales	Schizophyllaceae	Schizophyllum	16	146	9	44	37	82
Eukaryota	Ascomycota	Schizosaccharomycetes	Schizosaccharomycetales	Schizosaccharomycetaceae	Schizosaccharomyces	82	635	62	222	192	512
Eukaryota	Ascomycota	Leotiomycetes	Helotiales	Sclerotiniaceae	Sclerotinia	15	36	11	29	11	19
Bacteria	Fusobacteria	Fusobacteria (class)	Fusobacteriales	Fusobacteriaceae	Sebaldella	22	237	9	62	59	63
Bacteria	Actinobacteria	Actinobacteria (class)	Actinomycetales	Segniliparaceae	Segniliparus	29	307	23	79	126	175
Eukaryota	Streptophyta	Isoetopsida	Selaginellales	Selaginellaceae	Selaginella	5	12	4	10	2	5
Bacteria	Firmicutes	Negativicutes	Selenomonadales	Veillonellaceae	Selenomonas	59	837	18	83	286	972
Bacteria	Proteobacteria	Gammaproteobacteria	Enterobacteriales	Enterobacteriaceae	Serratia	72	485	148	113	177	1086
Bacteria	Proteobacteria	Gammaproteobacteria	Alteromonadales	Shewanellaceae	Shewanella	108	511	418	311	208	175
Bacteria	Proteobacteria	Gammaproteobacteria	Enterobacteriales	Enterobacteriaceae	Shigella	29	797	111	262	60	290
Bacteria	Firmicutes	Clostridia	Clostridiales	Lachnospiraceae	Shuttleworthia	2	79	6	54	29	30
Bacteria	Proteobacteria	Betaproteobacteria	Gallionellales	Gallionellaceae	Sideroxydans	8	35	33	34	12	21
Eukaryota	Streptophyta	unclassified (derived from Streptophyta)	Caryophyllales	Caryophyllaceae	Silene	0	0	1	0	0	0
Bacteria	Proteobacteria	Betaproteobacteria	Neisseriales	Neisseriaceae	Simonsiella	5	44	9	15	16	36
Viruses	unclassified (derived from Viruses)	unclassified (derived from Viruses)	Herpesvirales	Herpesviridae	Simplexvirus	0	0	0	0	0	1
Eukaryota	Chordata	Actinopterygii	Cypriniformes	Cyprinidae	Sinocyclocheilus	0	0	0	0	1	0
Eukaryota	Mollusca	Bivalvia	Veneroida	Solecurtidae	Sinonovacula	0	1	0	0	0	0
Bacteria	Proteobacteria	Alphaproteobacteria	Rhizobiales	Rhizobiaceae	Sinorhizobium	60	204	168	176	214	80
Bacteria	Actinobacteria	Actinobacteria (class)	Coriobacteriales	Coriobacteriaceae	Slackia	21	161	6	142	150	81
Eukaryota	unclassified (derived from Fungi)	unclassified (derived from Fungi)	Harpellales	Legeriomycetaceae	Smittium	8	7	1	1	1	0
Bacteria	Proteobacteria	Gammaproteobacteria	Enterobacteriales	Enterobacteriaceae	Sodalis	13	90	38	21	24	61
Eukaryota	Streptophyta	unclassified (derived from Streptophyta)	Solanales	Solanaceae	Solanum	35	3	6	2	3	1
Bacteria	Proteobacteria	Deltaproteobacteria	Myxococcales	Polyangiaceae	Sorangium	17	54	31	38	37	21
Eukaryota	Streptophyta	Liliopsida	Poales	Poaceae	Sorghum	149	148	78	215	30	129
Viruses	unclassified (derived from Viruses)	unclassified (derived from Viruses)	unclassified (derived from Viruses)	Caulimoviridae	Soymovirus	2	0	0	6	0	2
Bacteria	Chloroflexi	Thermomicrobia (class)	Sphaerobacterales	Sphaerobacteraceae	Sphaerobacter	12	54	29	25	31	18
Bacteria	Bacteroidetes	Sphingobacteria	Sphingobacteriales	Sphingobacteriaceae	Sphingobacterium	21	76	54	135	28	10
Bacteria	Proteobacteria	Alphaproteobacteria	Sphingomonadales	Sphingomonadaceae	Sphingobium	41	235	177	184	177	222
Bacteria	Proteobacteria	Alphaproteobacteria	Sphingomonadales	Sphingomonadaceae	Sphingomonas	46	373	258	290	206	308
Bacteria	Proteobacteria	Alphaproteobacteria	Sphingomonadales	Sphingomonadaceae	Sphingopyxis	23	219	162	139	77	90
Eukaryota	Streptophyta	unclassified (derived from Streptophyta)	Caryophyllales	Amaranthaceae	Spinacia	75	8	8	6	0	4
Bacteria	Spirochaetes	Spirochaetes (class)	Spirochaetales	Spirochaetaceae	Spirochaeta	9	60	9	41	37	27
Bacteria	Bacteroidetes	Cytophagia	Cytophagales	Cytophagaceae	Spirosoma	17	92	35	74	54	20
Eukaryota	Chytridiomycota	Chytridiomycetes	Spizellomycetales	Spizellomycetaceae	Spizellomyces	1	1	0	0	0	3
Bacteria	Actinobacteria	Actinobacteria (class)	Actinomycetales	Glycomycetaceae	Stackebrandtia	39	224	36	98	150	106
Bacteria	Firmicutes	Bacilli	Bacillales	Staphylococcaceae	Staphylococcus	76132	120038	9530	21719	59711	33620
Archaea	Crenarchaeota	Thermoprotei	Desulfurococcales	Desulfurococcaceae	Staphylothermus	0	2	1	1	5	0
Bacteria	Proteobacteria	Alphaproteobacteria	Rhizobiales	Xanthobacteraceae	Starkeya	12	42	21	23	28	12
Bacteria	Proteobacteria	Gammaproteobacteria	Xanthomonadales	Xanthomonadaceae	Stenotrophomonas	129	578	669	638	410	477
Bacteria	Proteobacteria	Deltaproteobacteria	Myxococcales	Cystobacteraceae	Stigmatella	6	20	20	21	10	9
Bacteria	Fusobacteria	Fusobacteria (class)	Fusobacteriales	Fusobacteriaceae	Streptobacillus	8	117	4	54	24	36
Bacteria	Firmicutes	Bacilli	Lactobacillales	Streptococcaceae	Streptococcus	5035	75853	4249	39377	27450	20538
Bacteria	Actinobacteria	Actinobacteria (class)	Actinomycetales	Streptomycetaceae	Streptomyces	471	2895	802	1382	2007	2046
Bacteria	Actinobacteria	Actinobacteria (class)	Actinomycetales	Streptosporangiaceae	Streptosporangium	65	380	92	143	236	281
Eukaryota	Echinodermata	Echinoidea	Echinoida	Strongylocentrotidae	Strongylocentrotus	8	647	14	43	13	28
Bacteria	Firmicutes	Clostridia	Clostridiales	Ruminococcaceae	Subdoligranulum	21	518	14	470	283	73
Eukaryota	Basidiomycota	Agaricomycetes	Boletales	Suillaceae	Suillus	2	0	0	11	2	6
Viruses	unclassified (derived from Viruses)	unclassified (derived from Viruses)	unclassified (derived from Viruses)	Poxviridae	Suipoxvirus	0	1	0	0	0	0
Bacteria	Proteobacteria	Alphaproteobacteria	Rhodobacterales	Rhodobacteraceae	Sulfitobacter	10	14	33	24	17	7
Archaea	Crenarchaeota	Thermoprotei	Sulfolobales	Sulfolobaceae	Sulfolobus	6	14	2	9	6	8
Bacteria	Proteobacteria	Epsilonproteobacteria	Campylobacterales	Helicobacteraceae	Sulfuricurvum	1	6	0	3	2	4
Bacteria	Aquificae	Aquificae (class)	Aquificales	Hydrogenothermaceae	Sulfurihydrogenibium	7	19	5	10	6	13
Bacteria	Proteobacteria	Epsilonproteobacteria	Campylobacterales	Helicobacteraceae	Sulfurimonas	2	25	4	14	4	11
Bacteria	Proteobacteria	Epsilonproteobacteria	Campylobacterales	Campylobacteraceae	Sulfurospirillum	2	17	7	10	3	7
Bacteria	Proteobacteria	Epsilonproteobacteria	unclassified (derived from Epsilonproteobacteria)	unclassified (derived from Epsilonproteobacteria)	Sulfurovum	4	24	15	20	4	6
Eukaryota	Chordata	Mammalia	unclassified (derived from Mammalia)	Suidae	Sus	10	113	8	17	47	37
Bacteria	Firmicutes	Clostridia	Clostridiales	Clostridiales Family XVIII. Incertae Sedis	Symbiobacterium	16	98	23	71	39	51
Eukaryota	Chordata	Mammalia	Primates	Hylobatidae	Symphalangus	0	1	0	0	0	0
Eukaryota	Arthropoda	unclassified (derived from Arthropoda)	Symphyla	Scolopendrellidae	Symphylella	0	3	0	0	0	0
Bacteria	Cyanobacteria	unclassified (derived from Cyanobacteria)	Chroococcales	unclassified (derived from Chroococcales)	Synechococcus	34	137	37	80	79	54
Bacteria	Cyanobacteria	unclassified (derived from Cyanobacteria)	Chroococcales	unclassified (derived from Chroococcales)	Synechocystis	17	99	33	28	17	56
Eukaryota	Streptophyta	Bryopsida	Pottiales	Pottiaceae	Syntrichia	0	0	0	2	0	0
Bacteria	Proteobacteria	Deltaproteobacteria	Syntrophobacterales	Syntrophobacteraceae	Syntrophobacter	10	99	18	34	37	13
Bacteria	Firmicutes	Clostridia	Clostridiales	Syntrophomonadaceae	Syntrophomonas	16	94	10	59	29	34
Bacteria	Firmicutes	Clostridia	Clostridiales	Syntrophomonadaceae	Syntrophothermus	5	16	10	11	9	7
Bacteria	Proteobacteria	Deltaproteobacteria	Syntrophobacterales	Syntrophaceae	Syntrophus	8	39	33	25	20	18
Viruses	unclassified (derived from Viruses)	unclassified (derived from Viruses)	Caudovirales	Siphoviridae	T1-like viruses	1	2	0	0	0	0
Viruses	unclassified (derived from Viruses)	unclassified (derived from Viruses)	Caudovirales	Myoviridae	T4-like viruses	3	6	7	12	9	1
Viruses	unclassified (derived from Viruses)	unclassified (derived from Viruses)	Caudovirales	Podoviridae	T7-like viruses	0	2	0	4	0	0
Eukaryota	Chordata	Aves	Passeriformes	Estrildidae	Taeniopygia	16	182	6	19	52	77
Eukaryota	Ascomycota	Eurotiomycetes	Eurotiales	Trichocomaceae	Talaromyces	10	25	8	17	12	24
Eukaryota	Ascomycota	Taphrinomycetes	Taphrinales	Taphrinaceae	Taphrina	0	0	0	0	0	5
Eukaryota	Chordata	unclassified (derived from Chordata)	Squamata	Gekkonidae	Teratoscincus	0	0	0	0	0	1
Bacteria	Proteobacteria	Gammaproteobacteria	Alteromonadales	unclassified (derived from Alteromonadales)	Teredinibacter	10	39	68	18	4	9
Bacteria	Acidobacteria	Acidobacteria (class)	Acidobacteriales	Acidobacteriaceae	Terriglobus	2	17	5	13	4	9
Bacteria	Firmicutes	Bacilli	Lactobacillales	Enterococcaceae	Tetragenococcus	2	9	0	1	2	0
Eukaryota	unclassified (derived from Eukaryota)	Oligohymenophorea	Hymenostomatida	Tetrahymenidae	Tetrahymena	4	19	2	7	10	12
Eukaryota	Bacillariophyta	Coscinodiscophyceae	unclassified (derived from Coscinodiscophyceae)	Thalassiosiraceae	Thalassiosira	3	8	0	3	2	2
Bacteria	Proteobacteria	Alphaproteobacteria	Rhodobacterales	Rhodobacteraceae	Thalassobium	2	5	8	3	4	3
Bacteria	Proteobacteria	Betaproteobacteria	Rhodocyclales	Rhodocyclaceae	Thauera	94	94	118	95	25	43
Eukaryota	Apicomplexa	Aconoidasida	unclassified (derived from Aconoidasida)	Theileriidae	Theileria	2	4	0	0	1	1
Eukaryota	Streptophyta	unclassified (derived from Streptophyta)	Malvales	Malvaceae	Theobroma	36	1	6	5	1	2
Bacteria	Firmicutes	Clostridia	Clostridiales	Clostridiales Family XVII. Incertae Sedis	Thermaerobacter	10	32	15	31	36	17
Bacteria	Synergistetes	Synergistia	Synergistales	Synergistaceae	Thermanaerovibrio	7	34	2	14	16	16
Bacteria	Firmicutes	Clostridia	Clostridiales	Peptococcaceae	Thermincola	14	28	3	35	18	20
Bacteria	Firmicutes	Clostridia	Thermoanaerobacterales	Thermoanaerobacteraceae	Thermoanaerobacter	67	156	16	154	96	87
Bacteria	Firmicutes	Clostridia	Thermoanaerobacterales	Thermoanaerobacterales Family III. Incertae Sedis	Thermoanaerobacterium	79	72	3	48	29	11
Bacteria	unclassified (derived from Bacteria)	unclassified (derived from Bacteria)	unclassified (derived from Bacteria)	unclassified (derived from Bacteria)	Thermobaculum	10	24	29	22	29	13
Bacteria	Actinobacteria	Actinobacteria (class)	Actinomycetales	Nocardiopsaceae	Thermobifida	71	701	129	229	394	496
Bacteria	Actinobacteria	Actinobacteria (class)	Actinomycetales	Pseudonocardiaceae	Thermobispora	46	394	68	97	164	219
Archaea	Euryarchaeota	Thermococci	Thermococcales	Thermococcaceae	Thermococcus	4	43	8	17	13	36
Bacteria	Aquificae	Aquificae (class)	Aquificales	Aquificaceae	Thermocrinis	0	8	1	6	2	4
Bacteria	Nitrospirae	Nitrospira (class)	Nitrospirales	Nitrospiraceae	Thermodesulfovibrio	6	14	9	8	10	2
Archaea	Crenarchaeota	Thermoprotei	Thermoproteales	Thermofilaceae	Thermofilum	4	1	4	2	1	3
Bacteria	Chloroflexi	Thermomicrobia (class)	Thermomicrobiales	Thermomicrobiaceae	Thermomicrobium	3	24	15	6	9	11
Bacteria	Actinobacteria	Actinobacteria (class)	Actinomycetales	Thermomonosporaceae	Thermomonospora	39	230	70	147	167	200
Archaea	Euryarchaeota	Thermoplasmata	Thermoplasmatales	Thermoplasmataceae	Thermoplasma	0	11	1	5	1	6
Bacteria	Firmicutes	Clostridia	Thermoanaerobacterales	Thermoanaerobacterales Family III. Incertae Sedis	Thermosediminibacter	13	36	1	38	16	12
Bacteria	Firmicutes	Negativicutes	Selenomonadales	Veillonellaceae	Thermosinus	6	51	15	53	32	20
Bacteria	Thermotogae	Thermotogae (class)	Thermotogales	Thermotogaceae	Thermosipho	9	44	4	22	11	14
Archaea	Crenarchaeota	Thermoprotei	Desulfurococcales	Desulfurococcaceae	Thermosphaera	0	0	0	2	0	0
Bacteria	Cyanobacteria	unclassified (derived from Cyanobacteria)	Chroococcales	unclassified (derived from Chroococcales)	Thermosynechococcus	7	21	8	13	20	9
Bacteria	Thermotogae	Thermotogae (class)	Thermotogales	Thermotogaceae	Thermotoga	22	132	43	66	58	64
Bacteria	Deinococcus-Thermus	Deinococci	Thermales	Thermaceae	Thermus	37	87	63	45	14	40
Viruses	unclassified (derived from Viruses)	unclassified (derived from Viruses)	unclassified (derived from Viruses)	Papillomaviridae	Thetapapillomavirus	0	1	0	0	0	0
Bacteria	Proteobacteria	Gammaproteobacteria	Chromatiales	Ectothiorhodospiraceae	Thioalkalivibrio	32	117	386	179	30	20
Bacteria	Proteobacteria	Betaproteobacteria	Hydrogenophilales	Hydrogenophilaceae	Thiobacillus	11	59	47	73	22	34
Bacteria	Proteobacteria	Gammaproteobacteria	Thiotrichales	Piscirickettsiaceae	Thiomicrospira	3	34	34	20	9	10
Bacteria	Proteobacteria	Betaproteobacteria	Burkholderiales	unclassified (derived from Burkholderiales)	Thiomonas	12	41	43	79	27	19
Eukaryota	Arthropoda	Insecta	Thysanoptera	Thripidae	Thrips	0	2	0	0	0	0
Eukaryota	Basidiomycota	Exobasidiomycetes	Tilletiales	Tilletiaceae	Tilletia	21	116	9	81	35	85
Bacteria	Proteobacteria	Gammaproteobacteria	Aeromonadales	Aeromonadaceae	Tolumonas	5	19	35	23	8	17
Eukaryota	Apicomplexa	Coccidia	Eucoccidiorida	Sarcocystidae	Toxoplasma	1273	1118	612	637	1564	1783
Eukaryota	Streptophyta	unclassified (derived from Streptophyta)	Asterales	Campanulaceae	Trachelium	9	0	1	1	0	1
Eukaryota	Chordata	Aves	Galliformes	Phasianidae	Tragopan	0	0	0	0	1	0
Eukaryota	Basidiomycota	Agaricomycetes	Polyporales	Coriolaceae	Trametes	4	22	1	15	2	17
Bacteria	Spirochaetes	Spirochaetes (class)	Spirochaetales	Spirochaetaceae	Treponema	46	330	21	131	118	153
Eukaryota	Arthropoda	Insecta	Coleoptera	Tenebrionidae	Tribolium	4	451	42	5	2	2
Bacteria	Cyanobacteria	unclassified (derived from Cyanobacteria)	Oscillatoriales	unclassified (derived from Oscillatoriales)	Trichodesmium	6	23	9	14	10	19
Eukaryota	unclassified (derived from Eukaryota)	unclassified (derived from Eukaryota)	Trichomonadida	Trichomonadidae	Trichomonas	3	18	2	22	17	26
Eukaryota	Ascomycota	Eurotiomycetes	Onygenales	Arthrodermataceae	Trichophyton	5	7	2	1	2	4
Eukaryota	Placozoa	unclassified (derived from Placozoa)	unclassified (derived from Placozoa)	unclassified (derived from Placozoa)	Trichoplax	0	95	1	3	5	6
Eukaryota	Streptophyta	unclassified (derived from Streptophyta)	Fabales	Fabaceae	Trifolium	65	1	3	1	1	5
Eukaryota	Streptophyta	Liliopsida	Poales	Poaceae	Triticum	2	8	3	10	1	7
Bacteria	Actinobacteria	Actinobacteria (class)	Actinomycetales	unclassified (derived from Actinomycetales)	Tropheryma	7	81	12	17	28	51
Bacteria	Deinococcus-Thermus	Deinococci	Deinococcales	Trueperaceae	Truepera	10	24	24	29	17	17
Eukaryota	unclassified (derived from Eukaryota)	unclassified (derived from Eukaryota)	Kinetoplastida	Trypanosomatidae	Trypanosoma	3	10	0	5	5	5
Bacteria	Actinobacteria	Actinobacteria (class)	Actinomycetales	Tsukamurellaceae	Tsukamurella	219	1093	109	284	526	778
Eukaryota	Ascomycota	Pezizomycetes	Pezizales	Tuberaceae	Tuber	4	23	1	7	9	22
Bacteria	Firmicutes	Erysipelotrichi	Erysipelotrichales	Erysipelotrichaceae	Turicibacter	10	22	2	59	7	5
Eukaryota	Streptophyta	Liliopsida	Poales	Typhaceae	Typha	0	1	0	5	1	3
Eukaryota	Ascomycota	Eurotiomycetes	Onygenales	Onygenaceae	Uncinocarpus	5	9	3	6	7	9
Eukaryota	Arthropoda	Arachnida	unclassified (derived from Arachnida)	Unionicolidae	Unionicola	0	0	0	0	0	1
Bacteria	Tenericutes	Mollicutes	Mycoplasmatales	Mycoplasmataceae	Ureaplasma	3	44	4	22	8	11
Eukaryota	Basidiomycota	Ustilaginomycetes	Ustilaginales	Ustilaginaceae	Ustilago	511	5421	575	1733	1680	4288
Eukaryota	Ascomycota	Saccharomycetes	Saccharomycetales	Saccharomycetaceae	Vanderwaltozyma	0	12	1	8	21	12
Viruses	unclassified (derived from Viruses)	unclassified (derived from Viruses)	Herpesvirales	Herpesviridae	Varicellovirus	0	1	1	0	0	0
Bacteria	Proteobacteria	Betaproteobacteria	Burkholderiales	Comamonadaceae	Variovorax	38	118	122	257	56	48
Bacteria	Firmicutes	Negativicutes	Selenomonadales	Veillonellaceae	Veillonella	847	7655	328	4255	2830	2669
Bacteria	Proteobacteria	Betaproteobacteria	Burkholderiales	Comamonadaceae	Verminephrobacter	34	191	151	261	73	79
Bacteria	Verrucomicrobia	Verrucomicrobiae	Verrucomicrobiales	Verrucomicrobiaceae	Verrucomicrobium	6	10	12	11	4	7
Eukaryota	Ascomycota	Sordariomycetes	Phyllachorales	unclassified (derived from Phyllachorales)	Verticillium	25	21	7	42	14	10
Bacteria	Proteobacteria	Gammaproteobacteria	Vibrionales	Vibrionaceae	Vibrio	103	415	189	209	115	189
Bacteria	Lentisphaerae	unclassified (derived from Lentisphaerae)	unclassified (derived from Lentisphaerae)	Victivallaceae	Victivallis	0	19	7	10	14	4
Eukaryota	Streptophyta	unclassified (derived from Streptophyta)	Fabales	Fabaceae	Vigna	0	5	0	1	0	4
Eukaryota	Streptophyta	unclassified (derived from Streptophyta)	Vitales	Vitaceae	Vitis	574	363	427	764	65	219
Eukaryota	Chlorophyta	Chlorophyceae	Chlamydomonadales	Volvocaceae	Volvox	17	40	10	13	34	34
Eukaryota	Chordata	Mammalia	Diprotodontia	Vombatidae	Vombatus	0	0	0	1	0	0
Archaea	Crenarchaeota	Thermoprotei	Thermoproteales	Thermoproteaceae	Vulcanisaeta	0	0	0	1	0	1
Bacteria	Chlamydiae	Chlamydiae (class)	Chlamydiales	Waddliaceae	Waddlia	2	8	2	3	0	5
Bacteria	Firmicutes	Bacilli	Lactobacillales	Leuconostocaceae	Weissella	11	21	2	8	5	7
Eukaryota	Streptophyta	Gnetopsida	Welwitschiales	Welwitschiaceae	Welwitschia	1	0	1	0	0	1
Eukaryota	Ascomycota	Dothideomycetes	Pleosporales	Sporormiaceae	Westerdykella	0	0	0	3	0	0
Viruses	unclassified (derived from Viruses)	unclassified (derived from Viruses)	unclassified (derived from Viruses)	Nimaviridae	Whispovirus	1	0	0	0	0	0
Bacteria	Proteobacteria	Gammaproteobacteria	Enterobacteriales	Enterobacteriaceae	Wigglesworthia	1	2	0	0	0	2
Bacteria	Proteobacteria	Alphaproteobacteria	Rickettsiales	Anaplasmataceae	Wolbachia	0	14	353	13	2	5
Bacteria	Proteobacteria	Epsilonproteobacteria	Campylobacterales	Helicobacteraceae	Wolinella	7	28	2	26	17	10
Bacteria	Proteobacteria	Alphaproteobacteria	Rhizobiales	Xanthobacteraceae	Xanthobacter	27	136	91	96	117	56
Bacteria	Proteobacteria	Gammaproteobacteria	Xanthomonadales	Xanthomonadaceae	Xanthomonas	393	6125	889	3294	1870	698
Eukaryota	Chordata	Amphibia	Anura	Pipidae	Xenopus	22	535	52	143	35	49
Bacteria	Proteobacteria	Gammaproteobacteria	Enterobacteriales	Enterobacteriaceae	Xenorhabdus	11	59	23	22	17	21
Bacteria	Actinobacteria	Actinobacteria (class)	Actinomycetales	Promicromonosporaceae	Xylanimonas	102	561	97	190	412	426
Bacteria	Proteobacteria	Gammaproteobacteria	Xanthomonadales	Xanthomonadaceae	Xylella	31	127	133	140	46	58
Eukaryota	Ascomycota	Saccharomycetes	Saccharomycetales	Dipodascaceae	Yarrowia	20	126	19	53	67	109
Bacteria	Proteobacteria	Gammaproteobacteria	Enterobacteriales	Enterobacteriaceae	Yersinia	101	705	194	188	158	590
Eukaryota	Streptophyta	Liliopsida	Poales	Poaceae	Zea	11	7	2	6	1	3
Bacteria	Bacteroidetes	Flavobacteria	Flavobacteriales	Flavobacteriaceae	Zunongwangia	3	61	11	39	29	19
Eukaryota	Ascomycota	Saccharomycetes	Saccharomycetales	Saccharomycetaceae	Zygosaccharomyces	1	7	2	4	14	10
Bacteria	Proteobacteria	Alphaproteobacteria	Sphingomonadales	Sphingomonadaceae	Zymomonas	9	64	29	38	39	45
Viruses	unclassified (derived from Viruses)	unclassified (derived from Viruses)	Caudovirales	Siphoviridae	c2-like viruses	0	9	0	3	13	8
Viruses	unclassified (derived from Viruses)	unclassified (derived from Viruses)	Caudovirales	Podoviridae	phiKMV-like viruses	1	3	2	4	0	0
Viruses	unclassified (derived from Viruses)	unclassified (derived from Viruses)	Caudovirales	Myoviridae	phiKZ-like viruses	0	0	0	2	0	0
Bacteria	Actinobacteria	Actinobacteria (class)	unclassified (derived from Actinobacteria (class))	unclassified (derived from Actinobacteria (class))	unclassified (derived from Actinobacteria (class))	78	382	120	141	259	229
Bacteria	Firmicutes	Bacilli	Bacillales	Alicyclobacillaceae	unclassified (derived from Alicyclobacillaceae)	44	26	10	33	19	7
Bacteria	Proteobacteria	Alphaproteobacteria	unclassified (derived from Alphaproteobacteria)	unclassified (derived from Alphaproteobacteria)	unclassified (derived from Alphaproteobacteria)	8	21	28	22	17	9
Bacteria	Proteobacteria	Gammaproteobacteria	Alteromonadales	unclassified (derived from Alteromonadales)	unclassified (derived from Alteromonadales)	2	18	10	5	6	2
Bacteria	unclassified (derived from Bacteria)	unclassified (derived from Bacteria)	unclassified (derived from Bacteria)	unclassified (derived from Bacteria)	unclassified (derived from Bacteria)	219	1552	98	206	348	715
Bacteria	Bacteroidetes	unclassified (derived from Bacteroidetes)	unclassified (derived from Bacteroidetes)	unclassified (derived from Bacteroidetes)	unclassified (derived from Bacteroidetes)	23	988	6	38	53	129
Bacteria	Proteobacteria	Betaproteobacteria	unclassified (derived from Betaproteobacteria)	unclassified (derived from Betaproteobacteria)	unclassified (derived from Betaproteobacteria)	1	1	1	3	2	3
Bacteria	Proteobacteria	Betaproteobacteria	Burkholderiales	unclassified (derived from Burkholderiales)	unclassified (derived from Burkholderiales)	4	46	6	101	95	26
Bacteria	Proteobacteria	Epsilonproteobacteria	Campylobacterales	unclassified (derived from Campylobacterales)	unclassified (derived from Campylobacterales)	1	4	1	2	0	0
Bacteria	Candidatus Poribacteria	unclassified (derived from Candidatus Poribacteria)	unclassified (derived from Candidatus Poribacteria)	unclassified (derived from Candidatus Poribacteria)	unclassified (derived from Candidatus Poribacteria)	0	4	1	0	3	0
Viruses	unclassified (derived from Viruses)	unclassified (derived from Viruses)	Caudovirales	unclassified (derived from Caudovirales)	unclassified (derived from Caudovirales)	3	9	2	49	5	4
Viruses	unclassified (derived from Viruses)	unclassified (derived from Viruses)	unclassified (derived from Viruses)	Caulimoviridae	unclassified (derived from Caulimoviridae)	0	0	1	0	0	0
Bacteria	Cyanobacteria	unclassified (derived from Cyanobacteria)	Chroococcales	unclassified (derived from Chroococcales)	unclassified (derived from Chroococcales)	0	6	1	2	0	1
Bacteria	Firmicutes	Clostridia	Clostridiales	Clostridiales Family XI. Incertae Sedis	unclassified (derived from Clostridiales Family XI. Incertae Sedis)	30	255	13	41	48	119
Bacteria	Firmicutes	Clostridia	Clostridiales	unclassified (derived from Clostridiales)	unclassified (derived from Clostridiales)	26	511	136	258	144	93
Bacteria	Proteobacteria	Deltaproteobacteria	unclassified (derived from Deltaproteobacteria)	unclassified (derived from Deltaproteobacteria)	unclassified (derived from Deltaproteobacteria)	2	14	22	17	6	6
Bacteria	Elusimicrobia	unclassified (derived from Elusimicrobia)	unclassified (derived from Elusimicrobia)	unclassified (derived from Elusimicrobia)	unclassified (derived from Elusimicrobia)	1	8	0	7	3	3
Bacteria	Firmicutes	Erysipelotrichi	Erysipelotrichales	Erysipelotrichaceae	unclassified (derived from Erysipelotrichaceae)	39	386	8	342	205	53
Archaea	Euryarchaeota	unclassified (derived from Euryarchaeota)	unclassified (derived from Euryarchaeota)	unclassified (derived from Euryarchaeota)	unclassified (derived from Euryarchaeota)	8	18	8	7	9	6
Bacteria	Bacteroidetes	Flavobacteria	unclassified (derived from Flavobacteria)	unclassified (derived from Flavobacteria)	unclassified (derived from Flavobacteria)	11	71	18	70	32	19
Bacteria	Bacteroidetes	Flavobacteria	Flavobacteriales	Flavobacteriaceae	unclassified (derived from Flavobacteriaceae)	145	598	172	953	63	84
Bacteria	Bacteroidetes	Flavobacteria	Flavobacteriales	unclassified (derived from Flavobacteriales)	unclassified (derived from Flavobacteriales)	17	73	12	54	19	13
Bacteria	Proteobacteria	Gammaproteobacteria	unclassified (derived from Gammaproteobacteria)	unclassified (derived from Gammaproteobacteria)	unclassified (derived from Gammaproteobacteria)	34	143	330	185	36	39
Bacteria	Firmicutes	Clostridia	Clostridiales	Lachnospiraceae	unclassified (derived from Lachnospiraceae)	18	257	5	270	153	50
Bacteria	Proteobacteria	Betaproteobacteria	Methylophilales	unclassified (derived from Methylophilales)	unclassified (derived from Methylophilales)	1	2	5	0	2	2
Viruses	unclassified (derived from Viruses)	unclassified (derived from Viruses)	Mononegavirales	unclassified (derived from Mononegavirales)	unclassified (derived from Mononegavirales)	0	0	0	0	0	1
Viruses	unclassified (derived from Viruses)	unclassified (derived from Viruses)	Caudovirales	Myoviridae	unclassified (derived from Myoviridae)	7	53	8	32	16	11
Bacteria	Verrucomicrobia	Opitutae	unclassified (derived from Opitutae)	Opitutaceae	unclassified (derived from Opitutaceae)	2	6	2	8	4	3
Viruses	unclassified (derived from Viruses)	unclassified (derived from Viruses)	unclassified (derived from Viruses)	Papillomaviridae	unclassified (derived from Papillomaviridae)	0	2	0	0	3	1
Viruses	unclassified (derived from Viruses)	unclassified (derived from Viruses)	Caudovirales	Podoviridae	unclassified (derived from Podoviridae)	3	28	13	7	24	14
Bacteria	Proteobacteria	unclassified (derived from Proteobacteria)	unclassified (derived from Proteobacteria)	unclassified (derived from Proteobacteria)	unclassified (derived from Proteobacteria)	1	1	0	1	3	0
Viruses	unclassified (derived from Viruses)	unclassified (derived from Viruses)	unclassified (derived from Viruses)	Retroviridae	unclassified (derived from Retroviridae)	0	1	0	0	0	0
Bacteria	Proteobacteria	Alphaproteobacteria	Rhodobacterales	Rhodobacteraceae	unclassified (derived from Rhodobacteraceae)	7	23	23	14	4	10
Bacteria	Proteobacteria	Alphaproteobacteria	Rhodobacterales	unclassified (derived from Rhodobacterales)	unclassified (derived from Rhodobacterales)	5	16	29	16	13	4
Bacteria	Proteobacteria	Alphaproteobacteria	Rickettsiales	unclassified (derived from Rickettsiales)	unclassified (derived from Rickettsiales)	0	1	0	0	0	0
Bacteria	Firmicutes	Clostridia	Clostridiales	Ruminococcaceae	unclassified (derived from Ruminococcaceae)	10	190	3	235	126	36
Viruses	unclassified (derived from Viruses)	unclassified (derived from Viruses)	Caudovirales	Siphoviridae	unclassified (derived from Siphoviridae)	237	1149	161	347	483	780
Bacteria	Thermotogae	Thermotogae (class)	Thermotogales	unclassified (derived from Thermotogales)	unclassified (derived from Thermotogales)	0	2	0	3	4	6
Bacteria	Verrucomicrobia	Verrucomicrobiae	Verrucomicrobiales	Verrucomicrobia subdivision 3	unclassified (derived from Verrucomicrobia subdivision 3)	1	11	13	7	9	2
Bacteria	Verrucomicrobia	Verrucomicrobiae	Verrucomicrobiales	unclassified (derived from Verrucomicrobiales)	unclassified (derived from Verrucomicrobiales)	2	9	3	4	3	2
Bacteria	Proteobacteria	Gammaproteobacteria	Vibrionales	Vibrionaceae	unclassified (derived from Vibrionaceae)	2	11	3	7	9	1
Bacteria	Proteobacteria	Gammaproteobacteria	Vibrionales	unclassified (derived from Vibrionales)	unclassified (derived from Vibrionales)	1	8	0	3	4	1
Viruses	unclassified (derived from Viruses)	unclassified (derived from Viruses)	unclassified (derived from Viruses)	unclassified (derived from Viruses)	unclassified (derived from Viruses)	23	26	19	50	11	3
other sequences	unclassified (derived from other sequences)	unclassified (derived from other sequences)	unclassified (derived from other sequences)	unclassified (derived from other sequences)	unclassified (derived from other sequences)	4	58	9	12	18	17
