# Supplementary material for: Space Station conditions are selective but do not alter microbial characteristics relevant to human health
Source: Nat Commun. 2019 Sep 5;10:3990. doi: 10.1038/s41467-019-11682-z (PMC6728350; doi:10.1038/s41467-019-11682-z)
Supplement: Supplementary file 6 — Supplementary Data 3 [file 41467_2019_11682_MOESM6_ESM.xlsx]

## Sheet: functions_v3
Supplementary Data 3: Microbial functions obtained from shot-gun metagenomic sequencing.
	Columbus	Columbus	Node2	Node2	Node3	Node1
Functions	COLA1	COLB1	N2A	N2B	N3C1	N1C
FattyAcids_Lipids_andIsoprenoids;Fattyacids;Phospholipid_and_Fatty_acid_biosynthesis_related_cluster;(3R)-hydroxymyristoyl-[ACP]dehydratase(EC4.2.1.-)	1	11	2	3	2	1
FattyAcids_Lipids_andIsoprenoids;Fattyacids;Fatty_Acid_Biosynthesis_FASII;(3R)-hydroxymyristoyl-[acylcarrierprotein]dehydratase(EC4.2.1.-)	11	67	11	20	23	19
Carbohydrates;Aminosugars;(GlcNAc)2_Catabolic_Operon;(GlcNAc)2ABCtransporter_ATP-bindingcomponent1	2	18	1	8	8	48
Carbohydrates;Aminosugars;(GlcNAc)2_Catabolic_Operon;(GlcNAc)2ABCtransporter_ATP-bindingcomponent2	0	2	0	0	1	9
Carbohydrates;Aminosugars;(GlcNAc)2_Catabolic_Operon;(GlcNAc)2ABCtransporter_periplasmicsubstrate-bindingprotein	0	1	0	0	2	0
Carbohydrates;Aminosugars;(GlcNAc)2_Catabolic_Operon;(GlcNAc)2ABCtransporter_permeasecomponent1	0	4	0	1	4	8
Carbohydrates;Aminosugars;(GlcNAc)2_Catabolic_Operon;(GlcNAc)2ABCtransporter_permeasecomponent2	1	27	0	6	9	33
Carbohydrates;Centralcarbohydratemetabolism;Glyoxylate_bypass;(R)-2-hydroxyaciddehydrogenase_similartoL-sulfolactatedehydrogenase(EC1.1.1.272)	0	1	0	1	0	0
MotilityandChemotaxis;Socialmotilityandnonflagellarswimminginbacteria;Rhamnolipids_in_Pseudomonas;(R)-3-hydroxydecanoyl-ACP:CoAtransacylasePhaG(3-hydroxyacyl-CoA-acylcarrierproteintransferase)(EC2.4.1.-)	0	0	0	0	1	5
AminoAcidsandDerivatives;Branched-chainaminoacids;Branched-Chain_Amino_Acid_Biosynthesis;(R)-citramalatesynthase(EC2.3.1.182)	1	3	4	2	3	2
FattyAcids_Lipids_andIsoprenoids;Isoprenoids;Archaeal_lipids;(S)-2_3-di-O-geranylgeranylglycerylphosphatesynthase	0	0	0	0	3	0
Carbohydrates;Centralcarbohydratemetabolism;Glycolate__glyoxylate_interconversions;(S)-2-hydroxy-acidoxidase(EC1.1.3.15)	0	3	0	0	1	0
Clustering-basedsubsystems;NULL;CBSS-393121.3.peg.1913;(S)-3-O-geranylgeranylglycerylphosphatesynthase	13	33	2	5	10	7
AminoAcidsandDerivatives;Lysine_threonine_methionine_andcysteine;Methionine_Salvage;1_2-dihydroxy-3-keto-5-methylthiopentenedioxygenase(EC1.13.11.54)	2	12	2	4	0	0
SecondaryMetabolism;Biosynthesisofphenylpropanoids;Phenylpropionate_Degradation;1_2-dihydroxycyclohexa-3_5-diene-1-carboxylatedehydrogenase(EC1.3.1.25)	0	4	0	6	0	0
Carbohydrates;Sugaralcohols;Glycerol_fermenation_to_1_3-propanediol;1_3-propanedioldehydrogenase(EC1.1.1.202)	0	3	0	0	0	0
Carbohydrates;Di-andoligosaccharides;Trehalose_Biosynthesis;1_4-alpha-glucan(glycogen)branchingenzyme_GH-13-type(EC2.4.1.18)	94	654	84	166	325	407
Carbohydrates;Polysaccharides;Glycogen_metabolism;1_4-alpha-glucan(starch)branchingenzyme_GH-13-type(EC2.4.1.18)	2	0	0	0	0	0
Carbohydrates;Polysaccharides;Cellulosome;1_4-alpha-glucanbranchingenzyme(EC2.4.1.18)	4	55	9	12	20	39
Cofactors_Vitamins_ProstheticGroups_Pigments;Quinonecofactors;Menaquinone_and_Phylloquinone_Biosynthesis;1_4-dihydroxy-2-naphthoateoctaprenyltransferase(EC2.5.1.-)	42	250	32	51	125	165
FattyAcids_Lipids_andIsoprenoids;Phospholipids;Glycerolipid_and_Glycerophospholipid_Metabolism_in_Bacteria;1-acyl-sn-glycerol-3-phosphateacyltransferase(EC2.3.1.51)	59	443	59	114	165	215
Miscellaneous;Plant-ProkaryoteDOEproject;Experimental-COG2515;1-aminocyclopropane-1-carboxylatedeaminase(EC3.5.99.7)	1	10	3	10	2	1
Clustering-basedsubsystems;Isoprenoid/cellwallbiosynthesis:PREDICTEDUNDECAPRENYLDIPHOSPHATEPHOSPHATASE;CBSS-83331.1.peg.3039;1-deoxy-D-xylulose5-phosphatereductoisomerase(EC1.1.1.267)	31	361	61	65	180	185
Cofactors_Vitamins_ProstheticGroups_Pigments;Pyridoxine;Pyridoxin_(Vitamin_B6)_Biosynthesis;1-deoxy-D-xylulose5-phosphatesynthase(EC2.2.1.7)	39	319	52	114	132	148
Miscellaneous;Plant-ProkaryoteDOEproject;COG1836;1-hydroxy-2-methyl-2-(E)-butenyl4-diphosphatesynthase(EC1.17.7.1)	61	439	58	145	210	305
Carbohydrates;NULL;Sugar_utilization_in_Thermotogales;1-phosphofructokinase(EC2.7.1.56)	18	260	31	94	123	180
AminoAcidsandDerivatives;Prolineand4-hydroxyproline;Proline__4-hydroxyproline_uptake_and_utilization;1-pyrroline-4-hydroxy-2-carboxylatedeaminase(EC3.5.4.22)	4	1	4	2	1	2
Virulence_DiseaseandDefense;Adhesion;Mediator_of_hyperadherence_YidE_in_Enterobacteria_and_its_conserved_region;16kDaheatshockproteinA	0	4	0	1	4	1
Virulence_DiseaseandDefense;Adhesion;Mediator_of_hyperadherence_YidE_in_Enterobacteria_and_its_conserved_region;16kDaheatshockproteinB	0	2	0	0	0	0
Clustering-basedsubsystems;NULL;Conserved_gene_cluster_associated_with_Met-tRNA_formyltransferase;16SrRNAm(5)C967methyltransferase(EC2.1.1.-)	0	1	0	0	3	0
Clustering-basedsubsystems;NULL;KH_domain_RNA_binding_protein_YlqC;16SrRNAprocessingproteinRimM	17	162	19	41	61	47
NucleosidesandNucleotides;Pyrimidines;pyrimidine_conversions;2'_3'-cyclic-nucleotide2'-phosphodiesterase(EC3.1.4.16)	91	625	43	144	232	386
RNAMetabolism;RNAprocessingandmodification;RNA_processing_orphans;2'-5'RNAligase	0	6	1	0	0	0
AminoAcidsandDerivatives;Lysine_threonine_methionine_andcysteine;Lysine_Biosynthesis_DAP_Pathway;2_3_4_5-tetrahydropyridine-2_6-dicarboxylateN-acetyltransferase(EC2.3.1.89)	18	54	8	25	16	15
AminoAcidsandDerivatives;Lysine_threonine_methionine_andcysteine;Lysine_Biosynthesis_DAP_Pathway;2_3_4_5-tetrahydropyridine-2_6-dicarboxylateN-succinyltransferase(EC2.3.1.117)	35	255	39	68	164	205
Carbohydrates;Centralcarbohydratemetabolism;Glycolysis_and_Gluconeogenesis;2_3-bisphosphoglycerate-independentphosphoglyceratemutase(EC5.4.2.1)	48	128	14	44	79	37
Carbohydrates;Centralcarbohydratemetabolism;Glycolysis_and_Gluconeogenesis__including_Archaeal_enzymes;2_3-bisphosphoglycerate-independentphosphoglyceratemutase_archaealtype(EC5.4.2.1)	0	3	9	0	0	1
Carbohydrates;Fermentation;Acetoin__butanediol_metabolism;2_3-butanedioldehydrogenase_R-alcoholforming_(R)-and(S)-acetoin-specific(EC1.1.1.4)	28	41	2	11	31	13
Carbohydrates;Fermentation;Acetoin__butanediol_metabolism;2_3-butanedioldehydrogenase_S-alcoholforming_(R)-acetoin-specific(EC1.1.1.4)	6	24	1	4	12	20
Carbohydrates;Fermentation;Acetoin__butanediol_metabolism;2_3-butanedioldehydrogenase_S-alcoholforming_(S)-acetoin-specific(EC1.1.1.76)	6	21	1	6	15	7
Ironacquisitionandmetabolism;NULL;Iron_acquisition_in_Vibrio;2_3-dihydro-2_3-dihydroxybenzoatedehydrogenase(EC1.3.1.28)	3	1	0	1	0	1
Ironacquisitionandmetabolism;Siderophores;Siderophore_Enterobactin;2_3-dihydro-2_3-dihydroxybenzoatedehydrogenase(EC1.3.1.28)[enterobactin]siderophore	0	0	0	0	1	1
Ironacquisitionandmetabolism;Siderophores;Siderophore_assembly_kit;2_3-dihydro-2_3-dihydroxybenzoatedehydrogenase(EC1.3.1.28)ofsiderophorebiosynthesis	0	2	0	0	0	0
MetabolismofAromaticCompounds;Peripheralpathwaysforcatabolismofaromaticcompounds;Naphtalene_and_antracene_degradation;2_3-dihydroxy-2_3-dihydro-phenylpropionatedehydrogenase(EC1.3.1.-)	0	2	0	0	0	0
Ironacquisitionandmetabolism;NULL;Iron_acquisition_in_Vibrio;2_3-dihydroxybenzoate-AMPligase(EC2.7.7.58)	3	6	3	2	4	4
Ironacquisitionandmetabolism;Siderophores;Siderophore_pyochelin;2_3-dihydroxybenzoate-AMPligase(EC2.7.7.58)[enantio-pyochelin]siderophore	0	0	0	1	0	0
Ironacquisitionandmetabolism;Siderophores;Siderophore_Enterobactin;2_3-dihydroxybenzoate-AMPligase(EC2.7.7.58)[enterobactin]siderophore	0	3	1	0	0	2
MetabolismofAromaticCompounds;Peripheralpathwaysforcatabolismofaromaticcompounds;Biphenyl_Degradation;2_3-dihydroxybiphenyl1_2-dioxygenase	0	0	0	2	2	1
SecondaryMetabolism;Aromaticaminoacidsandderivatives;Cinnamic_Acid_Degradation;2_3-dihydroxyphenylpropionate1_2-dioxygenase(EC1.13.11.-)	0	0	0	1	0	0
AminoAcidsandDerivatives;Lysine_threonine_methionine_andcysteine;Methionine_Salvage;2_3-diketo-5-methylthiopentyl-1-phosphateenolase	0	5	1	0	1	0
AminoAcidsandDerivatives;Lysine_threonine_methionine_andcysteine;Methionine_Salvage;2_3-diketo-5-methylthiopentyl-1-phosphateenolase-phosphatase(EC3.1.3.77)	0	0	9	5	0	3
AminoAcidsandDerivatives;Arginine,ureacycle_polyamines;Anaerobic_Oxidative_Degradation_of_L-Ornithine;2_4-diaminopentanoatedehydrogenase(EC1.4.1.12)	14	283	57	49	158	192
FattyAcids_Lipids_andIsoprenoids;Fattyacids;Fatty_acid_degradation_regulons;2_4-dienoyl-CoAreductase[NADPH](EC1.3.1.34)	35	312	57	77	145	178
AminoAcidsandDerivatives;Aromaticaminoacidsandderivatives;Aromatic_amino_acid_degradation;2_4-dihydroxyhept-2-ene-1_7-dioicacidaldolase(EC4.1.2.-)	1	83	24	19	36	51
Carbohydrates;Monosaccharides;L-fucose_utilization_temp;2_4-diketo-3-deoxy-L-fuconatehydrolase	1	3	2	2	2	0
Carbohydrates;Monosaccharides;D-gluconate_and_ketogluconates_metabolism;2_5-diketo-D-gluconatereductaseA(EC1.1.1.274)	3	6	2	3	6	9
Carbohydrates;Monosaccharides;D-gluconate_and_ketogluconates_metabolism;2_5-diketo-D-gluconicacidreductaseB(EC1.1.1.274)	0	3	2	3	4	1
Clustering-basedsubsystems;NULL;CBSS-211586.1.peg.3133;2-C-methyl-D-erythritol2_4-cyclodiphosphatesynthase(EC4.6.1.12)	14	140	14	29	66	75
Clustering-basedsubsystems;NULL;CBSS-211586.1.peg.3133;2-C-methyl-D-erythritol4-phosphatecytidylyltransferase(EC2.7.7.60)	22	201	41	70	96	133
Clustering-basedsubsystems;Ribosome-relatedcluster;A_Gammaproteobacteria_Cluster_Relating_to_Translation;2-Keto-3-deoxy-D-manno-octulosonate-8-phosphatesynthase(EC2.5.1.55)	7	37	23	19	9	15
Carbohydrates;Monosaccharides;D-gluconate_and_ketogluconates_metabolism;2-Keto-D-gluconatedehydrogenase(EC1.1.99.4)_membrane-bound_cytochromec	0	1	1	1	1	0
Carbohydrates;Monosaccharides;D-gluconate_and_ketogluconates_metabolism;2-Keto-D-gluconatedehydrogenase(EC1.1.99.4)_membrane-bound_flavoprotein	1	5	4	2	7	0
Carbohydrates;Organicacids;2-methylcitrate_to_2-methylaconitate_metabolism_cluster;2-MethylcitratedehydrataseAcnD	0	0	2	0	0	1
AminoAcidsandDerivatives;Lysine_threonine_methionine_andcysteine;Methionine_Degradation;2-OxobutyratedehydrogenaseE1(EC:1.2.4.1)	0	0	2	1	1	0
AminoAcidsandDerivatives;Lysine_threonine_methionine_andcysteine;Methionine_Degradation;2-Oxobutyrateoxidase_putative	0	2	0	0	1	3
AminoAcidsandDerivatives;Aromaticaminoacidsandderivatives;Tryptophan_catabolism;2-amino-3-carboxymuconate-6-semialdehydedecarboxylase(EC4.1.1.45)	0	3	0	0	0	0
AminoAcidsandDerivatives;Alanine_serine_andglycine;Glycine_Biosynthesis;2-amino-3-ketobutyratecoenzymeAligase(EC2.3.1.29)	61	416	60	78	170	211
Clustering-basedsubsystems;NULL;CBSS-235.1.peg.567;2-amino-4-hydroxy-6-hydroxymethyldihydropteridinepyrophosphokinase(EC2.7.6.3)	32	182	27	58	89	125
AminoAcidsandDerivatives;Arginine,ureacycle_polyamines;Anaerobic_Oxidative_Degradation_of_L-Ornithine;2-amino-4-ketopentanoatethiolase_alphasubunit	13	116	18	15	42	78
AminoAcidsandDerivatives;Arginine,ureacycle_polyamines;Anaerobic_Oxidative_Degradation_of_L-Ornithine;2-amino-4-ketopentanoatethiolase_betasubunit	40	322	49	82	189	316
PhosphorusMetabolism;NULL;Phosphonate_metabolism;2-aminoethylphosphonateABCtransporterATP-bindingprotein(TC3.A.1.9.1)	0	0	0	0	1	5
PhosphorusMetabolism;NULL;Phosphonate_metabolism;2-aminoethylphosphonateABCtransporterperiplasmicbindingcomponent(TC3.A.1.9.1)	1	0	0	0	2	1
PhosphorusMetabolism;NULL;Phosphonate_metabolism;2-aminoethylphosphonateABCtransporterpermeaseproteinI(TC3.A.1.9.1)	0	0	0	0	1	2
PhosphorusMetabolism;NULL;Phosphonate_metabolism;2-aminoethylphosphonateABCtransporterpermeaseproteinII(TC3.A.1.9.1)	0	0	0	0	2	0
PhosphorusMetabolism;NULL;Phosphonate_metabolism;2-aminoethylphosphonateuptakeandmetabolismregulator	1	1	0	0	0	0
PhosphorusMetabolism;NULL;Phosphoenolpyruvate_phosphomutase;2-aminoethylphosphonate:pyruvateaminotransferase(EC2.6.1.37)	0	8	0	1	5	1
AminoAcidsandDerivatives;Aromaticaminoacidsandderivatives;Tryptophan_catabolism;2-aminomuconatesemialdehydedehydrogenase(EC1.2.1.32)	0	1	0	0	0	0
MetabolismofAromaticCompounds;Peripheralpathwaysforcatabolismofaromaticcompounds;Chlorobenzoate_degradation;2-chlorobenzoate1_2-dioxygenasealphasubunit(EC1.14.12.13)	0	1	1	3	2	0
MetabolismofAromaticCompounds;Peripheralpathwaysforcatabolismofaromaticcompounds;Chlorobenzoate_degradation;2-chlorobenzoate1_2-dioxygenasebetasubunit(EC1.14.12.13)	0	1	0	1	0	0
MetabolismofAromaticCompounds;Peripheralpathwaysforcatabolismofaromaticcompounds;Chlorobenzoate_degradation;2-chlorobenzoate1_2-dioxygenasereductasecomponent	0	0	0	0	2	0
Carbohydrates;Monosaccharides;D-galactonate_catabolism;2-dehydro-3-deoxygalactonokinase(EC2.7.1.58)	0	1	6	5	1	1
Carbohydrates;Monosaccharides;D-galactarate__D-glucarate_and_D-glycerate_catabolism;2-dehydro-3-deoxyglucaratealdolase(EC4.1.2.20)	0	2	0	0	1	3
Carbohydrates;Centralcarbohydratemetabolism;Entner-Doudoroff_Pathway;2-dehydro-3-deoxygluconatekinase(EC2.7.1.45)	30	270	63	89	150	179
Carbohydrates;Monosaccharides;D-galactonate_catabolism;2-dehydro-3-deoxyphosphogalactonatealdolase(EC4.1.2.21)	0	4	2	5	1	0
Carbohydrates;Monosaccharides;D-Galacturonate_and_D-Glucuronate_Utilization;2-dehydro-3-deoxyphosphogluconatealdolase(EC4.1.2.14)	17	146	38	35	88	106
Cofactors_Vitamins_ProstheticGroups_Pigments;CoenzymeA;Coenzyme_A_Biosynthesis;2-dehydropantoate2-reductase(EC1.1.1.169)	37	92	18	29	46	39
Carbohydrates;Monosaccharides;D-Galacturonate_and_D-Glucuronate_Utilization;2-deoxy-D-gluconate3-dehydrogenase(EC1.1.1.125)	2	14	4	8	6	5
DNAMetabolism;DNArepair;2-phosphoglycolate_salvage;2-deoxyglucose-6-phosphatehydrolaseYniC	0	0	0	3	0	1
Clustering-basedsubsystems;HypotheticalinLysinebiosyntheticcluster;CBSS-323850.3.peg.3269;2-haloalkanoicaciddehalogenase(EC3.8.1.2)	6	43	15	10	15	17
Cofactors_Vitamins_ProstheticGroups_Pigments;Quinonecofactors;Menaquinone_and_Phylloquinone_Biosynthesis;2-heptaprenyl-1_4-naphthoquinonemethyltransferase(EC2.1.1.-)	0	0	2	0	0	0
AminoAcidsandDerivatives;Lysine_threonine_methionine_andcysteine;Methionine_Salvage;2-hydroxy-3-keto-5-methylthiopentenyl-1-phosphatephosphatase	0	0	0	3	0	0
AminoAcidsandDerivatives;Lysine_threonine_methionine_andcysteine;Methionine_Salvage;2-hydroxy-3-keto-5-methylthiopentenyl-1-phosphatephosphataserelatedprotein	0	2	0	1	0	0
Carbohydrates;Monosaccharides;D-galactarate__D-glucarate_and_D-glycerate_catabolism;2-hydroxy-3-oxopropionatereductase(EC1.1.1.60)	1	31	9	16	16	10
SecondaryMetabolism;Aromaticaminoacidsandderivatives;Cinnamic_Acid_Degradation;2-hydroxy-6-ketonona-2_4-dienedioicacidhydrolase(EC3.7.1.-)	0	0	0	2	0	1
MetabolismofAromaticCompounds;NULL;carbazol_degradation_cluster;2-hydroxy-6-oxo-6-phenylhexa-2_4-dienoatehydrolase(EC3.7.1.-)	0	5	0	2	1	1
MetabolismofAromaticCompounds;Peripheralpathwaysforcatabolismofaromaticcompounds;Naphtalene_and_antracene_degradation;2-hydroxychromene-2-carboxylateisomerase	3	9	8	7	1	4
Miscellaneous;Plant-ProkaryoteDOEproject;At3g50560;2-hydroxychromene-2-carboxylateisomerasefamilyprotein_glutathione-dependent	1	1	5	4	0	0
Miscellaneous;Plant-ProkaryoteDOEproject;At5g38900;2-hydroxychromene-2-carboxylateisomerase/DsbA-likethioredoxindomain	0	1	1	2	0	2
MetabolismofAromaticCompounds;Anaerobicdegradationofaromaticcompounds;Anaerobic_benzoate_metabolism;2-hydroxycyclohexanecarboxyl-CoAdehydrogenase(EC1.1.1.-)	0	1	1	0	0	3
AminoAcidsandDerivatives;Aromaticaminoacidsandderivatives;Aromatic_amino_acid_degradation;2-hydroxyhepta-2_4-diene-1_7-dioateisomerase(EC5.3.3.-)	5	5	1	4	4	7
MetabolismofAromaticCompounds;Metabolismofcentralaromaticintermediates;Central_meta-cleavage_pathway_of_aromatic_compound_degradation;2-hydroxymuconicsemialdehydehydrolase(EC3.7.1.9)	1	6	5	7	2	0
AminoAcidsandDerivatives;Branched-chainaminoacids;Leucine_Biosynthesis;2-isopropylmalatesynthase(EC2.3.3.13)	112	272	38	72	137	146
AminoAcidsandDerivatives;Aromaticaminoacidsandderivatives;Common_Pathway_For_Synthesis_of_Aromatic_Compounds_(DAHP_synthase_to_chorismate);2-keto-3-deoxy-D-arabino-heptulosonate-7-phosphatesynthaseIalpha(EC2.5.1.54)	13	125	33	48	51	48
AminoAcidsandDerivatives;Aromaticaminoacidsandderivatives;Common_Pathway_For_Synthesis_of_Aromatic_Compounds_(DAHP_synthase_to_chorismate);2-keto-3-deoxy-D-arabino-heptulosonate-7-phosphatesynthaseIbeta(EC2.5.1.54)	27	35	4	25	17	9
AminoAcidsandDerivatives;Aromaticaminoacidsandderivatives;Common_Pathway_For_Synthesis_of_Aromatic_Compounds_(DAHP_synthase_to_chorismate);2-keto-3-deoxy-D-arabino-heptulosonate-7-phosphatesynthaseII(EC2.5.1.54)	52	428	48	100	186	299
Carbohydrates;Monosaccharides;L-fucose_utilization_temp;2-keto-3-deoxy-L-fuconatedehydrogenase	0	2	0	0	3	0
Carbohydrates;Monosaccharides;D-Galacturonate_and_D-Glucuronate_Utilization;2-keto-3-deoxygluconatepermease(KDGpermease)	0	3	0	0	1	3
SecondaryMetabolism;Aromaticaminoacidsandderivatives;Cinnamic_Acid_Degradation;2-keto-4-pentenoatehydratase(EC4.2.1.-)	0	0	0	1	4	0
MetabolismofAromaticCompounds;NULL;Benzoate_transport_and_degradation_cluster;2-keto-4-pentenoatehydratase/2-oxohepta-3-ene-1_7-dioicacidhydratase(catecholpathway)	1	3	5	3	3	3
Carbohydrates;Monosaccharides;D-gluconate_and_ketogluconates_metabolism;2-ketoaldonatereductase_broadspecificity(EC1.1.1.215)(EC1.1.1.-)	0	4	1	0	1	1
Carbohydrates;Monosaccharides;2-Ketogluconate_Utilization;2-ketogluconate6-phosphatereductase(EC1.1.1.43)	0	7	0	1	1	0
Carbohydrates;Monosaccharides;D-gluconate_and_ketogluconates_metabolism;2-ketogluconatekinase(EC2.7.1.13)	0	3	0	1	4	4
Carbohydrates;Monosaccharides;2-Ketogluconate_Utilization;2-ketogluconatetransporter	9	50	9	6	3	16
Carbohydrates;Monosaccharides;2-Ketogluconate_Utilization;2-ketogluconateutilizationrepressorPtxS	0	6	1	0	13	2
Carbohydrates;Monosaccharides;L-Arabinose_utilization;2-ketoglutaricsemialdehydedehydrogenase(EC1.2.1.26)	0	13	2	5	6	1
Carbohydrates;Organicacids;2-methylcitrate_to_2-methylaconitate_metabolism_cluster;2-methylaconitateracemase	0	0	0	0	2	0
Carbohydrates;Organicacids;Propionate-CoA_to_Succinate_Module;2-methylcitratedehydratase(EC4.2.1.79)	12	23	15	14	12	12
Carbohydrates;Organicacids;Propionate-CoA_to_Succinate_Module;2-methylcitratedehydrataseFeSdependent(EC4.2.1.79)	4	42	24	17	24	6
Carbohydrates;Organicacids;Methylcitrate_cycle;2-methylcitratesynthase(EC2.3.3.5)	14	31	13	11	28	15
Carbohydrates;Organicacids;Methylcitrate_cycle;2-methylisocitratedehydratase(EC4.2.1.99)	16	53	22	37	35	25
Cofactors_Vitamins_ProstheticGroups_Pigments;Quinonecofactors;Ubiquinone_Biosynthesis;2-octaprenyl-3-methyl-6-methoxy-1_4-benzoquinolhydroxylase(EC1.14.13.-)	8	38	15	18	21	6
Cofactors_Vitamins_ProstheticGroups_Pigments;Quinonecofactors;Ubiquinone_Biosynthesis;2-octaprenyl-6-methoxyphenolhydroxylase(EC1.14.13.-)	1	18	5	8	9	4
AminoAcidsandDerivatives;Aromaticaminoacidsandderivatives;Aromatic_amino_acid_degradation;2-oxo-hepta-3-ene-1_7-dioicacidhydratase(EC4.2.-.-)	14	32	5	1	7	6
Carbohydrates;Centralcarbohydratemetabolism;Dehydrogenase_complexes;2-oxoglutaratedehydrogenaseE1component(EC1.2.4.2)	73	255	37	75	79	99
Carbohydrates;CO2fixation;Photorespiration_(oxidative_C2_cycle);2-oxoglutarate/malatetranslocator	20	66	5	24	29	26
MetabolismofAromaticCompounds;Metabolismofcentralaromaticintermediates;Central_meta-cleavage_pathway_of_aromatic_compound_degradation;2-polyprenylphenolhydroxylaseandrelatedflavodoxinoxidoreductases	2	29	0	8	5	2
Cofactors_Vitamins_ProstheticGroups_Pigments;Quinonecofactors;Menaquinone_and_Phylloquinone_Biosynthesis;2-succinyl-5-enolpyruvyl-6-hydroxy-3-cyclohexene-1-carboxylic-acidsynthase(EC2.2.1.9)	35	259	38	66	155	170
Cofactors_Vitamins_ProstheticGroups_Pigments;Quinonecofactors;Menaquinone_and_Phylloquinone_Biosynthesis;2-succinyl-6-hydroxy-2_4-cyclohexadiene-1-carboxylatesynthase(EC4.2.99.20)	10	26	2	7	11	9
Clustering-basedsubsystems;NULL;CBSS-160492.1.peg.550;21kDahemolysinprecursor	1	10	5	3	7	1
RegulationandCellsignaling;Regulationofvirulence;BarA-UvrY(SirA)_two-component_regulatory_system;23SrRNA(Uracil-5-)-methyltransferaseRumA(EC2.1.1.-)	42	178	33	38	63	99
RNAMetabolism;RNAprocessingandmodification;rRNA_modification_Bacteria;23SrRNA(Uracil-5-)-methyltransferaserumB(EC2.1.1.-)	0	14	4	6	8	4
RNAMetabolism;RNAprocessingandmodification;RNA_methylation;23SrRNA(guanine-N-2-)-methyltransferaserlmG(EC2.1.1.-)	17	213	18	50	100	187
RNAMetabolism;RNAprocessingandmodification;RNA_methylation;23SrRNA(guanine-N-2-)-methyltransferaserlmLEC2.1.1.-)	2	11	4	7	16	12
RNAMetabolism;RNAprocessingandmodification;rRNA_modification_Bacteria;23SrRNA(guanosine-2'-O-)-methyltransferaserlmB(EC2.1.1.-)	45	262	40	77	166	161
RNAMetabolism;RNAprocessingandmodification;RNA_methylation;23SrRNAN-6-methyltransferaseErmCX	8	6	0	4	28	8
RNAMetabolism;RNAprocessingandmodification;RNA_processing_orphans;2HphosphoesterasesuperfamilyproteinBsu1186(yjcG)	10	24	4	7	9	5
SulfurMetabolism;Inorganicsulfurassimilation;Inorganic_Sulfur_Assimilation;3'(2')_5'-bisphosphatenucleotidase(EC3.1.3.7)	1	13	3	9	6	4
RegulationandCellsignaling;NULL;cAMP_signaling_in_bacteria;3'_5'-cyclic-nucleotidephosphodiesterase(EC3.1.4.17)	0	15	7	10	7	10
Phages_Prophages_Transposableelements_Plasmids;Phages_Prophages;Phage_DNA_synthesis;3'-phosphatase_5'-polynucleotidekinase_phage-associated	0	0	1	0	0	0
DNAMetabolism;NULL;DNA_phosphorothioation;3'-phosphoadenosine5'-phosphosulfatesulfurtransferaseDndC	0	2	0	4	3	0
RNAMetabolism;RNAprocessingandmodification;RNA_processing_and_degradation__bacterial;3'-to-5'exoribonucleaseRNaseR	82	236	34	100	128	84
RNAMetabolism;RNAprocessingandmodification;RNA_processing_and_degradation__bacterial;3'-to-5'oligoribonuclease(orn)	32	260	27	52	86	183
RNAMetabolism;RNAprocessingandmodification;RNA_processing_and_degradation__bacterial;3'-to-5'oligoribonucleaseB_Bacillustype	1	7	0	0	0	0
Cofactors_Vitamins_ProstheticGroups_Pigments;Riboflavin_FMN_FAD;riboflavin_to_FAD;3_4-dihydroxy-2-butanone4-phosphatesynthase	12	75	6	27	28	33
Miscellaneous;Plant-ProkaryoteDOEproject;Experimental-Ubiquinone_BiosynthesisVDC;3_4-dihydroxy-5-hexaprenylbenzoatemethyltransferase(EC2.1.1.114)	0	0	1	0	0	0
MetabolismofAromaticCompounds;Metabolismofcentralaromaticintermediates;Central_meta-cleavage_pathway_of_aromatic_compound_degradation;3_4-dihydroxyphenylacetate2_3-dioxygenase	2	5	1	6	0	2
AminoAcidsandDerivatives;Aromaticaminoacidsandderivatives;Aromatic_amino_acid_degradation;3_4-dihydroxyphenylacetate2_3-dioxygenase(EC1.13.11.15)	0	4	0	2	0	3
AminoAcidsandDerivatives;Lysine_threonine_methionine_andcysteine;Lysine_fermentation;3_5-diaminobexanoatedehydrogenase(EC1.4.1.11)	0	1	0	1	2	1
SecondaryMetabolism;Aromaticaminoacidsandderivatives;Cinnamic_Acid_Degradation;3-(3-hydroxy-phenyl)propionatehydroxylase(EC1.14.13.-)	0	0	8	3	2	1
AminoAcidsandDerivatives;Lysine_threonine_methionine_andcysteine;Lysine_fermentation;3-aminobutyrl-CoAammonialyase(EC4.3.1.14)	0	5	0	1	0	1
Miscellaneous;Plant-ProkaryoteDOEproject;At1g52510_AT4G12830_(COG0596);3-betahydroxysteroiddehydrogenase/isomerasefamilyproteininhypotheticalgenecluster	0	2	0	0	0	0
MetabolismofAromaticCompounds;Metabolismofcentralaromaticintermediates;Protocatechuate_branch_of_beta-ketoadipate_pathway;3-carboxy-cis_cis-muconatecycloisomerase(EC5.5.1.2)	6	23	6	4	6	2
Carbohydrates;Monosaccharides;L-ascorbate_utilization_(and_related_gene_clusters);3-dehydro-L-gulonate2-dehydrogenase(EC1.1.1.130)	0	1	1	1	1	0
AminoAcidsandDerivatives;Aromaticaminoacidsandderivatives;Chorismate_Synthesis;3-dehydroquinatedehydrataseI(EC4.2.1.10)	7	41	3	15	13	19
AminoAcidsandDerivatives;Aromaticaminoacidsandderivatives;Chorismate_Synthesis;3-dehydroquinatedehydrataseII(EC4.2.1.10)	38	353	19	78	97	123
AminoAcidsandDerivatives;Aromaticaminoacidsandderivatives;Chorismate_Synthesis;3-dehydroquinatesynthase(EC4.2.3.4)	66	411	59	102	171	224
FattyAcids_Lipids_andIsoprenoids;Phospholipids;Sphingolipid_biosynthesis;3-dehydrosphinganinereductase(EC1.1.1.102)	0	0	0	1	0	0
Cofactors_Vitamins_ProstheticGroups_Pigments;Quinonecofactors;Ubiquinone_Biosynthesis;3-demethylubiquinone-93-methyltransferase(EC2.1.1.64)	8	35	17	14	3	7
CellWallandCapsule;Gram-Negativecellwallcomponents;KDO2-Lipid_A_biosynthesis;3-deoxy-D-manno-octulosonate8-phosphatephosphatase(EC3.1.3.45)	4	16	8	8	6	5
CellWallandCapsule;Gram-Negativecellwallcomponents;Vibrio_Core_Oligosaccharide_Biosynthesis;3-deoxy-D-manno-octulosonicacidkinase(EC2.7.1.-)	0	3	1	1	0	0
CellWallandCapsule;Gram-Negativecellwallcomponents;KDO2-Lipid_A_biosynthesis;3-deoxy-D-manno-octulosonic-acidtransferase(EC2.-.-.-)	4	51	8	28	9	10
CellWallandCapsule;Gram-Negativecellwallcomponents;KDO2-Lipid_A_biosynthesis;3-deoxy-manno-octulosonatecytidylyltransferase(EC2.7.7.38)	3	20	8	10	16	8
FattyAcids_Lipids_andIsoprenoids;Isoprenoids;Acyclic_terpenes_utilization;3-hydroxy-3isohexenylglutaryl-CoA:acetatelyase	0	5	6	2	4	1
MetabolismofAromaticCompounds;Peripheralpathwaysforcatabolismofaromaticcompounds;n-Phenylalkanoic_acid_degradation;3-hydroxyacyl-CoAdehydrogenase(EC1.1.1.35)	45	120	41	48	48	42
MetabolismofAromaticCompounds;NULL;Phenylacetyl-CoA_catabolic_pathway_(core);3-hydroxyacyl-CoAdehydrogenasePaaC(EC1.1.1.-)	1	1	0	1	1	2
Carbohydrates;Organicacids;Isobutyryl-CoA_to_Propionyl-CoA_Module;3-hydroxyacyl-CoAdehydrogenase[isoleucinedegradation](EC1.1.1.35)	2	2	4	9	1	0
Cofactors_Vitamins_ProstheticGroups_Pigments;NADandNADP;NAD_and_NADP_cofactor_biosynthesis_global;3-hydroxyanthranilate3_4-dioxygenase(EC1.13.11.6)	0	3	0	0	0	0
Carbohydrates;Fermentation;Acetyl-CoA_fermentation_to_Butyrate;3-hydroxybutyratedehydrogenase(EC1.1.1.30)	2	0	2	3	1	0
Carbohydrates;Fermentation;Acetyl-CoA_fermentation_to_Butyrate;3-hydroxybutyryl-CoAdehydratase(EC4.2.1.55)	7	31	6	8	9	8
Carbohydrates;Fermentation;Acetone_Butanol_Ethanol_Synthesis;3-hydroxybutyryl-CoAdehydrogenase(EC1.1.1.157)	5	13	10	18	13	8
FattyAcids_Lipids_andIsoprenoids;Fattyacids;Fatty_acid_metabolism_cluster;3-hydroxybutyryl-CoAepimerase(EC5.1.2.3)	5	29	27	12	6	7
FattyAcids_Lipids_andIsoprenoids;Fattyacids;Phospholipid_and_Fatty_acid_biosynthesis_related_cluster;3-hydroxydecanoyl-[ACP]dehydratase(EC4.2.1.60)	1	1	0	2	1	0
FattyAcids_Lipids_andIsoprenoids;Fattyacids;Fatty_Acid_Biosynthesis_FASII;3-hydroxydecanoyl-[acyl-carrier-protein]dehydratase(EC4.2.1.60)	1	18	9	2	5	2
AminoAcidsandDerivatives;Branched-chainaminoacids;Valine_degradation;3-hydroxyisobutyratedehydrogenase(EC1.1.1.31)	0	12	9	8	4	4
AminoAcidsandDerivatives;Branched-chainaminoacids;Branched_chain_amino_acid_degradation_regulons;3-hydroxyisobutyryl-CoAhydrolase(EC3.1.2.4)	17	68	13	5	33	28
FattyAcids_Lipids_andIsoprenoids;Fattyacids;Fatty_Acid_Biosynthesis_FASI;3-hydroxypalmitoyl-[acyl-carrier-protein]dehydrataseofFASI(EC4.2.1.61)	7	11	1	3	19	7
MetabolismofAromaticCompounds;Peripheralpathwaysforcatabolismofaromaticcompounds;Phenylpropanoid_compound_degradation;3-hydroxyphenylpropionicacidtransporter	0	0	0	0	1	0
AminoAcidsandDerivatives;Branched-chainaminoacids;Branched-Chain_Amino_Acid_Biosynthesis;3-isopropylmalatedehydrataselargesubunit(EC4.2.1.33)	82	465	81	169	211	202
AminoAcidsandDerivatives;Branched-chainaminoacids;Branched-Chain_Amino_Acid_Biosynthesis;3-isopropylmalatedehydratasesmallsubunit(EC4.2.1.33)	22	91	16	32	98	41
Clustering-basedsubsystems;Cholinebitartratedegradation_putative;CBSS-344610.3.peg.2335;3-isopropylmalatedehydrogenase(EC1.1.1.85)	44	194	33	69	144	102
AminoAcidsandDerivatives;Lysine_threonine_methionine_andcysteine;Lysine_fermentation;3-keto-5-aminohexanoatecleavageenzyme	2	9	0	0	2	0
Carbohydrates;Monosaccharides;L-ascorbate_utilization_(and_related_gene_clusters);3-keto-L-gulonate6-phosphatedecarboxylase	1	3	1	1	1	0
Carbohydrates;Monosaccharides;L-ascorbate_utilization_(and_related_gene_clusters);3-keto-L-gulonate6-phosphatedecarboxylasehomolog	8	131	25	41	62	74
Carbohydrates;Monosaccharides;L-ascorbate_utilization_(and_related_gene_clusters);3-keto-L-gulonate-6-phosphatedecarboxylaseUlaD(EC4.1.1.85)(L-ascorbateutilizationproteinD)	0	0	0	0	2	1
FattyAcids_Lipids_andIsoprenoids;NULL;Polyhydroxybutyrate_metabolism;3-ketoacyl-CoAthiolase(EC2.3.1.16)	57	59	43	25	49	18
AminoAcidsandDerivatives;Branched-chainaminoacids;Branched_chain_amino_acid_degradation_regulons;3-ketoacyl-CoAthiolase[isoleucinedegradation](EC2.3.1.16)	5	4	1	7	0	1
Cofactors_Vitamins_ProstheticGroups_Pigments;CoenzymeA;Coenzyme_A_Biosynthesis;3-methyl-2-oxobutanoatehydroxymethyltransferase(EC2.1.2.11)	18	110	9	38	36	54
FattyAcids_Lipids_andIsoprenoids;Fattyacids;Fatty_acid_metabolism_cluster;3-oxoacidCoA-transferase(EC2.8.3.5)	14	10	0	2	1	2
FattyAcids_Lipids_andIsoprenoids;Fattyacids;Phospholipid_and_Fatty_acid_biosynthesis_related_cluster;3-oxoacyl-[ACP]reductase(EC1.1.1.100)	2	12	5	15	5	3
FattyAcids_Lipids_andIsoprenoids;Fattyacids;Phospholipid_and_Fatty_acid_biosynthesis_related_cluster;3-oxoacyl-[ACP]synthase	1	28	7	10	8	6
FattyAcids_Lipids_andIsoprenoids;Fattyacids;Phospholipid_and_Fatty_acid_biosynthesis_related_cluster;3-oxoacyl-[ACP]synthase(EC2.3.1.41)FabVlike	0	3	3	1	3	4
CellWallandCapsule;CellwallofMycobacteria;mycolic_acid_synthesis;3-oxoacyl-[acyl-carrierprotein]reductase(EC1.1.1.100)	71	532	137	187	228	291
Clustering-basedsubsystems;Tworelatedproteases;CBSS-257314.1.peg.676;3-oxoacyl-[acyl-carrierprotein]reductaseparalog(EC1.1.1.100)inclusterwithunspecifiedmonosaccharidetransporter	25	22	6	5	11	5
FattyAcids_Lipids_andIsoprenoids;Fattyacids;Fatty_Acid_Biosynthesis_FASI;3-oxoacyl-[acyl-carrier-protein]reductaseofFASI(EC1.1.1.100)	2	6	1	2	6	3
FattyAcids_Lipids_andIsoprenoids;Fattyacids;Fatty_Acid_Biosynthesis_FASI;3-oxoacyl-[acyl-carrier-protein]synthaseofFASI(EC2.3.1.41)	0	1	1	0	1	1
FattyAcids_Lipids_andIsoprenoids;Fattyacids;Fatty_Acid_Biosynthesis_FASII;3-oxoacyl-[acyl-carrier-protein]synthase_KASI(EC2.3.1.41)	1	28	10	7	5	11
Clustering-basedsubsystems;Fattyacidmetaboliccluster;COG1399;3-oxoacyl-[acyl-carrier-protein]synthase_KASII(EC2.3.1.41)	96	445	70	150	237	274
FattyAcids_Lipids_andIsoprenoids;Fattyacids;Fatty_Acid_Biosynthesis_FASII;3-oxoacyl-[acyl-carrier-protein]synthase_KASIII(EC2.3.1.41)	64	358	66	107	182	163
Miscellaneous;Plant-ProkaryoteDOEproject;At1g52510_AT4G12830_(COG0596);3-oxoacyl-[acyl-carrier-protein]synthase_KASIIIinhypotheticalgenecluster	0	1	0	0	1	0
FattyAcids_Lipids_andIsoprenoids;Fattyacids;Fatty_Acid_Biosynthesis_FASI;3-oxoacyl-coenzymeAreductaseofelongase(EC1.1.1.62)	0	2	0	0	1	0
MetabolismofAromaticCompounds;Peripheralpathwaysforcatabolismofaromaticcompounds;Chloroaromatic_degradation_pathway;3-oxoadipateCoA-transferasesubunitA(EC2.8.3.6)	1	12	6	7	6	6
MetabolismofAromaticCompounds;Peripheralpathwaysforcatabolismofaromaticcompounds;Chloroaromatic_degradation_pathway;3-oxoadipateCoA-transferasesubunitB(EC2.8.3.6)	2	14	6	4	2	7
MetabolismofAromaticCompounds;Metabolismofcentralaromaticintermediates;Protocatechuate_branch_of_beta-ketoadipate_pathway;3-oxoadipateenol-lactonehydrolase/4-carboxymuconolactonedecarboxylase	0	2	3	0	1	1
SecondaryMetabolism;Biosynthesisofphenylpropanoids;Phenylpropionate_Degradation;3-phenylpropionatedioxygenase_alphasubunit(EC1.14.12.19)	0	3	0	4	0	0
SecondaryMetabolism;Aromaticaminoacidsandderivatives;Cinnamic_Acid_Degradation;3-phenylpropionatedioxygenase_betasubunit(EC1.14.12.19)	0	0	1	0	0	0
Miscellaneous;Plant-ProkaryoteDOEproject;Experimental-Ubiquinone_BiosynthesisVDC;3-polyprenyl-4-hydroxybenzoatecarboxy-lyase(EC4.1.1.-)	5	34	16	10	12	13
Cofactors_Vitamins_ProstheticGroups_Pigments;Quinonecofactors;Menaquinone_Biosynthesis_via_Futalosine_--_gjo;3-polyprenyl-4-hydroxybenzoatecarboxy-lyaseUbiX(EC4.1.1.-)	3	15	5	8	1	1
FattyAcids_Lipids_andIsoprenoids;Fattyacids;Fatty_Acid_Biosynthesis_FASII;4'-phosphopantetheinyltransferase(EC2.7.8.-)	4	11	2	4	5	8
Ironacquisitionandmetabolism;Siderophores;Siderophore_Enterobactin;4'-phosphopantetheinyltransferase(EC2.7.8.-)[enterobactin]siderophore	0	0	1	0	0	2
FattyAcids_Lipids_andIsoprenoids;Fattyacids;Fatty_Acid_Biosynthesis_FASI;4'-phosphopantetheinyltransferaseofFASI(EC2.7.8.7)	0	0	1	1	0	0
FattyAcids_Lipids_andIsoprenoids;Isoprenoids;Carotenoids;4_4'-diapolycopeneoxidase	3	3	2	0	3	2
FattyAcids_Lipids_andIsoprenoids;Isoprenoids;Polyprenyl_Diphosphate_Biosynthesis;4_4'-diaponeurosporenoateglycosyltransferase(EC2.4.1.-)	0	13	0	0	2	0
Carbohydrates;Di-andoligosaccharides;Maltose_and_Maltodextrin_Utilization;4-alpha-glucanotransferase(amylomaltase)(EC2.4.1.25)	67	552	66	178	304	380
Cofactors_Vitamins_ProstheticGroups_Pigments;Folateandpterines;Pterin_biosynthesis;4-amino-4-deoxy-L-arabinosetransferaseandrelatedglycosyltransferasesofPMTfamily	2	4	5	6	3	4
ProteinMetabolism;Proteinprocessingandmodification;N-linked_Glycosylation_in_Bacteria;4-amino-6-deoxy-N-Acetyl-D-hexosaminyl-(Lipidcarrier)acetyltrasferase	0	0	1	0	0	0
AminoAcidsandDerivatives;Arginine,ureacycle_polyamines;Polyamine_Metabolism;4-aminobutyraldehydedehydrogenase(EC1.2.1.19)	2	7	9	8	3	11
MetabolismofAromaticCompounds;Metabolismofcentralaromaticintermediates;Protocatechuate_branch_of_beta-ketoadipate_pathway;4-carboxymuconolactonedecarboxylase(EC4.1.1.44)	6	14	1	9	3	4
SecondaryMetabolism;Biosynthesisofphenylpropanoids;Caffeic_acid_derivatives;4-coumarate--CoAligase1(EC6.2.1.12)	8	0	2	2	1	4
Carbohydrates;Monosaccharides;D-Galacturonate_and_D-Glucuronate_Utilization;4-deoxy-L-threo-5-hexosulose-uronateketol-isomerase(EC5.3.1.17)	0	20	0	14	8	3
FattyAcids_Lipids_andIsoprenoids;Isoprenoids;polyprenyl_synthesis;4-diphosphocytidyl-2-C-methyl-D-erythritolkinase(EC2.7.1.148)	37	277	36	86	121	145
MetabolismofAromaticCompounds;NULL;carbazol_degradation_cluster;4-hydroxy-2-oxovaleratealdolase(EC4.1.3.-)	2	13	0	4	0	2
FattyAcids_Lipids_andIsoprenoids;Isoprenoids;polyprenyl_synthesis;4-hydroxy-3-methylbut-2-enyldiphosphatereductase(EC1.17.1.2)	50	377	62	104	222	234
Miscellaneous;Plant-ProkaryoteDOEproject;Experimental-Ubiquinone_BiosynthesisVDC;4-hydroxybenzoatepolyprenyltransferase(EC2.5.1.-)	4	21	11	12	8	9
SecondaryMetabolism;Aromaticaminoacidsandderivatives;Cinnamic_Acid_Degradation;4-hydroxybenzoatetransporter	2	21	4	5	13	5
MetabolismofAromaticCompounds;NULL;Benzoate_transport_and_degradation_cluster;4-hydroxybenzoyl-CoAreductase_betasubunit(EC1.3.99.20)	2	5	0	3	0	2
MetabolismofAromaticCompounds;NULL;Benzoate_transport_and_degradation_cluster;4-hydroxybenzoyl-CoAreductase_gammasubunit(EC1.3.99.20)	0	0	0	1	0	0
MembraneTransport;NULL;Ton_and_Tol_transport_systems;4-hydroxybenzoyl-CoAthioesterasefamilyactivesite	12	28	5	21	20	4
MetabolismofAromaticCompounds;Peripheralpathwaysforcatabolismofaromaticcompounds;Phenylpropanoid_compound_degradation;4-hydroxycinnamoylCoAhydratase/lyase(Enoyl-CoAhydratase/lyase)(EC4.2.1.17)	0	1	0	0	0	2
MetabolismofAromaticCompounds;NULL;Aromatic_Amin_Catabolism;4-hydroxyphenylacetate3-monooxygenase(EC1.14.13.3)	0	10	3	3	4	7
MetabolismofAromaticCompounds;NULL;Aromatic_Amin_Catabolism;4-hydroxyphenylacetate3-monooxygenase_reductasecomponent(EC1.6.8.-)	0	2	0	0	0	3
MetabolismofAromaticCompounds;Metabolismofcentralaromaticintermediates;4-Hydroxyphenylacetic_acid_catabolic_pathway;4-hydroxyphenylacetatesymporter_majorfacilitatorsuperfamily(MFS)	1	5	5	3	4	4
Cofactors_Vitamins_ProstheticGroups_Pigments;Quinonecofactors;Tocopherol_Biosynthesis;4-hydroxyphenylpyruvatedioxygenase(EC1.13.11.27)	17	168	30	54	109	47
AminoAcidsandDerivatives;Prolineand4-hydroxyproline;Proline__4-hydroxyproline_uptake_and_utilization;4-hydroxyprolineepimerase(EC5.1.1.8)	0	1	0	8	7	2
Clustering-basedsubsystems;NULL;EC49-61;4-hydroxythreonine-4-phosphatedehydrogenase(EC1.1.1.262)	27	283	45	79	110	125
ProteinMetabolism;Proteinprocessingandmodification;N-linked_Glycosylation_in_Bacteria;4-keto-6-deoxy-N-Acetyl-D-hexosaminyl-(Lipidcarrier)aminotransferase	7	4	7	7	3	4
MetabolismofAromaticCompounds;NULL;Benzoate_transport_and_degradation_cluster;4-oxalocrotonatedecarboxylase(EC4.1.1.77)	0	3	0	1	0	0
MetabolismofAromaticCompounds;Metabolismofcentralaromaticintermediates;Central_meta-cleavage_pathway_of_aromatic_compound_degradation;4-oxalocrotonatetautomerase(EC5.3.2.-)	5	21	5	5	6	2
Cofactors_Vitamins_ProstheticGroups_Pigments;Pyridoxine;Pyridoxin(Vitamin_B6)_Degradation_Pathway;4-pyridoxicaciddehydrogenase	0	0	0	0	1	0
Cofactors_Vitamins_ProstheticGroups_Pigments;Pyridoxine;Pyridoxin(Vitamin_B6)_Degradation_Pathway;4-pyridoxolactonase(EC3.1.1.27)	0	0	0	0	1	0
SulfurMetabolism;Inorganicsulfurassimilation;Inorganic_Sulfur_Assimilation;4Fe-4Sferredoxin_iron-sulfurbinding	24	104	25	48	77	76
NucleosidesandNucleotides;NULL;Adenosyl_nucleosidases;5'-methylthioadenosinenucleosidase(EC3.2.2.16)	25	174	46	39	107	99
Miscellaneous;Plant-ProkaryoteDOEproject;Omega-amidase;5'-methylthioadenosinephosphorylase(EC2.4.2.28)	0	13	14	8	7	2
NucleosidesandNucleotides;Purines;Purine_conversions;5'-nucleotidase(EC3.1.3.5)	46	434	62	127	196	438
NucleosidesandNucleotides;Detoxification;Housecleaning_nucleoside_triphosphate_pyrophosphatases;5'-nucleotidaseYjjG(EC3.1.3.5)	16	23	0	7	9	1
NucleosidesandNucleotides;Purines;Purine_conversions;5'-nucleotidasefamilyproteininclusterwithNagD-likephosphatase	25	63	4	14	19	5
Cofactors_Vitamins_ProstheticGroups_Pigments;Folateandpterines;5-FCL-like_protein;5_10-methylenetetrahydrofolatereductase(EC1.5.1.20)	71	188	34	59	75	60
Cofactors_Vitamins_ProstheticGroups_Pigments;Tetrapyrroles;Coenzyme_B12_biosynthesis;5_6-dimethylbenzimidazolesynthase_flavindestructasefamily	0	4	0	1	0	2
AminoAcidsandDerivatives;Aromaticaminoacidsandderivatives;Chorismate_Synthesis;5-Enolpyruvylshikimate-3-phosphatesynthase(EC2.5.1.19)	46	232	54	84	148	101
Carbohydrates;One-carbonMetabolism;One-carbon_metabolism_by_tetrahydropterines;5-FCL-likeprotein	0	0	1	0	0	0
Cofactors_Vitamins_ProstheticGroups_Pigments;Riboflavin_FMN_FAD;Riboflavin__FMN_and_FAD_metabolism;5-amino-6-(5-phosphoribosylamino)uracilreductase(EC1.1.1.193)	40	257	38	83	103	157
Cofactors_Vitamins_ProstheticGroups_Pigments;Tetrapyrroles;Heme_and_Siroheme_Biosynthesis;5-aminolevulinatesynthase(EC2.3.1.37)	1	10	4	4	4	4
AminoAcidsandDerivatives;Lysine_threonine_methionine_andcysteine;Lysine_degradation;5-aminopentanamidase(EC3.5.1.30)	4	12	10	6	2	0
AminoAcidsandDerivatives;Lysine_threonine_methionine_andcysteine;Lysine_degradation;5-aminovalerateaminotransferase(EC2.6.1.48)	1	9	2	1	1	0
RNAMetabolism;RNAprocessingandmodification;tRNA_processing;5-carboxymethyluridineand5-carboxymethyl2-thiouridinemethyltransferase	1	0	1	1	0	0
MetabolismofAromaticCompounds;Metabolismofcentralaromaticintermediates;4-Hydroxyphenylacetic_acid_catabolic_pathway;5-carboxymethyl-2-hydroxymuconatedelta-isomerase(EC5.3.3.10)	4	15	4	5	16	15
MetabolismofAromaticCompounds;Metabolismofcentralaromaticintermediates;Central_meta-cleavage_pathway_of_aromatic_compound_degradation;5-carboxymethyl-2-hydroxymuconatesemialdehydedehydrogenase(EC1.2.1.60)	5	20	6	6	6	3
AminoAcidsandDerivatives;Aromaticaminoacidsandderivatives;Aromatic_amino_acid_degradation;5-carboxymethyl-2-oxo-hex-3-ene-1_7-dioatedecarboxylase(EC4.1.1.68)	1	8	2	3	6	5
Carbohydrates;Monosaccharides;D-galactarate__D-glucarate_and_D-glycerate_catabolism;5-dehydro-4-deoxyglucaratedehydratase(EC4.2.1.41)	1	14	3	2	4	0
Carbohydrates;Sugaralcohols;Inositol_catabolism;5-deoxy-glucuronateisomerase(EC5.3.1.-)	24	208	34	51	104	169
Carbohydrates;One-carbonMetabolism;Serine-glyoxylate_cycle;5-formyltetrahydrofolatecyclo-ligase(EC6.3.3.2)	51	179	15	57	57	108
Carbohydrates;Sugaralcohols;Inositol_catabolism;5-keto-2-deoxy-D-gluconate-6phosphatealdolase(EC4.1.2.29)	0	2	0	2	0	0
Carbohydrates;Sugaralcohols;Inositol_catabolism;5-keto-2-deoxy-D-gluconate-6phosphatealdolase[form2](EC4.1.2.29)	22	188	14	29	59	146
Carbohydrates;Sugaralcohols;Inositol_catabolism;5-keto-2-deoxygluconokinase(EC2.7.1.92)	16	181	39	50	105	145
Carbohydrates;Monosaccharides;D-gluconate_and_ketogluconates_metabolism;5-keto-D-gluconate5-reductase(EC1.1.1.69)	1	0	0	2	1	3
NucleosidesandNucleotides;Detoxification;Nudix_proteins_(nucleoside_triphosphate_hydrolases);5-methyl-dCTPpyrophosphohydrolase(EC3.6.1.-)	1	1	0	1	2	4
RNAMetabolism;RNAprocessingandmodification;mnm5U34_biosynthesis_bacteria;5-methylaminomethyl-2-thiouridine-formingenzymemnmC	7	29	9	19	5	9
AminoAcidsandDerivatives;Lysine_threonine_methionine_andcysteine;Methionine_Biosynthesis;5-methyltetrahydrofolate--homocysteinemethyltransferase(EC2.1.1.13)	26	236	74	199	130	62
Respiration;NULL;Carbon_monoxide_induced_hydrogenase;5-methyltetrahydrofolate:corrinoidiron-sulfurproteinmethyltransferase	0	1	0	0	0	0
AminoAcidsandDerivatives;Lysine_threonine_methionine_andcysteine;Methionine_Biosynthesis;5-methyltetrahydropteroyltriglutamate--homocysteinemethyltransferase(EC2.1.1.14)	133	286	50	118	187	131
Miscellaneous;Plant-ProkaryoteDOEproject;Omega-amidase;5-methylthioribosekinase(EC2.7.1.100)	0	3	0	1	2	5
Clustering-basedsubsystems;NULL;CBSS-211586.1.peg.3133;5-nucleotidaseSurE(EC3.1.3.5)	2	14	10	11	7	11
AminoAcidsandDerivatives;Aromaticaminoacidsandderivatives;Aromatic_amino_acid_degradation;5-oxopent-3-ene-1_2_5-tricarboxylatedecarboxylase.	1	1	0	0	0	0
StressResponse;Oxidativestress;Glutathione:_Biosynthesis_and_gamma-glutamyl_cycle;5-oxoprolinase(EC3.5.2.9)	2	9	12	7	2	7
ProteinMetabolism;Proteinbiosynthesis;Universal_GTPases;50SribosomalsubunitmaturationGTPaseRbgA(B.subtilisYlqF)	14	69	2	23	26	22
Cofactors_Vitamins_ProstheticGroups_Pigments;Riboflavin_FMN_FAD;Riboflavin__FMN_and_FAD_metabolism;6_7-dimethyl-8-ribityllumazinesynthase(EC2.5.1.9)	17	149	20	37	53	117
Carbohydrates;One-carbonMetabolism;Formaldehyde_assimilation:_Ribulose_monophosphate_pathway;6-phospho-3-hexuloisomerase	39	67	4	2	37	26
Carbohydrates;Di-andoligosaccharides;Lactose_and_Galactose_Uptake_and_Utilization;6-phospho-beta-galactosidase(EC3.2.1.85)	18	104	10	33	24	26
Carbohydrates;Di-andoligosaccharides;Beta-Glucoside_Metabolism;6-phospho-beta-glucosidase(EC3.2.1.86)	71	563	66	147	191	301
Carbohydrates;Di-andoligosaccharides;Beta-Glucoside_Metabolism;6-phospho-beta-glucosidaseascB(EC3.2.1.86)	0	1	1	2	1	4
Carbohydrates;Centralcarbohydratemetabolism;Glycolysis_and_Gluconeogenesis__including_Archaeal_enzymes;6-phosphofructokinase(EC2.7.1.11)	68	417	51	129	265	282
Carbohydrates;Centralcarbohydratemetabolism;Glycolysis_and_Gluconeogenesis;6-phosphofructokinaseclassII(EC2.7.1.11)	0	2	0	0	0	1
Carbohydrates;Centralcarbohydratemetabolism;Glycolysis_and_Gluconeogenesis;6-phosphofructokinase_eukaryotictype(EC2.7.1.11)	37	488	85	126	228	365
Carbohydrates;Centralcarbohydratemetabolism;Pentose_phosphate_pathway;6-phosphogluconatedehydrogenase_decarboxylating(EC1.1.1.44)	137	527	77	165	318	305
Carbohydrates;Centralcarbohydratemetabolism;Entner-Doudoroff_Pathway;6-phosphogluconolactonase(EC3.1.1.31)	37	221	28	65	103	116
Carbohydrates;Centralcarbohydratemetabolism;Pentose_phosphate_pathway;6-phosphogluconolactonase(EC3.1.1.31)_eukaryotictype	5	12	4	4	5	2
Cofactors_Vitamins_ProstheticGroups_Pigments;Folateandpterines;Pterin_metabolism_3;6-pyruvoyltetrahydrobiopterinsynthase(EC4.2.3.12)	0	1	0	1	0	0
RNAMetabolism;RNAprocessingandmodification;eukaryotic_rRNA_modification_and_related_functions;60SribosomesubunitbiogenesisproteinNIP7	0	3	0	0	0	0
Cofactors_Vitamins_ProstheticGroups_Pigments;Folateandpterines;Methanopterin_biosynthesis2;7_8dihydropteroatesynthase(methanopterin)	0	0	0	0	1	0
Cofactors_Vitamins_ProstheticGroups_Pigments;CoenzymeF420;Coenzyme_F420_synthesis;7_8-didemethyl-8-hydroxy-5-deazariboflavinsynthasesubunit1	0	3	1	1	0	0
Cofactors_Vitamins_ProstheticGroups_Pigments;CoenzymeF420;Coenzyme_F420_synthesis;7_8-didemethyl-8-hydroxy-5-deazariboflavinsynthasesubunit2	1	2	3	0	0	0
Cofactors_Vitamins_ProstheticGroups_Pigments;Biotin;Biotin_biosynthesis;8-amino-7-oxononanoatesynthase(EC2.3.1.47)	37	441	59	103	168	261
Clustering-basedsubsystems;recXandregulatorycluster;CBSS-261594.1.peg.788;A/G-specificadenineglycosylase(EC3.2.2.-)	53	365	45	104	156	183
Respiration;Electronacceptingreactions;Terminal_cytochrome_oxidases;AA3-600quinoloxidasesubunitI	2	17	1	2	0	2
Respiration;Electronacceptingreactions;Terminal_cytochrome_oxidases;AA3-600quinoloxidasesubunitIIII	0	1	0	0	0	0
MembraneTransport;Proteintranslocationacrosscytoplasmicmembrane;ESAT-6_proteins_secretion_system_in_Actinobacteria;AAAfamilyATPase_ESX-1secretionsystemcomponentRv3868	0	0	0	2	5	0
Ironacquisitionandmetabolism;NULL;ABC-type_iron_transport_system;ABCFe3;siderophoretransporter_innermembranesubunit	0	0	2	0	1	1
MembraneTransport;ABCtransporters;Periplasmic-Binding-Protein-Dependent_Transport_System_for_&#945,-Glucosides;ABCalpha-glucosidetransporter_innermembranesubunitAglF	2	2	0	0	3	2
Ironacquisitionandmetabolism;Siderophores;Siderophore_pyochelin;ABCeffluxpump_fusedinnermembraneandATPasesubunitsinpyochelingenecluster	0	0	0	2	1	0
MembraneTransport;Proteinsecretionsystem_TypeI;Type_I_protein_secretion_systems;ABCexporterforhemoporeHasA_ATP-bindingcomponentHasD	1	12	2	6	0	1
MembraneTransport;Proteinsecretionsystem_TypeI;Type_I_protein_secretion_systems;ABCexporterforhemoporeHasA_membranefusionprotein(MFP)familycomponentHasE	0	3	7	0	0	1
MembraneTransport;Proteinsecretionsystem_TypeI;Type_I_protein_secretion_systems;ABCexporterforhemoporeHasA_outermembranecomponentHasF	0	0	0	0	4	0
MembraneTransport;ABCtransporters;ATP-dependent_efflux_pump_transporter_Ybh;ABCtransportsystem_permeasecomponentYbhR	1	2	4	0	2	1
MembraneTransport;ABCtransporters;ATP-dependent_efflux_pump_transporter_Ybh;ABCtransportsystem_permeasecomponentYbhS	0	4	1	2	0	2
Miscellaneous;Plant-ProkaryoteDOEproject;COG3533;ABCtransportsystem_sugar-bindingprotein	0	6	0	1	1	1
Ironacquisitionandmetabolism;NULL;ABC_transporter_[iron.B12.siderophore.hemin];ABCtransporter(iron.B12.siderophore.hemin)_ATP-bindingcomponent	17	47	18	15	24	21
Ironacquisitionandmetabolism;NULL;ABC_transporter_[iron.B12.siderophore.hemin];ABCtransporter(iron.B12.siderophore.hemin)_periplasmicsubstrate-bindingcomponent	3	26	1	2	6	0
Ironacquisitionandmetabolism;NULL;ABC_transporter_[iron.B12.siderophore.hemin];ABCtransporter(iron.B12.siderophore.hemin)_permeasecomponent	4	11	3	3	3	18
Clustering-basedsubsystems;NULL;USS-DB-6;ABCtransporterATP-bindingproteinUSSDB6B	0	2	0	2	1	1
Virulence_DiseaseandDefense;Bacteriocins_ribosomallysynthesizedantibacterialpeptides;Bacitracin_Stress_Response;ABCtransporterATP-bindingproteinYvcR	0	4	0	1	0	1
Clustering-basedsubsystems;Proteinexport?;CBSS-393121.3.peg.2760;ABCtransporterATP-bindingproteinuup	0	17	5	13	10	8
Ironacquisitionandmetabolism;Siderophores;Siderophore_Pyoverdine;ABCtransporterinpyoverdingenecluster_ATP-bindingcomponent	0	0	0	1	3	2
Ironacquisitionandmetabolism;Siderophores;Siderophore_Pyoverdine;ABCtransporterinpyoverdingenecluster_periplasmiccomponent	0	2	2	2	0	0
Ironacquisitionandmetabolism;Siderophores;Siderophore_Pyoverdine;ABCtransporterinpyoverdingenecluster_permeasecomponent	0	11	0	2	4	0
Respiration;NULL;Biogenesis_of_c-type_cytochromes;ABCtransporterinvolvedincytochromecbiogenesis_ATPasecomponentCcmA	1	22	9	6	3	4
Respiration;NULL;Biogenesis_of_c-type_cytochromes;ABCtransporterinvolvedincytochromecbiogenesis_CcmBsubunit	1	16	9	5	4	2
Virulence_DiseaseandDefense;Resistancetoantibioticsandtoxiccompounds;Streptococcus_pneumoniae_Vancomycin_Tolerance_Locus;ABCtransportermembrane-spanningpermease_Pepexport_Vex1	3	28	0	15	5	4
Virulence_DiseaseandDefense;Resistancetoantibioticsandtoxiccompounds;Streptococcus_pneumoniae_Vancomycin_Tolerance_Locus;ABCtransportermembrane-spanningpermease_Pepexport_Vex3	1	29	0	17	9	10
MembraneTransport;ABCtransporters;ATP-dependent_efflux_pump_transporter_Ybh;ABCtransportermultidrugeffluxpump_fusedATP-bindingdomains	1	7	0	3	7	13
Virulence_DiseaseandDefense;Bacteriocins_ribosomallysynthesizedantibacterialpeptides;Bacitracin_Stress_Response;ABCtransporterpermeaseproteinYvcS	0	8	0	1	0	0
Ironacquisitionandmetabolism;Siderophores;Salmochelin-mediated_Iron_Acquisition;ABCtransporterproteinIroC	1	0	0	0	0	2
MembraneTransport;Proteintranslocationacrosscytoplasmicmembrane;EcsAB_transporter_affecting_expression_and_secretion_of_secretory_preproteins;ABCtransporter_ATP-bindingproteinEcsA	14	47	4	12	25	15
Virulence_DiseaseandDefense;Resistancetoantibioticsandtoxiccompounds;Streptococcus_pneumoniae_Vancomycin_Tolerance_Locus;ABCtransporter_ATP-bindingproteinVex2	1	25	0	14	4	3
Miscellaneous;Plant-ProkaryoteDOEproject;COG0398;ABCtransporter_ATP-bindingproteinYnjD	0	3	0	0	0	0
AminoAcidsandDerivatives;Arginine,ureacycle_polyamines;Polyamine_Metabolism;ABCtransporter_periplasmicspermidineputrescine-bindingproteinPotD(TC3.A.1.11.1)	22	85	17	59	38	22
Miscellaneous;Plant-ProkaryoteDOEproject;COG0398;ABCtransporter_periplasmicsubstrate-bindingproteinYnjB	0	1	1	1	0	1
MembraneTransport;Proteintranslocationacrosscytoplasmicmembrane;EcsAB_transporter_affecting_expression_and_secretion_of_secretory_preproteins;ABCtransporter_permeaseproteinEscB	18	81	7	21	25	13
Miscellaneous;Plant-ProkaryoteDOEproject;COG0398;ABCtransporter_permeaseproteinYnjC	0	5	0	0	0	0
CellWallandCapsule;Capsularandextracellularpolysacchrides;Sialic_Acid_Metabolism;ABCtransporter_predictedN-acetylneuraminatetransportsystempermeaseprotein1	0	12	1	5	1	2
CellWallandCapsule;Capsularandextracellularpolysacchrides;Sialic_Acid_Metabolism;ABCtransporter_predictedN-acetylneuraminatetransportsystempermeaseprotein2	0	23	1	4	3	9
CellWallandCapsule;Capsularandextracellularpolysacchrides;Sialic_Acid_Metabolism;ABCtransporter_predictedN-acetylneuraminate-bindingprotein	0	8	2	8	9	4
Clustering-basedsubsystems;PutativeGGDEFdomainproteinrelatedtoagglutininsecretion;CBSS-323850.3.peg.3284;ABCtransporter_transmembraneregion:ABCtransporter:PeptidaseC39_bacteriocinprocessing	3	23	2	2	10	3
Ironacquisitionandmetabolism;NULL;ABC-type_iron_transport_system;ABC-typeFe3;transportsystem_periplasmiccomponent	0	17	1	5	6	9
Ironacquisitionandmetabolism;NULL;Heme__hemin_uptake_and_utilization_systems_in_GramNegatives;ABC-typeFe3;-siderophoretransportsystempermeasecomponent	0	1	1	0	0	0
Ironacquisitionandmetabolism;Siderophores;Siderophore_assembly_kit;ABC-typeFe3;-siderophoretransportsystem_ATPasecomponent	6	5	0	2	11	19
Ironacquisitionandmetabolism;Siderophores;Siderophore_assembly_kit;ABC-typeFe3;-siderophoretransportsystem_periplasmiciron-bindingcomponent	1	1	0	1	0	0
StressResponse;NULL;Flavohaemoglobin;ABC-typeFe3;-siderophoretransportsystem_permease2component	0	5	0	2	1	0
Ironacquisitionandmetabolism;Siderophores;Siderophore_assembly_kit;ABC-typeFe3;-siderophoretransportsystem_permeasecomponent	9	13	3	4	35	17
Ironacquisitionandmetabolism;Siderophores;Siderophore_assembly_kit;ABC-typehemintransportsystem_ATPasecomponent	1	17	4	5	5	6
Clustering-basedsubsystems;Cytochromebiogenesis;CBSS-196164.1.peg.1690;ABC-typemultidrugtransportsystem_ATPasecomponent	30	259	70	81	126	126
Clustering-basedsubsystems;Cytochromebiogenesis;CBSS-196164.1.peg.1690;ABC-typemultidrugtransportsystem_permeasecomponent	33	290	46	97	151	166
SulfurMetabolism;Organicsulfurassimilation;Alkanesulfonate_assimilation;ABC-typenitrate/sulfonate/bicarbonatetransportsystem_ATPasecomponent	1	14	2	1	6	3
SulfurMetabolism;Organicsulfurassimilation;Alkanesulfonate_assimilation;ABC-typenitrate/sulfonate/bicarbonatetransportsystem_permeasecomponent	0	4	1	3	1	3
SulfurMetabolism;Organicsulfurassimilation;Alkanesulfonate_assimilation;ABC-typenitrate/sulfonate/bicarbonatetransportsystems_periplasmiccomponents	5	48	19	21	15	19
Clustering-basedsubsystems;Translation;CBSS-326442.4.peg.1852;ABC-typepolaraminoacidtransportsystem_ATPasecomponent	12	32	8	17	19	13
SulfurMetabolism;Inorganicsulfurassimilation;Inorganic_Sulfur_Assimilation;ABC-typeprobablesulfatetransporter_ATPasecomponent	0	2	0	1	1	1
SulfurMetabolism;Inorganicsulfurassimilation;Inorganic_Sulfur_Assimilation;ABC-typeprobablesulfatetransporter_permeaseprotein	0	0	0	0	2	1
MembraneTransport;Proteinsecretionsystem_TypeI;Type_I_protein_secretion_systems;ABC-typeproteaseexporter_ATP-bindingcomponentPrtD/AprD	0	1	5	3	0	2
Clustering-basedsubsystems;PutativeGGDEFdomainproteinrelatedtoagglutininsecretion;CBSS-323850.3.peg.3284;ABC-typeproteaseexporter_membranefusionprotein(MFP)familycomponentPrtE/AprE	1	0	5	2	0	0
MembraneTransport;Proteinsecretionsystem_TypeI;Type_I_protein_secretion_systems;ABC-typeproteaseexporter_outermembranecomponentPrtF/AprF	0	3	3	0	0	3
Ironacquisitionandmetabolism;NULL;ABC-type_iron_transport_system;ABC-typespermidine/putrescinetransportsystems_ATPasecomponents	0	5	8	5	5	3
Carbohydrates;Di-andoligosaccharides;Maltose_and_Maltodextrin_Utilization;ABC-typesugartransportsystem_periplasmicbindingproteinYcjN	0	0	0	1	0	1
Miscellaneous;Plant-ProkaryoteDOEproject;COG3533;ABC-typesugartransportsystem_permeasecomponent	28	284	27	41	84	232
Clustering-basedsubsystems;NULL;USS-DB-6;ABC-typetransportsysteminvolvedinresistancetoorganicsolvents_periplasmiccomponentUSSDB6C	0	8	0	5	4	2
Clustering-basedsubsystems;NULL;USS-DB-6;ABC-typetransportsysteminvolvedinresistancetoorganicsolvents_permeasecomponentUSSDB6A	1	8	6	3	0	2
MembraneTransport;ABCtransporters;ABC_transporter_tungstate_(TC_3.A.1.6.2);ABC-typetungstatetransportsystem_ATP-bindingprotein	0	1	0	2	1	0
MembraneTransport;ABCtransporters;ABC_transporter_tungstate_(TC_3.A.1.6.2);ABC-typetungstatetransportsystem_periplasmicbindingprotein	0	0	1	2	0	1
Clustering-basedsubsystems;Monosaccharides;Unspecified_monosaccharide_transport_cluster;ACTdomainprotein	23	36	9	24	8	6
Clustering-basedsubsystems;NULL;CBSS-393124.3.peg.2657;ADAregulatoryprotein	0	9	4	1	8	2
NucleosidesandNucleotides;Detoxification;Nudix_proteins_(nucleoside_triphosphate_hydrolases);ADPcompoundshydrolaseNudE(EC3.6.1.-)	0	8	4	6	3	2
CellWallandCapsule;Gram-Negativecellwallcomponents;Vibrio_Core_Oligosaccharide_Biosynthesis;ADP-L-glycero-D-manno-heptose-6-epimerase(EC5.1.3.20)	3	21	1	9	5	17
Carbohydrates;Centralcarbohydratemetabolism;Glycolysis_and_Gluconeogenesis__including_Archaeal_enzymes;ADP-dependentglucokinase(EC2.7.1.147)	0	0	2	0	1	0
CellWallandCapsule;Gram-Negativecellwallcomponents;LOS_core_oligosaccharide_biosynthesis;ADP-heptosesynthase(EC2.7.-.-)	1	36	7	7	3	10
CellWallandCapsule;Gram-Negativecellwallcomponents;LOS_core_oligosaccharide_biosynthesis;ADP-heptose--lipooligosaccharideheptosyltransferaseII(EC2.4.1.-)	0	40	5	16	15	12
RNAMetabolism;RNAprocessingandmodification;tRNA_splicing;ADP-ribose1"-phosphatephophatase	1	6	0	1	0	2
Clustering-basedsubsystems;NULL;CBSS-342610.3.peg.1794;ADP-ribosepyrophosphatase(EC3.6.1.13)	36	215	29	65	112	128
NucleosidesandNucleotides;Detoxification;Nudix_proteins_(nucleoside_triphosphate_hydrolases);ADP-ribosepyrophosphatase_mitochondrialprecursor(EC3.6.1.13)	0	1	0	0	0	0
Carbohydrates;NULL;Unknown_carbohydrate_utilization_(_cluster_Yeg_);ADP-ribosylglycohydrolaseYegU(EC3.2.-.-)	0	4	0	1	1	2
Miscellaneous;Plant-ProkaryoteDOEproject;PROSC;AMINOTRANSFERASECLASS-I(EC2.6.1.-)	1	0	0	0	0	0
NucleosidesandNucleotides;Purines;Purine_conversions;AMPnucleosidase(EC3.2.2.4)	36	35	6	20	52	18
Miscellaneous;NULL;ZZ_gjo_need_homes;AMP/CMPkinaseAK6	0	0	0	1	0	0
AminoAcidsandDerivatives;HistidineMetabolism;Histidine_Biosynthesis;ATPphosphoribosyltransferase(EC2.4.2.17)	42	360	57	104	193	317
AminoAcidsandDerivatives;HistidineMetabolism;Histidine_Biosynthesis;ATPphosphoribosyltransferasecatalyticsubunit(EC2.4.2.17)	4	24	11	13	11	6
AminoAcidsandDerivatives;HistidineMetabolism;Histidine_Biosynthesis;ATPphosphoribosyltransferaseregulatorysubunit(EC2.4.2.17)	8	35	11	24	22	11
Respiration;ATPsynthases;F0F1-type_ATP_synthase;ATPsynthaseAchain(EC3.6.3.14)	60	315	49	98	144	165
Respiration;ATPsynthases;F0F1-type_ATP_synthase;ATPsynthaseBchain(EC3.6.3.14)	67	191	23	39	112	104
Miscellaneous;Plant-ProkaryoteDOEproject;Iojap;ATPsynthaseCchain(EC3.6.3.14)	41	112	26	53	75	80
Respiration;ATPsynthases;F0F1-type_ATP_synthase;ATPsynthasealphachain(EC3.6.3.14)	248	792	107	240	432	446
Respiration;ATPsynthases;F0F1-type_ATP_synthase;ATPsynthasebetachain(EC3.6.3.14)	161	617	78	169	370	462
Respiration;ATPsynthases;F0F1-type_ATP_synthase;ATPsynthasedeltachain(EC3.6.3.14)	42	252	30	79	100	122
Respiration;ATPsynthases;F0F1-type_ATP_synthase;ATPsynthaseepsilonchain(EC3.6.3.14)	39	150	33	52	71	82
Respiration;ATPsynthases;F0F1-type_ATP_synthase;ATPsynthasegammachain(EC3.6.3.14)	74	345	76	117	198	187
Respiration;ATPsynthases;F0F1-type_ATP_synthase;ATPsynthaseproteinI	8	143	20	25	72	67
RegulationandCellsignaling;NULL;The_Chv_regulatory_system_of_Alphaproteobacteria;ATP-bindingproteinManX	0	2	0	0	0	0
Phages_Prophages_Transposableelements_Plasmids;Transposableelements;Tn552;ATP-bindingproteinp271	26	37	5	3	16	6
ProteinMetabolism;Proteindegradation;Proteolysis_in_bacteria__ATP-dependent;ATP-dependentClpproteaseATP-bindingsubunitClpA	22	186	48	65	90	56
ProteinMetabolism;Proteindegradation;Proteasome_bacterial;ATP-dependentClpproteaseATP-bindingsubunitClpX	88	531	81	152	268	288
Clustering-basedsubsystems;NULL;ClpS__and_metallo-protease_cluster_in_Cyanos_;ATP-dependentClpproteaseadaptorproteinClpS	2	11	5	12	8	15
RegulationandCellsignaling;NULL;cAMP_signaling_in_bacteria;ATP-dependentClpproteaseproteolyticsubunit(EC3.4.21.92)	100	527	86	155	224	297
ProteinMetabolism;Proteindegradation;Proteolysis_in_bacteria__ATP-dependent;ATP-dependentClpprotease_ATP-bindingsubunitClpC	217	950	124	271	479	558
Clustering-basedsubsystems;RibosomalProteinL28Prelatestoasetofuncharacterizedproteins;A_Gram-positive_cluster_that_relates_ribosomal_protein_L28P_to_a_set_of_uncharacterized_proteins;ATP-dependentDNAhelicaseRecG(EC3.6.1.-)	146	722	85	204	318	431
DNAMetabolism;DNAreplication;DNA-replication;ATP-dependentDNAhelicaseRecQ	66	260	42	86	124	64
DNAMetabolism;DNArepair;DNA_repair__bacterial_UvrD_and_related_helicases;ATP-dependentDNAhelicaseRep	3	42	24	22	29	15
DNAMetabolism;DNArepair;DNA_repair__bacterial_RecBCD_pathway;ATP-dependentDNAhelicaseSCO5183	26	246	20	36	81	96
DNAMetabolism;DNArepair;DNA_repair__bacterial_RecBCD_pathway;ATP-dependentDNAhelicaseSCO5184	106	654	108	137	276	392
Clustering-basedsubsystems;NULL;CBSS-393121.3.peg.1913;ATP-dependentDNAhelicaseUvrD/PcrA	251	1413	209	358	629	805
DNAMetabolism;DNArepair;DNA_repair__bacterial_UvrD_and_related_helicases;ATP-dependentDNAhelicaseUvrD/PcrA_clostridialparalog	0	1	0	0	1	0
DNAMetabolism;DNArepair;DNA_repair__bacterial_UvrD_and_related_helicases;ATP-dependentDNAhelicaseUvrD/PcrA/Rep	0	1	0	0	1	0
DNAMetabolism;DNArepair;DNA_repair__bacterial_UvrD_and_related_helicases;ATP-dependentDNAhelicasepcrA(EC3.6.1.-)	2	5	3	7	1	0
DNAMetabolism;DNArepair;DNA_repair__bacterial_RecFOR_pathway;ATP-dependentDNAhelicase_RecQfamily	3	12	10	4	7	3
DNAMetabolism;DNArepair;DNA_Repair_Base_Excision;ATP-dependentDNAligase(EC6.5.1.1)	14	41	6	25	28	2
DNAMetabolism;DNArepair;DNA_Repair_Base_Excision;ATP-dependentDNAligase(EC6.5.1.1)LigC	0	15	1	8	9	5
DNAMetabolism;DNArepair;DNA_Repair_Base_Excision;ATP-dependentDNAligase(EC6.5.1.1)clusteredwithKuprotein_LigD	1	21	7	11	12	1
RNAMetabolism;RNAprocessingandmodification;ATP-dependent_RNA_helicases__bacterial;ATP-dependentRNAhelicaseAtu1833	0	0	4	1	2	0
RNAMetabolism;RNAprocessingandmodification;ATP-dependent_RNA_helicases__bacterial;ATP-dependentRNAhelicaseBA2475	2	8	0	2	0	2
RNAMetabolism;RNAprocessingandmodification;ATP-dependent_RNA_helicases__bacterial;ATP-dependentRNAhelicaseBcep18194_A5658	1	1	1	3	1	0
RNAMetabolism;RNAprocessingandmodification;ATP-dependent_RNA_helicases__bacterial;ATP-dependentRNAhelicaseDbpA	1	13	0	5	13	1
RNAMetabolism;RNAprocessingandmodification;ATP-dependent_RNA_helicases__bacterial;ATP-dependentRNAhelicaseNGO0650	2	9	0	7	3	2
RNAMetabolism;RNAprocessingandmodification;ATP-dependent_RNA_helicases__bacterial;ATP-dependentRNAhelicasePA3950	3	10	7	6	2	1
RNAMetabolism;RNAprocessingandmodification;ATP-dependent_RNA_helicases__bacterial;ATP-dependentRNAhelicaseRhlB	2	39	17	9	11	3
RNAMetabolism;RNAprocessingandmodification;ATP-dependent_RNA_helicases__bacterial;ATP-dependentRNAhelicaseRhlE	6	20	17	20	10	11
RNAMetabolism;RNAprocessingandmodification;ATP-dependent_RNA_helicases__bacterial;ATP-dependentRNAhelicaseSO1501	0	1	0	0	0	0
RNAMetabolism;RNAprocessingandmodification;ATP-dependent_RNA_helicases__bacterial;ATP-dependentRNAhelicaseSrmB	2	24	8	12	4	8
RNAMetabolism;RNAprocessingandmodification;ATP-dependent_RNA_helicases__bacterial;ATP-dependentRNAhelicaseVCA0990	0	0	0	2	0	0
RNAMetabolism;RNAprocessingandmodification;ATP-dependent_RNA_helicases__bacterial;ATP-dependentRNAhelicaseYfmL	0	33	3	7	9	6
RNAMetabolism;RNAprocessingandmodification;ATP-dependent_RNA_helicases__bacterial;ATP-dependentRNAhelicaseYqfR	31	79	6	29	42	26
RNAMetabolism;RNAprocessingandmodification;ATP-dependent_RNA_helicases__bacterial;ATP-dependentRNAhelicaseYxiN	0	2	1	3	0	0
DNAMetabolism;DNArepair;DNA_repair__bacterial_DinG_and_relatives;ATP-dependenthelicaseDinG/Rad3	3	38	1	12	14	11
MembraneTransport;Proteinsecretionsystem_TypeII;Widespread_colonization_island;ATP-dependenthelicase_DEAD/DEAHboxfamily_associatedwithFlppilusassembly	0	1	2	1	4	1
ProteinMetabolism;Proteindegradation;Proteasome_bacterial;ATP-dependenthslproteaseATP-bindingsubunitHslU	29	81	17	29	50	34
DNAMetabolism;DNArepair;ATP-dependent_Nuclease;ATP-dependentnuclease_subunitA	72	214	27	75	100	58
DNAMetabolism;DNArepair;ATP-dependent_Nuclease;ATP-dependentnuclease_subunitB	70	198	17	62	72	38
ProteinMetabolism;Proteindegradation;Proteasome_bacterial;ATP-dependentproteaseHslV(EC3.4.25.-)	9	61	9	15	17	16
ProteinMetabolism;Proteindegradation;Proteolysis_in_bacteria__ATP-dependent;ATP-dependentproteaseLa(EC3.4.21.53)	1	79	18	19	12	19
ProteinMetabolism;Proteindegradation;Proteasome_bacterial;ATP-dependentproteaseLa(EC3.4.21.53)LonBTypeI	0	2	0	0	0	0
ProteinMetabolism;Proteindegradation;Proteolysis_in_bacteria__ATP-dependent;ATP-dependentproteaseLa(EC3.4.21.53)TypeI	9	117	42	56	48	50
ProteinMetabolism;Proteindegradation;Proteasome_bacterial;ATP-dependentproteaseLa(EC3.4.21.53)TypeII	0	1	1	0	1	0
ProteinMetabolism;Proteindegradation;Proteolysis_in_bacteria__ATP-dependent;ATP-dependentproteasedomainprotein(EC3.4.21.-)	0	2	0	0	1	0
Miscellaneous;Plant-ProkaryoteDOEproject;At5g38900;ATP-energizedglutathioneS-conjugatepump_putative	1	9	3	2	3	4
Clustering-basedsubsystems;NULL;CBSS-176299.4.peg.1996A;ATP/GTP-bindingsitemotifA	2	5	3	1	2	1
Carbohydrates;Sugaralcohols;Glycerol_fermenation_to_1_3-propanediol;ATP:Cob(I)alaminadenosyltransferase(EC2.5.1.17)	0	2	0	2	0	0
Carbohydrates;Sugaralcohols;Ethanolamine_utilization;ATP:Cob(I)alaminadenosyltransferase(EC2.5.1.17)_ethanolamineutilization	0	0	0	1	0	0
CellWallandCapsule;NULL;YjeE;ATPaseYjeE_predictedtohaveessentialroleincellwallbiosynthesis	21	175	19	71	78	123
Cofactors_Vitamins_ProstheticGroups_Pigments;Biotin;Biotin_biosynthesis;ATPasecomponentBioMofenergizingmoduleofbiotinECFtransporter	26	159	16	38	87	141
MembraneTransport;NULL;ECF_class_transporters;ATPasecomponentCbiOofenergizingmoduleofcobaltECFtransporter	11	186	20	51	60	73
MembraneTransport;NULL;Transport_of_Nickel_and_Cobalt;ATPasecomponentNikOofenergizingmoduleofnickelECFtransporter	0	3	2	7	0	1
MembraneTransport;NULL;ECF_class_transporters;ATPasecomponentSTY3232ofenergizingmoduleofqueuosine-regulatedECFtransporter	1	14	0	6	4	1
MembraneTransport;NULL;ECF_class_transporters;ATPasecomponentSTY3233ofenergizingmoduleofqueuosine-regulatedECFtransporter	0	4	1	0	1	0
Cofactors_Vitamins_ProstheticGroups_Pigments;NULL;Thiamin_biosynthesis;ATPasecomponentYkoDofenergizingmoduleofthiamin-regulatedECFtransporterforHydroxyMethylPyrimidine	5	23	2	11	11	6
MembraneTransport;NULL;ECF_class_transporters;ATPasecomponentofgeneralenergizingmoduleofECFtransporters	39	138	7	48	56	37
MembraneTransport;Proteinandnucleoproteinsecretionsystem_TypeIV;Vir-like_type_4_secretion_system;ATPaserequiredforbothassemblyoftypeIVsecretioncomplexandsecretionofT-DNAcomplex_VirB11	2	7	1	1	6	8
MembraneTransport;Proteinandnucleoproteinsecretionsystem_TypeIV;Vir-like_type_4_secretion_system;ATPaserequiredforbothassemblyoftypeIVsecretioncomplexandsecretionofT-DNAcomplex_VirB4	1	12	2	3	5	8
ProteinMetabolism;Proteindegradation;Proteolysis_in_bacteria__ATP-dependent;ATPase_AFG1family	3	16	5	6	4	5
Virulence_DiseaseandDefense;Adhesion;Accessory_colonization_factor;AccessorycolonizationfactorAcfB	0	0	0	1	0	0
Virulence_DiseaseandDefense;Adhesion;Accessory_colonization_factor;AccessorycolonizationfactorAcfDprecursor	0	8	0	0	0	3
RegulationandCellsignaling;NULL;Staphylococcal_accessory_gene_regulator_system;AccessorygeneregulatorA(responseregulator)	17	23	8	4	9	9
RegulationandCellsignaling;NULL;Staphylococcal_accessory_gene_regulator_system;AccessorygeneregulatorB	7	7	0	1	5	2
RegulationandCellsignaling;NULL;Staphylococcal_accessory_gene_regulator_system;AccessorygeneregulatorC(sensorhistidinekinase)	14	29	0	1	10	3
MembraneTransport;Proteintranslocationacrosscytoplasmicmembrane;SecY2-SecA2_Specialized_Transport_System;AccessorysecretoryproteinAsp1	25	41	7	11	12	21
MembraneTransport;Proteintranslocationacrosscytoplasmicmembrane;SecY2-SecA2_Specialized_Transport_System;AccessorysecretoryproteinAsp2	26	55	4	19	38	17
MembraneTransport;Proteintranslocationacrosscytoplasmicmembrane;SecY2-SecA2_Specialized_Transport_System;AccessorysecretoryproteinAsp3	7	14	1	6	10	1
RegulationandCellsignaling;Quorumsensingandbiofilmformation;Biofilm_formation_in_Staphylococcus;Accumulation-associatedproteinAAP	7	38	1	8	22	19
MetabolismofAromaticCompounds;Peripheralpathwaysforcatabolismofaromaticcompounds;Biphenyl_Degradation;Acetaldehydedehydrogenase(EC1.2.1.10)	10	82	8	50	25	24
MetabolismofAromaticCompounds;Peripheralpathwaysforcatabolismofaromaticcompounds;Biphenyl_Degradation;Acetaldehydedehydrogenase_acetylating_(EC1.2.1.10)ingeneclusterfordegradationofphenols_cresols_catechol	0	5	4	4	3	0
Carbohydrates;Sugaralcohols;Ethanolamine_utilization;Acetaldehydedehydrogenase_ethanolamineutilizationcluster	1	11	0	2	5	4
Carbohydrates;Sugaralcohols;Ethanolamine_utilization;Acetatekinase(EC2.7.2.1)	48	185	13	67	107	91
ProteinMetabolism;Proteinprocessingandmodification;Protein_Acetylation_and_Deacetylation_in_Bacteria;AcetatepermeaseActP(cation/acetatesymporter)	3	35	13	18	12	13
MetabolismofAromaticCompounds;NULL;Phenylacetyl-CoA_catabolic_pathway_(core);AcetatepermeaseActP(cation/acetatesymporter)PaaL	0	0	0	1	1	0
Carbohydrates;Fermentation;Acetone_Butanol_Ethanol_Synthesis;Acetoacetatedecarboxylase(EC4.1.1.4)	0	0	1	1	0	0
Carbohydrates;Fermentation;Acetone_Butanol_Ethanol_Synthesis;AcetoacetatemetabolismregulatoryproteinAtoC	0	3	1	1	1	2
Carbohydrates;Fermentation;Acetyl-CoA_fermentation_to_Butyrate;Acetoacetyl-CoAreductase(EC1.1.1.36)	2	6	10	7	2	6
AminoAcidsandDerivatives;Branched-chainaminoacids;HMG_CoA_Synthesis;Acetoacetyl-CoAsynthetase(EC6.2.1.16)	9	25	34	21	7	6
AminoAcidsandDerivatives;Branched-chainaminoacids;Leucine_Degradation_and_HMG-CoA_Metabolism;Acetoacetyl-CoAsynthetase[leucine](EC6.2.1.16)	3	3	1	0	0	1
Carbohydrates;Fermentation;Acetoin__butanediol_metabolism;Acetoin(diacetyl)reductase(EC1.1.1.5)	3	20	1	8	2	9
Carbohydrates;Fermentation;Acetoin__butanediol_metabolism;AcetoincatabolismproteinX	0	8	1	2	2	0
Carbohydrates;Centralcarbohydratemetabolism;Dehydrogenase_complexes;AcetoindehydrogenaseE1componentalpha-subunit(EC1.2.4.-)	26	41	8	15	29	19
Carbohydrates;Centralcarbohydratemetabolism;Dehydrogenase_complexes;AcetoindehydrogenaseE1componentbeta-subunit(EC1.2.4.-)	14	51	5	18	25	9
Carbohydrates;Fermentation;Acetoin__butanediol_metabolism;Acetolactatesynthaselargesubunit(EC2.2.1.6)	105	349	84	137	233	200
Carbohydrates;Fermentation;Acetoin__butanediol_metabolism;Acetolactatesynthasesmallsubunit(EC2.2.1.6)	24	134	32	46	60	62
Carbohydrates;Fermentation;Acetoin__butanediol_metabolism;Acetolactatesynthase_catabolic(EC2.2.1.6)	50	74	5	13	54	24
Carbohydrates;NULL;Acetone_carboxylase;Acetonecarboxylase_alphasubunit(EC6.4.1.6)	4	0	0	0	0	0
Carbohydrates;NULL;Acetone_carboxylase;Acetonecarboxylase_betasubunit(EC6.4.1.6)	2	0	0	0	0	0
Carbohydrates;NULL;Acetone_carboxylase;Acetonecarboxylase_gammasubunit(EC6.4.1.6)	0	1	0	0	0	0
Carbohydrates;NULL;Sugar_utilization_in_Thermotogales;Acetylxylanesterase(EC3.1.1.41)	0	45	4	2	13	33
MetabolismofAromaticCompounds;Peripheralpathwaysforcatabolismofaromaticcompounds;Benzoate_catabolism;Acetyl-CoAC-acyltransferase(EC2.3.1.16)	1	2	6	3	5	4
Carbohydrates;Fermentation;Acetone_Butanol_Ethanol_Synthesis;Acetyl-CoAacetyltransferase(EC2.3.1.9)	47	158	115	66	90	59
Respiration;NULL;Carbon_monoxide_induced_hydrogenase;Acetyl-CoAsynthasecorrinoidiron-sulfurprotein_largesubunit	0	0	0	4	0	0
Carbohydrates;Centralcarbohydratemetabolism;Pyruvate_metabolism_II:_acetyl-CoA__acetogenesis_from_pyruvate;Acetyl-CoAsynthetase(ADP-forming)alphaandbetachains_putative	2	3	10	4	5	4
StressResponse;Oxidativestress;Glutathione_analogs:_mycothiol;Acetyl-CoA:Cys-GlcN-Insacetyltransferase_mycothiolsynthaseMshD	3	4	2	2	7	4
Carbohydrates;Fermentation;Acetyl-CoA_fermentation_to_Butyrate;Acetyl-CoA:acetoacetyl-CoAtransferase_alphasubunit(EC2.8.3.8)	2	5	3	7	2	1
Carbohydrates;Fermentation;Acetone_Butanol_Ethanol_Synthesis;Acetyl-CoA:acetoacetyl-CoAtransferase_betasubunit(EC2.8.3.8)	0	5	0	1	0	0
FattyAcids_Lipids_andIsoprenoids;Fattyacids;Fatty_Acid_Biosynthesis_FASII;Acetyl-coenzymeAcarboxyltransferasealphachain(EC6.4.1.2)	41	216	35	56	101	99
FattyAcids_Lipids_andIsoprenoids;Fattyacids;Fatty_Acid_Biosynthesis_FASII;Acetyl-coenzymeAcarboxyltransferasebetachain(EC6.4.1.2)	95	83	27	46	50	35
ProteinMetabolism;Proteinprocessingandmodification;Protein_Acetylation_and_Deacetylation_in_Bacteria;Acetyl-coenzymeAsynthetase(EC6.2.1.1)	71	331	63	147	178	236
AminoAcidsandDerivatives;Lysine_threonine_methionine_andcysteine;Lysine_biosynthesis_AAA_pathway_2;Acetylaminoadipatekinase(EC2.7.2.-)	2	0	0	0	0	0
AminoAcidsandDerivatives;Arginine,ureacycle_polyamines;Arginine_Biosynthesis_extended;Acetylglutamatekinase(EC2.7.2.8)	49	313	54	80	126	243
Miscellaneous;Plant-ProkaryoteDOEproject;PROSC;Acetylornithineaminotransferase(EC2.6.1.11)	28	386	61	68	127	157
AminoAcidsandDerivatives;Arginine,ureacycle_polyamines;Arginine_Biosynthesis_extended;Acetylornithineaminotransferase1(EC2.6.1.11)	15	12	0	0	3	0
AminoAcidsandDerivatives;Arginine,ureacycle_polyamines;Arginine_Biosynthesis_extended;Acetylornithineaminotransferase2(EC2.6.1.11)	27	36	2	6	50	15
AminoAcidsandDerivatives;Arginine,ureacycle_polyamines;Arginine_Biosynthesis_extended;Acetylornithineaminotransferase_mitochondrialprecursor(EC2.6.1.11)(ACOAT)	0	1	0	0	0	0
AminoAcidsandDerivatives;Arginine,ureacycle_polyamines;Arginine_Biosynthesis_extended;Acetylornithinedeacetylase(EC3.5.1.16)	86	94	21	46	71	33
Miscellaneous;Plant-ProkaryoteDOEproject;At1g26220_At1g32070;Acetyltransferase(GNAT)family_Syn7942_2240homolog	1	10	0	0	0	0
Carbohydrates;Centralcarbohydratemetabolism;Pyruvate_metabolism_II:_acetyl-CoA__acetogenesis_from_pyruvate;AcetyltransferaseAcuA_acetyl-CoAsynthetaseinhibitor	9	5	2	1	4	0
Clustering-basedsubsystems;NULL;Conserved_cluster_around_acetyltransferase_YpeA_in_Enterobacteria;AcetyltransferaseYpeA	1	2	0	0	0	1
Carbohydrates;One-carbonMetabolism;Serine-glyoxylate_cycle;Aconitatehydratase(EC4.2.1.3)	196	1013	185	261	514	622
Carbohydrates;Centralcarbohydratemetabolism;Glyoxylate_bypass;Aconitatehydratase2(EC4.2.1.3)	3	38	7	28	11	13
Virulence_DiseaseandDefense;Resistancetoantibioticsandtoxiccompounds;Multidrug_Resistance_Efflux_Pumps;Acriflavinresistanceprotein	70	215	66	112	77	47
Cofactors_Vitamins_ProstheticGroups_Pigments;NADandNADP;NAD_consumption;Actin-ADP-ribosyltransferase_toxinSpvB	0	1	0	0	0	0
AminoAcidsandDerivatives;Aromaticaminoacidsandderivatives;Tryptophan_synthesis;Actingphosphoribosylanthranilateisomerase(EC5.3.1.24)	1	13	3	0	6	21
Carbohydrates;Monosaccharides;Mannose_Metabolism;Activatorofthemannoseoperon(transcriptionalantiterminator)_BglGfamily	10	46	5	10	11	13
FattyAcids_Lipids_andIsoprenoids;Isoprenoids;Acyclic_terpenes_utilization;AcyclicterpenesutilizationregulatorAtuR_TetRfamily	0	1	6	3	2	0
Clustering-basedsubsystems;Fattyacidmetaboliccluster;COG1399;Acylcarrierprotein	24	185	34	64	79	76
FattyAcids_Lipids_andIsoprenoids;Fattyacids;Phospholipid_and_Fatty_acid_biosynthesis_related_cluster;Acylcarrierprotein(ACP1)	1	0	0	1	0	0
FattyAcids_Lipids_andIsoprenoids;Phospholipids;Glycerolipid_and_Glycerophospholipid_Metabolism_in_Bacteria;Acylcarrierprotein(ACP2)	0	2	0	1	1	0
FattyAcids_Lipids_andIsoprenoids;Fattyacids;Fatty_Acid_Biosynthesis_FASI;AcylcarrierproteinofFASI	4	5	0	3	2	0
Clustering-basedsubsystems;Fattyacidmetaboliccluster;CBSS-246196.1.peg.364;Acyldehydratase	2	16	13	8	10	4
AminoAcidsandDerivatives;Branched-chainaminoacids;Isoleucine_degradation;Acyl-CoAdehydrogenase_short-chainspecific(EC1.3.99.2)	19	66	80	28	19	13
Clustering-basedsubsystems;NULL;CBSS-176280.1.peg.1561;Acyl-CoAhydrolase(EC3.1.2.20)	21	44	7	12	30	14
Miscellaneous;Plant-ProkaryoteDOEproject;At1g52510_AT4G12830_(COG0596);Acyl-CoAsynthetase(AMP-forming)/AMP-acidligase/Peptidesynthase	0	1	0	4	0	0
Miscellaneous;Plant-ProkaryoteDOEproject;At5g04520_AT1G06240;Acyl-CoAthioesteraseII(EC3.1.2.-)	27	201	44	55	94	148
CellDivisionandCellCycle;NULL;Intracellular_septation_in_Enterobacteria;Acyl-CoAthioesteraseYciA_involvedinmembranebiogenesis	1	3	0	3	1	0
CellWallandCapsule;Gram-Negativecellwallcomponents;KDO2-Lipid_A_biosynthesis;Acyl-[acyl-carrier-protein]--UDP-N-acetylglucosamineO-acyltransferase(EC2.3.1.129)	0	36	9	11	18	9
Ironacquisitionandmetabolism;Siderophores;Siderophore_Pyoverdine;Acyl-homoserinelactoneacylasePvdQ(EC3.5.1.-)_quorum-quenching	0	5	3	2	1	0
FattyAcids_Lipids_andIsoprenoids;Phospholipids;Glycerolipid_and_Glycerophospholipid_Metabolism_in_Bacteria;Acyl-phosphate:glycerol-3-phosphateO-acyltransferasePlsY	20	43	11	22	10	8
ProteinMetabolism;Proteindegradation;Omega_peptidases_(EC_3.4.19.-);Acylamino-acid-releasingenzyme(EC3.4.19.1)	1	10	1	2	3	8
Carbohydrates;Centralcarbohydratemetabolism;Pyruvate_metabolism_II:_acetyl-CoA__acetogenesis_from_pyruvate;Acylphosphatephosphohydrolase(EC3.6.1.7)_putative	5	25	2	8	14	14
MembraneTransport;NULL;Transport_of_Nickel_and_Cobalt;AdditionalcomponentNikLofnickelECFtransporter	0	6	0	0	0	1
Cofactors_Vitamins_ProstheticGroups_Pigments;Tetrapyrroles;Coenzyme_B12_biosynthesis;AdditionallipoproteincomponentofpredictedcobalaminECFtransporter	0	0	0	1	0	4
MembraneTransport;NULL;Transport_of_Nickel_and_Cobalt;AdditionalperiplasmiccomponentNikKofnickelECFtransporter	0	3	0	2	0	1
MembraneTransport;NULL;ECF_class_transporters;Additionalsubstrate-specificcomponentCbiNofcobaltECFtransporter	6	140	20	36	43	76
MembraneTransport;NULL;Transport_of_Nickel_and_Cobalt;Additionalsubstrate-specificcomponentNikNofnickelECFtransporter	0	0	0	3	3	2
Phages_Prophages_Transposableelements_Plasmids;Phages_Prophages;Phage_DNA_synthesis;AdenineDNAmethyltransferase_phage-associated	1	0	1	0	0	0
NucleosidesandNucleotides;Purines;Purine_conversions;Adeninedeaminase(EC3.5.4.2)	4	19	8	13	5	1
NucleosidesandNucleotides;Purines;Purine_conversions;Adeninephosphoribosyltransferase(EC2.4.2.7)	32	174	24	59	77	115
Clustering-basedsubsystems;NULL;CBSS-257314.1.peg.752;Adenine-specificmethyltransferase(EC2.1.1.72)	21	79	6	20	17	29
Clustering-basedsubsystems;NULL;CBSS-224911.1.peg.435;Adenosine(5')-pentaphospho-(5'')-adenosinepyrophosphohydrolase(EC3.6.1.-)	0	9	8	12	5	4
NucleosidesandNucleotides;Purines;Purine_conversions;Adenosinedeaminase(EC3.5.4.4)	37	233	27	52	74	141
NucleosidesandNucleotides;Purines;Purine_conversions;Adenosinekinase(EC2.7.1.20)	0	3	0	0	1	0
Cofactors_Vitamins_ProstheticGroups_Pigments;Tetrapyrroles;Coenzyme_B12_biosynthesis;Adenosylcobinamideamidohydrolase(EC3.5.1.90)	1	2	0	3	0	3
Miscellaneous;Plant-ProkaryoteDOEproject;At1g54520;Adenosylcobinamide-phosphateguanylyltransferase(EC2.7.7.62)	33	281	58	84	139	220
Cofactors_Vitamins_ProstheticGroups_Pigments;Tetrapyrroles;Cobalamin_synthesis;Adenosylcobinamide-phosphatesynthase	20	185	31	44	88	118
AminoAcidsandDerivatives;Lysine_threonine_methionine_andcysteine;Methionine_Biosynthesis;Adenosylhomocysteinase(EC3.3.1.1)	14	52	60	31	24	26
Cofactors_Vitamins_ProstheticGroups_Pigments;Biotin;Biotin_biosynthesis;Adenosylmethionine-8-amino-7-oxononanoateaminotransferase(EC2.6.1.62)	60	382	51	98	155	234
Clustering-basedsubsystems;Nucleotidyl-phosphatemetaboliccluster;CBSS-222523.1.peg.1311;Adenylatecyclase	22	60	20	17	14	11
Miscellaneous;Plant-ProkaryoteDOEproject;Iojap;Adenylatecyclase(EC4.6.1.1)	24	298	49	76	151	157
NucleosidesandNucleotides;Purines;Purine_conversions;Adenylatekinase(EC2.7.4.3)	46	274	50	91	146	139
NucleosidesandNucleotides;Purines;Purine_conversions;Adenylosuccinatelyase(EC4.3.2.2)	106	653	117	160	367	315
Clustering-basedsubsystems;Clustering-basedsubsystems;CBSS-262719.3.peg.410;Adenylosuccinatesynthetase(EC6.3.4.4)	116	534	106	173	303	367
SulfurMetabolism;Inorganicsulfurassimilation;Inorganic_Sulfur_Assimilation;Adenylyl-sulfatereductase[thioredoxin](EC1.8.4.10)	10	25	4	8	18	10
SulfurMetabolism;Inorganicsulfurassimilation;Inorganic_Sulfur_Assimilation;Adenylylsulfatekinase(EC2.7.1.25)	18	46	19	11	20	11
SulfurMetabolism;Inorganicsulfurassimilation;Inorganic_Sulfur_Assimilation;Adenylylsulfatereductasealpha-subunit(EC1.8.99.2)	0	7	0	12	4	4
SulfurMetabolism;Inorganicsulfurassimilation;Inorganic_Sulfur_Assimilation;Adenylylsulfatereductasebeta-subunit(EC1.8.99.2)	0	0	0	1	0	0
Virulence_DiseaseandDefense;Adhesion;Adhesins_in_Staphylococcus;AdhesinofunknownspecificitySdrC	2	0	0	0	0	3
Virulence_DiseaseandDefense;Adhesion;Adhesins_in_Staphylococcus;AdhesinofunknownspecificitySdrD	0	2	2	1	2	0
Virulence_DiseaseandDefense;Adhesion;Adhesins_in_Staphylococcus;AdhesinofunknownspecificitySdrE_similartobonesialoprotein-bindingproteinBbp	23	51	6	4	16	17
MembraneTransport;NULL;Ton_and_Tol_transport_systems;AerobactinsiderophorereceptorIutA	0	5	1	1	6	5
Carbohydrates;Centralcarbohydratemetabolism;Pyruvate_metabolism_I:_anaplerotic_reactions__PEP;AerobicC4-dicarboxylatetransporterforfumarate_L-malate_D-malate_succunate_aspartate	7	37	7	12	6	6
Cofactors_Vitamins_ProstheticGroups_Pigments;Tetrapyrroles;Coenzyme_B12_biosynthesis;AerobiccobaltochelataseCobSsubunit(EC6.6.1.2)	0	2	7	3	0	0
Cofactors_Vitamins_ProstheticGroups_Pigments;Tetrapyrroles;Coenzyme_B12_biosynthesis;AerobiccobaltochelataseCobTsubunit(EC6.6.1.2)	1	0	1	6	2	0
Carbohydrates;Sugaralcohols;Glycerol_and_Glycerol-3-phosphate_Uptake_and_Utilization;Aerobicglycerol-3-phosphatedehydrogenase(EC1.1.5.3)	38	75	12	20	32	18
StressResponse;Oxidativestress;Regulation_of_Oxidative_Stress_Response;AerobicrespirationcontrolproteinarcA	0	2	0	2	3	4
StressResponse;Oxidativestress;Regulation_of_Oxidative_Stress_Response;AerobicrespirationcontrolsensorproteinarcB(EC2.7.3.-)	0	10	1	6	5	10
MotilityandChemotaxis;NULL;Bacterial_Chemotaxis;Aerotaxissensorreceptorprotein	0	4	2	8	5	3
Clustering-basedsubsystems;PutativeGGDEFdomainproteinrelatedtoagglutininsecretion;CBSS-323850.3.peg.3284;Agglutinationprotein	0	19	2	8	1	1
AminoAcidsandDerivatives;Arginine,ureacycle_polyamines;Arginine_and_Ornithine_Degradation;Agmatinase(EC3.5.3.11)	4	13	2	11	3	7
AminoAcidsandDerivatives;Arginine,ureacycle_polyamines;Arginine_and_Ornithine_Degradation;Agmatinedeiminase(EC3.5.3.12)	2	54	10	19	25	6
AminoAcidsandDerivatives;Arginine,ureacycle_polyamines;Polyamine_Metabolism;Agmatine/putrescineantiporter_associatedwithagmatinecatabolism	0	0	0	0	4	1
MembraneTransport;NULL;Agrobacterium_opine_transport;AgropinetransporterATP-bindingproteinAgtA	0	0	1	0	1	0
Carbohydrates;Centralcarbohydratemetabolism;Pyruvate_Alanine_Serine_Interconversions;Alaninedehydrogenase(EC1.4.1.1)	43	90	14	41	54	51
AminoAcidsandDerivatives;Alanine_serine_andglycine;Alanine_biosynthesis;Alanineracemase(EC5.1.1.1)	61	435	55	125	197	227
AminoAcidsandDerivatives;Alanine_serine_andglycine;Alanine_biosynthesis;Alanineracemase_biosynthetic(EC5.1.1.1)	0	9	0	3	1	0
Carbohydrates;Centralcarbohydratemetabolism;Pyruvate_Alanine_Serine_Interconversions;Alanineracemase_catabolic(EC5.1.1.1)	1	6	6	3	1	7
ProteinMetabolism;Proteinbiosynthesis;tRNA_aminoacylation__Ala;Alanyl-tRNAsynthetase(EC6.1.1.7)	156	986	193	315	476	566
ProteinMetabolism;Proteinbiosynthesis;tRNA_aminoacylation__Ala;Alanyl-tRNAsynthetase(EC6.1.1.7)_mitochondrial	0	2	4	0	0	4
ProteinMetabolism;Proteinbiosynthesis;tRNA_aminoacylation__Ala;Alanyl-tRNAsynthetasedomainprotein	0	0	7	2	3	0
ProteinMetabolism;Proteinbiosynthesis;tRNA_aminoacylation__Ala;Alanyl-tRNAsynthetasefamilyprotein	0	4	1	0	0	0
Cofactors_Vitamins_ProstheticGroups_Pigments;Folateandpterines;5-FCL-like_protein;Alcoholdehydrogenase(EC1.1.1.1)	88	306	63	146	158	146
Carbohydrates;Fermentation;Butanol_Biosynthesis;Alcoholdehydrogenase(EC1.1.1.1),Acetaldehydedehydrogenase(EC1.2.1.10)	1	3	1	7	3	1
StressResponse;Osmoticstress;Choline_and_Betaine_Uptake_and_Betaine_Biosynthesis;AlcoholdehydrogenaseGbsB(typeIII)_essentialfortheutilizationofcholine(EC1.1.1.1)	0	5	0	0	0	0
Carbohydrates;NULL;Sugar_utilization_in_Thermotogales;Alcoholdehydrogenase_zinc-containing	12	46	6	7	25	19
Carbohydrates;Centralcarbohydratemetabolism;Methylglyoxal_Metabolism;Aldehydedehydrogenase(EC1.2.1.3)	104	271	68	105	141	73
MetabolismofAromaticCompounds;NULL;Phenylacetyl-CoA_catabolic_pathway_(core);Aldehydedehydrogenase(EC1.2.1.3)_PaaZ	0	1	0	0	1	2
Carbohydrates;Centralcarbohydratemetabolism;Methylglyoxal_Metabolism;Aldehydedehydrogenase2B4_mitochondrialprecursor(EC1.2.1.3)(ALDH2a)	1	0	0	0	0	0
Carbohydrates;Monosaccharides;L-rhamnose_utilization;AldehydedehydrogenaseA(EC1.2.1.22)	50	64	10	19	31	20
Carbohydrates;Centralcarbohydratemetabolism;Methylglyoxal_Metabolism;AldehydedehydrogenaseB(EC1.2.1.22)	51	83	17	18	47	37
Clustering-basedsubsystems;Methylamineutilization;CBSS-265072.7.peg.546;AldehydedehydrogenaseinMethylamineutilizationcluster	0	1	0	0	0	1
Clustering-basedsubsystems;Catabolismofanunknowncompound;CBSS-262316.1.peg.2929;AldehydedehydrogenaseinhypotheticalActinobacterialgenecluster	2	3	1	1	2	1
Cofactors_Vitamins_ProstheticGroups_Pigments;Folateandpterines;Pterin_biosynthesis;Aldo-ketoreductasefamily1memberB10(EC1.1.1.-)	0	1	4	2	0	0
StressResponse;Dessicationstress;O-antigen_capsule_important_for_environmental_persistence;AldolaseYihT	0	0	0	0	0	1
Carbohydrates;Di-andoligosaccharides;Maltose_and_Maltodextrin_Utilization;Aldose1-epimerase(EC5.1.3.3)	27	67	12	26	54	39
Carbohydrates;NULL;Unknown_carbohydrate_utilization_(_cluster_Ydj_);Aldose1-epimerasefamilyproteinYeaD	0	4	0	0	0	1
Carbohydrates;NULL;Unknown_sugar_utilization_(cluster_yphABCDEFG);Aldose1-epimerasefamilyproteinYphB	0	1	2	0	0	0
StressResponse;Dessicationstress;O-antigen_capsule_important_for_environmental_persistence;Aldose-ketoseisomeraseYihS	0	0	0	2	0	1
Carbohydrates;Monosaccharides;L-rhamnose_utilization;Alfa-L-rhamnosidase(EC3.2.1.40)	1	19	3	11	6	3
CellWallandCapsule;Capsularandextracellularpolysacchrides;Alginate_metabolism;AlginatebiosynthesisproteinAlg8	6	13	2	10	5	0
CellWallandCapsule;Capsularandextracellularpolysacchrides;Alginate_metabolism;AlginatebiosynthesisproteinAlgX	0	22	5	2	4	0
CellWallandCapsule;Capsularandextracellularpolysacchrides;Alginate_metabolism;Alginatebiosynthesistranscriptionalactivator	0	3	0	0	1	1
CellWallandCapsule;Capsularandextracellularpolysacchrides;Alginate_metabolism;Alginatelyaseprecursor(EC4.2.2.3)	0	5	0	6	4	0
PhosphorusMetabolism;NULL;P_uptake_(cyanobacteria);Alkalinephosphatase(EC3.1.3.1)	88	165	43	42	87	47
Clustering-basedsubsystems;CRISPRsandassociatedhypotheticals;CBSS-216592.1.peg.3534;Alkalinephosphataseisozymeconversionproteinprecursor(EC3.4.11.-)	0	1	0	1	0	4
PhosphorusMetabolism;NULL;Phosphate_metabolism;Alkalinephosphataselikeprotein	17	49	2	14	22	10
PhosphorusMetabolism;NULL;High_affinity_phosphate_transporter_and_control_of_PHO_regulon;AlkalinephosphatasesynthesistranscriptionalregulatoryproteinPhoP	22	29	2	5	12	6
SulfurMetabolism;Organicsulfurassimilation;Alkanesulfonate_assimilation;Alkanesulfonatemonooxygenase(EC1.14.14.5)	9	51	9	15	17	18
RegulationandCellsignaling;NULL;DNA-binding_regulatory_proteins__strays;AlkanesulfonateutilizationoperonLysR-familyregulatorCbI	0	1	3	3	1	4
SulfurMetabolism;Organicsulfurassimilation;Alkanesulfonates_Utilization;AlkanesulfonatesABCtransporterATP-bindingprotein	5	16	3	18	4	9
SulfurMetabolism;Organicsulfurassimilation;Alkanesulfonates_Utilization;Alkanesulfonatestransportsystempermeaseprotein	1	30	12	21	12	10
SulfurMetabolism;Organicsulfurassimilation;Alkanesulfonates_Utilization;Alkanesulfonates-bindingprotein	1	25	8	18	9	3
SulfurMetabolism;NULL;Thioredoxin-disulfide_reductase;AlkylhydroperoxidereductaseproteinC(EC1.6.4.-)	50	270	48	84	128	177
SulfurMetabolism;NULL;Thioredoxin-disulfide_reductase;AlkylhydroperoxidereductaseproteinF(EC1.6.4.-)	130	455	72	115	195	290
StressResponse;Oxidativestress;Rubrerythrin;AlkylhydroperoxidereductasesubunitC-likeprotein	4	21	16	18	11	9
DNAMetabolism;DNArepair;DNA_repair__bacterial;AlkylatedDNArepairproteinAlkB	6	17	4	7	8	4
SulfurMetabolism;NULL;Thioredoxin-disulfide_reductase;AlkylhydroperoxidaseproteinD	3	7	0	0	18	11
PhosphorusMetabolism;NULL;Alkylphosphonate_utilization;AlkylphosphonateutilizationoperonproteinPhnA	1	18	0	18	6	9
NitrogenMetabolism;NULL;Allantoin_Utilization;Allantoateamidohydrolase(EC3.5.3.9)	9	5	0	2	5	0
NitrogenMetabolism;NULL;Allantoin_Utilization;Allantoicase(EC3.5.3.4)	1	6	0	2	3	0
NitrogenMetabolism;NULL;Allantoin_Utilization;Allantoinpermease	1	3	1	0	4	0
NitrogenMetabolism;NULL;Allantoin_Utilization;Allantoinase(EC3.5.2.5)	8	9	0	4	11	2
NucleosidesandNucleotides;Pyrimidines;Novel_non-oxidative_pathway_of_Uracil_catabolism;Allophanatehydrolase(EC3.5.1.54)	2	2	1	3	1	2
Clustering-basedsubsystems;NULL;EC699-706;Allophanatehydrolase2subunit1(EC3.5.1.54)	53	220	23	46	88	95
Clustering-basedsubsystems;NULL;Allophanate_hydrolase_2_and_Biotin_carboxylase_cluster;Allophanatehydrolase2subunit2(EC3.5.1.54)	41	153	24	55	79	70
Carbohydrates;Di-andoligosaccharides;Trehalose_Biosynthesis;Alpha_alpha-trehalose-phosphatesynthase[UDP-forming](EC2.4.1.15)	60	458	80	113	185	276
Carbohydrates;Monosaccharides;Mannose_Metabolism;Alpha-1_2-mannosidase	7	132	14	76	45	33
ProteinMetabolism;Proteinprocessingandmodification;N-linked_Glycosylation_in_Bacteria;Alpha-1_3-N-acetylgalactosaminetransferasePglA(EC2.4.1.-)	0	2	2	2	2	0
ProteinMetabolism;Proteinprocessingandmodification;N-linked_Glycosylation_in_Bacteria;Alpha-1_4-N-acetylgalactosaminetransferasePglH(EC2.4.1.-)	0	2	0	1	0	0
ProteinMetabolism;Proteinprocessingandmodification;N-linked_Glycosylation_in_Bacteria;Alpha-1_4-N-acetylgalactosaminetransferasePglJ(EC2.4.1.-)	0	4	0	2	0	2
Clustering-basedsubsystems;NULL;CBSS-316273.3.peg.227;Alpha-2-macroglobulin	5	68	15	13	13	9
CellWallandCapsule;Capsularandextracellularpolysacchrides;Rhamnose_containing_glycans;Alpha-D-GlcNAcalpha-1_2-L-rhamnosyltransferase(EC2.4.1.-)	1	16	4	8	8	8
CellWallandCapsule;Capsularandextracellularpolysacchrides;Rhamnose_containing_glycans;Alpha-L-Rhaalpha-1_2-L-rhamnosyltransferase/alpha-L-Rhaalpha-1_3-L-rhamnosyltransferase(EC2.4.1.-)	0	9	0	3	3	1
CellWallandCapsule;Capsularandextracellularpolysacchrides;Rhamnose_containing_glycans;Alpha-L-Rhaalpha-1_3-L-rhamnosyltransferase(EC2.4.1.-)	0	4	0	3	0	2
Miscellaneous;Plant-ProkaryoteDOEproject;COG3533;Alpha-L-arabinofuranosidaseIIprecursor(EC3.2.1.55)	1	2	0	1	5	2
Carbohydrates;Monosaccharides;L-fucose_utilization_temp;Alpha-L-fucosidase(EC3.2.1.51)	13	415	34	67	103	209
Carbohydrates;Aminosugars;Chitin_and_N-acetylglucosamine_utilization;Alpha-N-acetylglucosaminidase(EC3.2.1.50)	1	3	0	2	0	0
Miscellaneous;Plant-ProkaryoteDOEproject;COG3533;Alpha-N-arabinofuranosidase(EC3.2.1.55)	13	145	12	23	26	61
Carbohydrates;Monosaccharides;L-Arabinose_utilization;Alpha-N-arabinofuranosidase2(EC3.2.1.55)	2	4	1	3	7	1
Carbohydrates;Organicacids;Alpha-acetolactate_operon;Alpha-acetolactatedecarboxylase(EC4.1.1.5)	20	81	3	17	27	13
Carbohydrates;Di-andoligosaccharides;Maltose_and_Maltodextrin_Utilization;Alpha-amylase(EC3.2.1.1)	24	314	25	87	128	168
Carbohydrates;Polysaccharides;Cellulosome;Alpha-amylase(Neopullulanase)SusA(EC3.2.1.135)	1	1	0	0	1	1
Miscellaneous;Plant-ProkaryoteDOEproject;COG3533;Alpha-arabinosidesABCtransportsystem_permeaseprotein1	0	1	0	1	1	0
Carbohydrates;Monosaccharides;L-Arabinose_utilization;Alpha-arabinosidesABCtransportsystem_permeaseprotein2	0	2	1	5	1	0
Miscellaneous;Plant-ProkaryoteDOEproject;COG3533;Alpha-arabinosidesABCtransportsystem_substrate-bindingprotein	0	4	0	0	0	0
ProteinMetabolism;Proteindegradation;Dipeptidases_(EC_3.4.13.-);Alpha-aspartyldipeptidasePeptidaseE(EC3.4.13.21)	2	87	8	13	14	41
MembraneTransport;Proteinsecretionsystem_TypeVII(Chaperone/Usherpathway_CU);alpha-Fimbriae;Alpha-fimbriaechaperoneprotein	0	3	0	4	0	0
MembraneTransport;Proteinsecretionsystem_TypeVII(Chaperone/Usherpathway_CU);alpha-Fimbriae;Alpha-fimbriaemajorsubunit	0	0	0	1	0	0
MembraneTransport;Proteinsecretionsystem_TypeVII(Chaperone/Usherpathway_CU);alpha-Fimbriae;Alpha-fimbriaetipadhesin	0	1	0	0	0	0
MembraneTransport;Proteinsecretionsystem_TypeVII(Chaperone/Usherpathway_CU);alpha-Fimbriae;Alpha-fimbriaeusherprotein	0	1	0	2	0	0
Carbohydrates;NULL;Sugar_utilization_in_Thermotogales;Alpha-galactosidase(EC3.2.1.22)	4	276	37	131	105	92
SulfurMetabolism;NULL;Galactosylceramide_and_Sulfatide_metabolism;Alpha-galactosidaseprecursor(EC3.2.1.22)	0	5	1	5	2	2
Carbohydrates;Monosaccharides;D-Galacturonate_and_D-Glucuronate_Utilization;Alpha-glucosidase(EC3.2.1.20)	106	850	128	247	420	636
MembraneTransport;ABCtransporters;Periplasmic-Binding-Protein-Dependent_Transport_System_for_&#945,-Glucosides;Alpha-glucosidaseAglA	0	2	1	0	1	0
Carbohydrates;Polysaccharides;Cellulosome;Alpha-glucosidaseSusB(EC3.2.1.20)	2	2	0	3	10	8
Carbohydrates;Polysaccharides;Glycogen_metabolism;Alpha-glucosidase_family31ofglycosylhydrolases_COG1501	0	0	0	1	0	0
MembraneTransport;ABCtransporters;Periplasmic-Binding-Protein-Dependent_Transport_System_for_&#945,-Glucosides;Alpha-glucosidetransportATP-bindingproteinAglK	4	1	3	1	1	2
MembraneTransport;ABCtransporters;Periplasmic-Binding-Protein-Dependent_Transport_System_for_&#945,-Glucosides;Alpha-glucosidetransportsystempermeaseproteinAglG	0	1	0	1	1	0
MembraneTransport;ABCtransporters;Periplasmic-Binding-Protein-Dependent_Transport_System_for_&#945,-Glucosides;Alpha-glucosides-bindingperiplasmicproteinAglEprecursor	0	2	0	0	0	3
StressResponse;Dessicationstress;O-antigen_capsule_important_for_environmental_persistence;Alpha-glucosyltransferaseYihQ	0	2	0	0	0	2
Carbohydrates;Monosaccharides;D-Galacturonate_and_D-Glucuronate_Utilization;Alpha-glucuronidase(EC3.2.1.139)	0	3	0	2	0	0
FattyAcids_Lipids_andIsoprenoids;Phospholipids;Glycerolipid_and_Glycerophospholipid_Metabolism_in_Bacteria;Alpha-glycerophosphateoxidase(EC1.1.3.21)	5	90	4	20	19	23
SulfurMetabolism;Organicsulfurassimilation;Taurine_Utilization;Alpha-ketoglutarate-dependenttaurinedioxygenase(EC1.14.11.17)	0	36	9	6	10	2
Carbohydrates;Di-andoligosaccharides;Fructooligosaccharides(FOS)_and_Raffinose_Utilization;Alpha-mannosidase(EC3.2.1.24)	5	54	6	28	42	21
Cofactors_Vitamins_ProstheticGroups_Pigments;Tetrapyrroles;Cobalamin_synthesis;Alpha-ribazole-5'-phosphatephosphatase(EC3.1.3.73)	1	20	2	2	10	4
Carbohydrates;Monosaccharides;Xylose_utilization;Alpha-xylosidase(EC3.2.1.-)	1	17	4	13	17	26
Respiration;Electronacceptingreactions;Terminal_cytochrome_C_oxidases;AlternativecytochromecoxidasepolypeptideCoxM(EC1.9.3.1)	0	0	0	4	3	3
Respiration;Electronacceptingreactions;Terminal_cytochrome_C_oxidases;AlternativecytochromecoxidasepolypeptideCoxN(EC1.9.3.1)	0	2	2	2	2	2
Respiration;Electronacceptingreactions;Terminal_cytochrome_C_oxidases;AlternativecytochromecoxidasepolypeptideCoxO(EC1.9.3.1)	0	0	0	1	0	0
Respiration;Electronacceptingreactions;Terminal_cytochrome_C_oxidases;AlternativecytochromecoxidasepolypeptideCoxP(EC1.9.3.1)	0	2	1	0	0	2
Cofactors_Vitamins_ProstheticGroups_Pigments;Folateandpterines;5-FCL-like_protein;Alternativedihydrofolatereductase2	0	0	0	1	0	0
Miscellaneous;Plant-ProkaryoteDOEproject;COG4319;Alternativedihydrofolatereductase3	0	0	2	1	1	2
Carbohydrates;Monosaccharides;D-Galacturonate_and_D-Glucuronate_Utilization;Altronatehydrolase(EC4.2.1.7)	3	16	10	7	5	5
Carbohydrates;Monosaccharides;D-Galacturonate_and_D-Glucuronate_Utilization;Altronateoxidoreductase(EC1.1.1.58)	1	7	3	5	2	2
NitrogenMetabolism;NULL;Amidase_clustered_with_urea_and_nitrile_hydratase_functions;AmidaseclusteredwithureaABCtransporterandnitrilehydratasefunctions	1	0	5	0	0	2
Cofactors_Vitamins_ProstheticGroups_Pigments;NADandNADP;NAD_and_NADP_cofactor_biosynthesis_global;Amidasesrelatedtonicotinamidase	0	5	6	5	4	1
Cofactors_Vitamins_ProstheticGroups_Pigments;Folateandpterines;YgfZ;Amidophosphoribosyltransferase(EC2.4.2.14)	106	598	89	163	307	334
Miscellaneous;Plant-ProkaryoteDOEproject;DOE_COG3533;Aminoacidpermeasein4-hydroxyprolinecatabolicgenecluster	0	1	9	4	2	2
Clustering-basedsubsystems;Catabolismofanunknowncompound;CBSS-262316.1.peg.2929;AminoacidpermeaseinhypotheticalActinobacterialgenecluster	2	0	1	0	0	2
AminoAcidsandDerivatives;Aromaticaminoacidsandderivatives;Aromatic_amino_acid_interconversions_with_aryl_acids;Aminoacid-bindingACT	0	0	0	1	0	1
Clustering-basedsubsystems;Catabolismofanunknowncompound;CBSS-262316.1.peg.2929;Aminoacid/metabolitepermeaseinhypotheticalActinobacterialgenecluster	0	0	0	0	1	0
Virulence_DiseaseandDefense;Adhesion;Adhesion_of_Campylobacter;Amino-acidABCtransporterATP-bindingproteinPebC	0	1	0	1	0	0
ProteinMetabolism;Proteinprocessingandmodification;Inteins;Amino-terminalintein-mediatedtrans-splice	0	0	0	0	0	1
ProteinMetabolism;Proteindegradation;Dipeptidases_(EC_3.4.13.-);Aminoacyl-histidinedipeptidase(PeptidaseD)(EC3.4.13.3)	5	46	1	31	8	20
Cofactors_Vitamins_ProstheticGroups_Pigments;Folateandpterines;p-Aminobenzoyl-Glutamate_Utilization;Aminobenzoyl-glutamatetransportprotein	21	40	0	4	16	5
Clustering-basedsubsystems;NULL;Possible_Ammonia_conversion_cluster;Aminodeoxychorismatelyase(EC4.1.3.38)	38	266	41	88	138	157
Virulence_DiseaseandDefense;Resistancetoantibioticsandtoxiccompounds;Aminoglycoside_adenylyltransferases;AminoglycosideN6'-acetyltransferase(EC2.3.1.82)	0	1	1	0	2	1
AminoAcidsandDerivatives;Alanine_serine_andglycine;Glycine_cleavage_system;Aminomethyltransferase(glycinecleavagesystemTprotein)(EC2.1.2.10)	45	359	63	105	193	172
ProteinMetabolism;Proteindegradation;Protein_degradation;AminopeptidaseC(EC3.4.22.40)	1	110	13	36	33	17
Clustering-basedsubsystems;NULL;CBSS-176280.1.peg.1561;AminopeptidaseS(Leu_Val_Phe_Tyrpreference)(EC3.4.11.24)	29	82	7	30	39	20
ProteinMetabolism;Proteindegradation;Aminopeptidases_(EC_3.4.11.-);AminopeptidaseY(Arg_Lys_Leupreference)(EC3.4.11.15)	0	0	5	1	1	1
ProteinMetabolism;Proteindegradation;Protein_degradation;AminopeptidaseYpdF(MP-_MA-_MS-_AP-_NP-specific)	37	103	9	24	58	35
MembraneTransport;NULL;Tricarboxylate_transport_system;Ammoniamonooxygenase	0	3	2	0	2	1
NitrogenMetabolism;NULL;Ammonia_assimilation;Ammoniumtransporter	15	62	31	43	29	24
NitrogenMetabolism;NULL;Ammonia_assimilation;Ammoniumtransporterfamily	0	5	0	0	1	2
CellWallandCapsule;NULL;Recycling_of_Peptidoglycan_Amino_Acids;AmpGpermease	4	34	7	18	10	4
Respiration;Electronacceptingreactions;Anaerobic_respiratory_reductases;Anaerobicdehydrogenases_typicallyselenocysteine-containing	4	4	8	13	6	1
Respiration;Electronacceptingreactions;Anaerobic_respiratory_reductases;AnaerobicdimethylsulfoxidereductasechainA(EC1.8.99.-)	2	67	9	11	37	65
Respiration;Electronacceptingreactions;Anaerobic_respiratory_reductases;AnaerobicdimethylsulfoxidereductasechainB(EC1.8.99.-)	13	146	18	28	68	74
Respiration;Electronacceptingreactions;Anaerobic_respiratory_reductases;AnaerobicdimethylsulfoxidereductasechainC(EC1.8.99.-)	31	245	27	59	76	160
FattyAcids_Lipids_andIsoprenoids;Phospholipids;Glycerolipid_and_Glycerophospholipid_Metabolism_in_Bacteria;Anaerobicglycerol-3-phosphatedehydrogenasesubunitA(EC1.1.5.3)	35	360	48	75	140	295
Respiration;Electrondonatingreactions;Respiratory_dehydrogenases_1;Anaerobicglycerol-3-phosphatedehydrogenasesubunitB(EC1.1.5.3)	38	345	50	89	179	249
FattyAcids_Lipids_andIsoprenoids;Phospholipids;Glycerolipid_and_Glycerophospholipid_Metabolism_in_Bacteria;Anaerobicglycerol-3-phosphatedehydrogenasesubunitC(EC1.1.5.3)	31	383	54	76	152	255
NitrogenMetabolism;NULL;Nitrosative_stress;Anaerobicnitricoxidereductaseflavorubredoxin	0	3	2	1	0	2
Respiration;Electronacceptingreactions;Anaerobic_respiratory_reductases;AnaerobicsulfitereductasesubunitA	0	0	0	0	0	1
Respiration;Electronacceptingreactions;Anaerobic_respiratory_reductases;AnaerobicsulfitereductasesubunitB	0	3	1	1	0	0
Respiration;Electronacceptingreactions;Anaerobic_respiratory_reductases;AnaerobicsulfitereductasesubunitC(EC1.8.1.-)	0	4	0	5	0	1
CellWallandCapsule;NULL;Recycling_of_Peptidoglycan_Amino_Sugars;Anhydro-N-acetylmuramicacidkinase(EC2.7.1.-)	4	22	9	13	9	4
Ironacquisitionandmetabolism;Siderophores;Siderophore_Anthrachelin;AnthrachelinbiosynthesisproteinAsbB	0	0	0	0	1	0
AminoAcidsandDerivatives;Aromaticaminoacidsandderivatives;Chorismate:_Intermediate_for_synthesis_of_Tryptophan__PAPA_antibiotics__PABA__3-hydroxyanthranilate_and_more.;Anthranilatephosphoribosyltransferase(EC2.4.2.18)	26	104	28	70	106	42
AminoAcidsandDerivatives;Aromaticaminoacidsandderivatives;Chorismate:_Intermediate_for_synthesis_of_Tryptophan__PAPA_antibiotics__PABA__3-hydroxyanthranilate_and_more.;Anthranilatesynthase_amidotransferasecomponent(EC4.1.3.27)	18	53	6	27	35	13
AminoAcidsandDerivatives;Aromaticaminoacidsandderivatives;Chorismate:_Intermediate_for_synthesis_of_Tryptophan__PAPA_antibiotics__PABA__3-hydroxyanthranilate_and_more.;Anthranilatesynthase_aminasecomponent(EC4.1.3.27)	43	145	50	70	110	58
Virulence_DiseaseandDefense;Adhesion;Adhesins_in_Staphylococcus;AntiadhesinPls_bindingtosquamousnasalepithelialcells	110	103	13	19	122	27
Clustering-basedsubsystems;NULL;CBSS-83332.1.peg.3803;Antigen85-Aprecursor(85A)(Antigen85complexA)(Ag85A)(Mycolyltransferase85A)(EC2.3.1.-)	0	9	0	0	0	1
Clustering-basedsubsystems;NULL;CBSS-83332.1.peg.3803;Antigen85-Bprecursor(85B)(Extracellularalpha-antigen)(Antigen85complexB)(Ag85B)(Mycolyltransferase85B)(EC2.3.1.-)	1	6	0	1	1	7
Clustering-basedsubsystems;NULL;CBSS-83332.1.peg.3803;Antigen85-Cprecursor(85C)(Antigen85complexC)(Ag85C)(Mycolyltransferase85C)(EC2.3.1.-)	0	0	0	0	1	2
RegulationandCellsignaling;ProgrammedCellDeathandToxin-antitoxinSystems;Murein_hydrolase_regulation_and_cell_death;Antiholin-likeproteinLrgA	24	32	3	8	12	7
RegulationandCellsignaling;Regulationofvirulence;Streptococcal_Mga_Regulon;AntiphagocyticMprotein	0	0	2	0	0	0
Phages_Prophages_Transposableelements_Plasmids;Phages_Prophages;Listeria_phi-A118-like_prophages;Antirepressor[BacteriophageA118]	0	1	0	0	0	0
Phages_Prophages_Transposableelements_Plasmids;Phages_Prophages;Staphylococcal_phi-Mu50B-like_prophages;Antirepressor[SAbacteriophages11_Mu50B]	6	108	7	22	47	74
Ironacquisitionandmetabolism;Siderophores;Siderophore_Pyoverdine;AntisigmatransmembranesensorFpvR	0	2	0	0	0	0
RegulationandCellsignaling;ProgrammedCellDeathandToxin-antitoxinSystems;Toxin-Antitoxin_MT1;Antitoxin1	4	64	16	9	23	43
Clustering-basedsubsystems;NULL;EC49-61;ApaGprotein	1	5	10	2	5	1
Ironacquisitionandmetabolism;Siderophores;Siderophore_Enterobactin;Apo-arylcarrierdomainofEntB	0	1	0	0	1	0
Clustering-basedsubsystems;NULL;tRNA-methylthiotransferase_containing_cluster;ApolipoproteinN-acyltransferase(EC2.3.1.-)	37	401	54	65	146	251
Clustering-basedsubsystems;Carbohydrates;Beta-lactamase_cluster_in_Streptococcus;Aquaporin(MajorIntrinsicProteinFamily)	1	15	1	2	8	1
StressResponse;Osmoticstress;Osmoregulation;AquaporinZ	6	26	5	29	8	12
Carbohydrates;Monosaccharides;L-Arabinose_utilization;Arabinanendo-1_5-alpha-L-arabinosidase(EC3.2.1.99)	0	0	2	3	0	0
CellWallandCapsule;Gram-Negativecellwallcomponents;KDO2-Lipid_A_biosynthesis;Arabinose5-phosphateisomerase(EC5.3.1.13)	5	19	9	12	8	6
Miscellaneous;Plant-ProkaryoteDOEproject;COG3533;Arabinoseoperonregulatoryprotein	0	6	0	0	0	2
Miscellaneous;Plant-ProkaryoteDOEproject;COG3533;Arabinose-protonsymporter	0	5	0	0	0	1
DNAMetabolism;DNAreplication;DNA_replication__archaeal;ArchaealDNApolymeraseIIlargesubunit(EC2.7.7.7)	0	2	1	0	0	2
Carbohydrates;Centralcarbohydratemetabolism;TCA_Cycle;Archaealsuccinyl-CoAligase[ADP-forming]alphachain(EC6.2.1.5)	0	0	0	0	1	0
RNAMetabolism;Transcription;RNA_polymerase_archaeal_initiation_factors;ArchaealtranscriptionfactorE	0	1	0	0	0	0
MetabolismofAromaticCompounds;Metabolismofcentralaromaticintermediates;Salicylate_and_gentisate_catabolism;AreA(Esteraseforarylestercatabolicpathway)(EC3.1.1.-)	0	0	1	0	0	0
MetabolismofAromaticCompounds;Metabolismofcentralaromaticintermediates;Salicylate_and_gentisate_catabolism;AreB(Aryl-alcoholdehydrogenase)(EC1.1.1.90)	0	1	0	0	0	0
AminoAcidsandDerivatives;Arginine,ureacycle_polyamines;Arginine_and_Ornithine_Degradation;Arginase(EC3.5.3.1)	7	29	1	9	8	16
AminoAcidsandDerivatives;Arginine,ureacycle_polyamines;Arginine_and_Ornithine_Degradation;ArginineABCtransporter_ATP-bindingproteinArtP	2	4	0	4	2	1
AminoAcidsandDerivatives;Arginine,ureacycle_polyamines;Arginine_and_Ornithine_Degradation;ArginineABCtransporter_periplasmicarginine-bindingproteinArtI	0	3	2	0	1	1
AminoAcidsandDerivatives;Arginine,ureacycle_polyamines;Arginine_and_Ornithine_Degradation;ArginineABCtransporter_periplasmicarginine-bindingproteinArtJ	0	4	0	1	1	6
AminoAcidsandDerivatives;Arginine,ureacycle_polyamines;Arginine_and_Ornithine_Degradation;ArginineABCtransporter_permeaseproteinArtM	0	5	0	3	4	2
AminoAcidsandDerivatives;Arginine,ureacycle_polyamines;Arginine_and_Ornithine_Degradation;ArginineABCtransporter_permeaseproteinArtQ	1	14	0	2	4	5
AminoAcidsandDerivatives;Arginine,ureacycle_polyamines;Arginine_and_Ornithine_Degradation;ArginineN-succinyltransferase(EC2.3.1.109)	3	17	2	3	8	9
AminoAcidsandDerivatives;Arginine,ureacycle_polyamines;Arginine_and_Ornithine_Degradation;ArginineN-succinyltransferase_alphasubunit(EC2.3.1.109)	1	17	0	7	6	4
StressResponse;Acidstress;Acid_resistance_mechanisms;Argininedecarboxylase(EC4.1.1.19)	7	54	7	27	19	17
AminoAcidsandDerivatives;Arginine,ureacycle_polyamines;Arginine_and_Ornithine_Degradation;Argininedecarboxylase_catabolic(EC4.1.1.19)	0	3	0	1	1	0
AminoAcidsandDerivatives;Arginine,ureacycle_polyamines;Arginine_and_Ornithine_Degradation;Argininedeiminase(EC3.5.3.6)	68	455	60	129	217	256
Clustering-basedsubsystems;NULL;CBSS-316407.3.peg.2816;ArginineexporterproteinArgO	0	2	1	0	0	1
AminoAcidsandDerivatives;Arginine,ureacycle_polyamines;Arginine_and_Ornithine_Degradation;ArgininepathwayregulatoryproteinArgR_repressorofargregulon	27	267	35	78	129	143
AminoAcidsandDerivatives;Arginine,ureacycle_polyamines;Arginine_and_Ornithine_Degradation;ArgininepermeaseRocE	0	7	1	1	0	1
AminoAcidsandDerivatives;Arginine,ureacycle_polyamines;Arginine_and_Ornithine_Degradation;ArginineutilizationproteinRocB	6	9	2	1	5	3
AminoAcidsandDerivatives;Arginine,ureacycle_polyamines;Arginine_and_Ornithine_Degradation;ArginineutilizationregulatoryproteinRocR	0	10	0	1	3	0
ProteinMetabolism;Proteindegradation;Protein_degradation;Arginine-tRNA-proteintransferase(EC2.3.2.8)	0	1	0	3	2	2
StressResponse;Acidstress;Acid_resistance_mechanisms;Arginine/agmatineantiporter	0	2	1	0	0	0
AminoAcidsandDerivatives;Arginine,ureacycle_polyamines;Arginine_and_Ornithine_Degradation;Arginine/ornithineABCtransporter_ATP-bindingproteinAotP	1	6	1	4	0	3
AminoAcidsandDerivatives;Arginine,ureacycle_polyamines;Arginine_and_Ornithine_Degradation;Arginine/ornithineABCtransporter_periplasmicarginine/ornithinebindingprotein	1	8	1	4	2	2
AminoAcidsandDerivatives;Arginine,ureacycle_polyamines;Arginine_and_Ornithine_Degradation;Arginine/ornithineABCtransporter_permeaseproteinAotM	1	7	0	0	0	0
AminoAcidsandDerivatives;Arginine,ureacycle_polyamines;Arginine_and_Ornithine_Degradation;Arginine/ornithineABCtransporter_permeaseproteinAotQ	0	10	0	5	5	0
AminoAcidsandDerivatives;Arginine,ureacycle_polyamines;Polyamine_Metabolism;Arginine/ornithineantiporter	29	458	63	102	170	318
AminoAcidsandDerivatives;Arginine,ureacycle_polyamines;Arginine_Deiminase_Pathway;Arginine/ornithineantiporterArcD	58	183	6	30	74	75
AminoAcidsandDerivatives;Arginine,ureacycle_polyamines;Arginine_Biosynthesis_extended;Argininosuccinatelyase(EC4.3.2.1)	90	513	83	169	233	255
AminoAcidsandDerivatives;Arginine,ureacycle_polyamines;Arginine_Biosynthesis_extended;Argininosuccinatesynthase(EC6.3.4.5)	106	545	105	154	255	350
ProteinMetabolism;Proteinbiosynthesis;tRNA_aminoacylation__Arg;Arginyl-tRNAsynthetase(EC6.1.1.19)	106	713	101	203	320	450
Clustering-basedsubsystems;NULL;CBSS-562.2.peg.5158_SK3_including;AroMprotein	0	1	0	0	0	1
AminoAcidsandDerivatives;Aromaticaminoacidsandderivatives;Chorismate_Synthesis;Arogenatedehydrogenase(EC1.3.1.43)	21	281	42	68	116	153
AminoAcidsandDerivatives;Aromaticaminoacidsandderivatives;Aromatic_amino_acid_degradation;AromaticaminoacidtransportproteinAroP	93	764	80	160	322	528
RegulationandCellsignaling;NULL;DNA-binding_regulatory_proteins__strays;AromatichydrocarbonutilizationtranscriptionalregulatorCatR(LysRfamily)	0	8	11	5	4	8
AminoAcidsandDerivatives;Aromaticaminoacidsandderivatives;Aromatic_amino_acid_degradation;Aromatic-L-amino-aciddecarboxylase(EC4.1.1.28)	1	7	3	1	0	0
Cofactors_Vitamins_ProstheticGroups_Pigments;Folateandpterines;Pterin_carbinolamine_dehydratase;Aromatic-amino-acidaminotransferase(EC2.6.1.57)	2	15	13	4	6	1
DNAMetabolism;DNAreplication;DNA-replication;Arrestedforkbinding	0	5	4	1	2	0
Virulence_DiseaseandDefense;Resistancetoantibioticsandtoxiccompounds;Arsenic_resistance;Arsenatereductase(EC1.20.4.1)	60	96	52	70	76	27
Virulence_DiseaseandDefense;Resistancetoantibioticsandtoxiccompounds;Arsenic_resistance;Arseniceffluxpumpprotein	98	129	12	30	55	32
Virulence_DiseaseandDefense;Resistancetoantibioticsandtoxiccompounds;Arsenic_resistance;ArsenicresistanceproteinArsH	0	16	3	9	6	3
Virulence_DiseaseandDefense;Resistancetoantibioticsandtoxiccompounds;Arsenic_resistance;Arsenicalpump-drivingATPase(EC3.6.3.16)	93	128	45	106	162	79
Virulence_DiseaseandDefense;Resistancetoantibioticsandtoxiccompounds;Arsenic_resistance;Arsenicalresistanceoperonrepressor	32	56	5	16	25	7
Virulence_DiseaseandDefense;Resistancetoantibioticsandtoxiccompounds;Arsenic_resistance;Arsenicalresistanceoperontrans-actingrepressorArsD	12	25	4	3	18	1
Virulence_DiseaseandDefense;Resistancetoantibioticsandtoxiccompounds;Arsenic_resistance;Arsenical-resistanceproteinACR3	26	44	24	26	83	24
SulfurMetabolism;Organicsulfurassimilation;Alkanesulfonate_assimilation;Arylsulfatase(EC3.1.6.1)	5	24	14	14	15	10
Carbohydrates;Di-andoligosaccharides;Beta-Glucoside_Metabolism;AscBFoperonrepressor	0	5	0	0	1	0
Carbohydrates;Monosaccharides;L-ascorbate_utilization_(and_related_gene_clusters);AscorbateutilizationtranscriptionalregulatorUlaR_HTH-type	0	2	0	0	0	1
Carbohydrates;Monosaccharides;L-ascorbate_utilization_(and_related_gene_clusters);Ascorbate-specificPTSsystem_EIIAcomponent(EC2.7.1.-)	1	5	0	1	1	3
Carbohydrates;Monosaccharides;L-ascorbate_utilization_(and_related_gene_clusters);Ascorbate-specificPTSsystem_EIIBcomponent(EC2.7.1.69)	0	2	0	2	0	0
Carbohydrates;Monosaccharides;L-ascorbate_utilization_(and_related_gene_clusters);Ascorbate-specificPTSsystem_EIICcomponent	0	18	0	5	9	3
ProteinMetabolism;Proteindegradation;Protein_degradation;Asp-Xdipeptidase	1	5	2	4	1	4
AminoAcidsandDerivatives;Glutamine_glutamate_aspartate_asparagine,ammoniaassimilation;Glutamine__Glutamate__Aspartate_and_Asparagine_Biosynthesis;Asparaginesynthetase[glutamine-hydrolyzing](EC6.3.5.4)	43	149	15	30	101	65
AminoAcidsandDerivatives;Glutamine_glutamate_aspartate_asparagine,ammoniaassimilation;Glutamine__Glutamate__Aspartate_and_Asparagine_Biosynthesis;Asparaginesynthetase[glutamine-hydrolyzing](EC6.3.5.4)AsnH	0	4	0	1	3	0
ProteinMetabolism;Proteinbiosynthesis;tRNA_aminoacylation__Asp_and_Asn;Asparaginyl-tRNAsynthetase(EC6.1.1.22)	45	118	12	49	54	26
ProteinMetabolism;Proteinbiosynthesis;tRNA_aminoacylation__Asp_and_Asn;Asparaginyl-tRNAsynthetase(EC6.1.1.22)_chloroplast	1	0	0	0	0	0
Cofactors_Vitamins_ProstheticGroups_Pigments;CoenzymeA;Coenzyme_A_Biosynthesis;Aspartate1-decarboxylase(EC4.1.1.11)	2	20	0	8	11	9
Miscellaneous;Plant-ProkaryoteDOEproject;PROSC;Aspartateaminotransferase(EC2.6.1.1)	86	543	115	200	214	209
Clustering-basedsubsystems;NULL;Cluster_with_phosphopentomutase_paralog;Aspartateaminotransferasefamily	0	3	1	1	1	1
AminoAcidsandDerivatives;Glutamine_glutamate_aspartate_asparagine,ammoniaassimilation;Glutamine__Glutamate__Aspartate_and_Asparagine_Biosynthesis;Aspartateammonia-lyase(EC4.3.1.1)	90	494	73	146	273	323
NucleosidesandNucleotides;Pyrimidines;De_Novo_Pyrimidine_Synthesis;Aspartatecarbamoyltransferase(EC2.1.3.2)	62	383	58	91	192	183
NucleosidesandNucleotides;Pyrimidines;De_Novo_Pyrimidine_Synthesis;Aspartatecarbamoyltransferaseregulatorychain(PyrI)	0	1	0	0	2	0
AminoAcidsandDerivatives;Glutamine_glutamate_aspartate_asparagine,ammoniaassimilation;Glutamine__Glutamate__Aspartate_and_Asparagine_Biosynthesis;Aspartateracemase(EC5.1.1.13)	1	3	1	1	3	2
AminoAcidsandDerivatives;Glutamine_glutamate_aspartate_asparagine,ammoniaassimilation;Glutamine__Glutamate__Aspartate_and_Asparagine_Biosynthesis;Aspartate--ammonialigase(EC6.3.1.1)	6	43	1	34	15	14
AminoAcidsandDerivatives;Lysine_threonine_methionine_andcysteine;Threonine_and_Homoserine_Biosynthesis;Aspartate-semialdehydedehydrogenase(EC1.2.1.11)	87	447	66	135	206	252
Clustering-basedsubsystems;Clustering-basedsubsystems;Putative_diaminopropionate_ammonia-lyase_cluster;Aspartate/ornithinecarbamoyltransferasefamilyproteinproteinYgeW	0	0	0	0	0	1
AminoAcidsandDerivatives;Lysine_threonine_methionine_andcysteine;Threonine_and_Homoserine_Biosynthesis;Aspartokinase(EC2.7.2.4)	121	704	119	204	392	433
Miscellaneous;Plant-ProkaryoteDOEproject;At5g37530;Aspartyl-tRNAsynthetase(EC6.1.1.12)	59	210	39	90	119	114
ProteinMetabolism;Proteinbiosynthesis;tRNA_aminoacylation__Asp_and_Asn;Aspartyl-tRNAsynthetase(EC6.1.1.12)_chloroplast	1	0	0	0	0	0
ProteinMetabolism;Proteinbiosynthesis;tRNA_aminoacylation__Asp_and_Asn;Aspartyl-tRNAsynthetase(EC6.1.1.12)_mitochondrial	0	0	5	0	0	1
Miscellaneous;Plant-ProkaryoteDOEproject;At3g21300;Aspartyl-tRNA(Asn)amidotransferasesubunitA(EC6.3.5.6)	73	387	51	97	216	215
ProteinMetabolism;Proteinbiosynthesis;tRNA_aminoacylation__Asp_and_Asn;Aspartyl-tRNA(Asn)amidotransferasesubunitB(EC6.3.5.6)	30	93	18	26	52	54
Miscellaneous;Plant-ProkaryoteDOEproject;At3g21300;Aspartyl-tRNA(Asn)amidotransferasesubunitC(EC6.3.5.6)	6	29	1	18	21	13
ProteinMetabolism;Proteinbiosynthesis;tRNA_aminoacylation__Asp_and_Asn;Aspartyl-tRNA(Asn)synthetase(EC6.1.1.23)	70	526	97	124	255	402
NitrogenMetabolism;NULL;Nitrate_and_nitrite_ammonification;Assimilatorynitratereductaselargesubunit(EC:1.7.99.4)	4	26	15	18	13	5
CellWallandCapsule;Gram-Negativecellwallcomponents;Major_Outer_Membrane_Proteins;Attachmentinvasionlocusproteinprecursor	1	57	50	6	4	1
RegulationandCellsignaling;Quorumsensingandbiofilmformation;Autoinducer_2_(AI-2)_transport_and_processing_(lsrACDBFGE_operon);Autoinducer2(AI-2)ABCtransportsystem_fusedAI2transportersubunitsandATP-bindingcomponent	0	5	0	0	0	1
RegulationandCellsignaling;Quorumsensingandbiofilmformation;Autoinducer_2_(AI-2)_transport_and_processing_(lsrACDBFGE_operon);Autoinducer2(AI-2)ABCtransportsystem_membranechannelproteinLsrC	0	0	0	0	0	1
RegulationandCellsignaling;Quorumsensingandbiofilmformation;Autoinducer_2_(AI-2)_transport_and_processing_(lsrACDBFGE_operon);Autoinducer2(AI-2)ABCtransportsystem_membranechannelproteinLsrD	3	1	0	0	1	1
RegulationandCellsignaling;Quorumsensingandbiofilmformation;Autoinducer_2_(AI-2)_transport_and_processing_(lsrACDBFGE_operon);Autoinducer2(AI-2)ABCtransportsystem_periplasmicAI-2bindingproteinLsrB	0	4	1	0	2	4
RegulationandCellsignaling;Quorumsensingandbiofilmformation;Autoinducer_2_(AI-2)_transport_and_processing_(lsrACDBFGE_operon);Autoinducer2(AI-2)aldolaseLsrF(EC4.2.1.-)	0	1	1	0	2	3
RegulationandCellsignaling;Quorumsensingandbiofilmformation;Autoinducer_2_(AI-2)_transport_and_processing_(lsrACDBFGE_operon);Autoinducer2(AI-2)kinaseLsrK(EC2.7.1.-)	0	1	0	2	2	2
RegulationandCellsignaling;Quorumsensingandbiofilmformation;Autoinducer_2_(AI-2)_transport_and_processing_(lsrACDBFGE_operon);Autoinducer2(AI-2)modifyingproteinLsrG	0	1	0	0	0	0
RegulationandCellsignaling;Quorumsensingandbiofilmformation;Acyl_Homoserine_Lactone_(AHL)_Autoinducer_Quorum_Sensing_;AutoinducersynthesisproteinLuxI	0	1	0	0	0	0
RegulationandCellsignaling;ProgrammedCellDeathandToxin-antitoxinSystems;Murein_hydrolase_regulation_and_cell_death;AutolysishistidinekinaseLytS	38	24	2	5	18	13
RegulationandCellsignaling;ProgrammedCellDeathandToxin-antitoxinSystems;Murein_hydrolase_regulation_and_cell_death;AutolysisresponseregulaterLytR	12	24	4	6	7	2
ProteinMetabolism;Proteinprocessingandmodification;G3E_family_of_P-loop_GTPases_(metallocenter_biosynthesis);B12bindingdomainofMethylmalonyl-CoAmutase(EC5.4.99.2)	0	2	0	1	0	0
Miscellaneous;Plant-ProkaryoteDOEproject;Niacin-Choline_transport_and_metabolism;BAT1-like	0	0	0	0	1	0
Clustering-basedsubsystems;RelatedtoMenaquinone-cytochromeCreductase;CBSS-393130.3.peg.129;BH1670unknownconservedproteininB.subtilis	0	0	3	0	0	0
RNAMetabolism;RNAprocessingandmodification;16S_rRNA_modification_within_P_site_of_ribosome;BH2577unknownconservedproteininB.subtilis	28	48	5	6	19	16
Ironacquisitionandmetabolism;Siderophores;Bacillibactin_Siderophore;BacillibactinsynthetasecomponentF(EC2.7.7.-)	0	7	0	0	0	0
Clustering-basedsubsystems;Methylamineutilization;CBSS-265072.7.peg.546;Bacillolysin(EC3.4.24.28)	0	1	0	0	0	0
ProteinMetabolism;Proteindegradation;Metalloendopeptidases_(EC_3.4.24.-);Bacillolysin_extracellularneutralmetalloprotease(EC3.4.24.28)	0	1	0	0	0	0
CellWallandCapsule;Capsularandextracellularpolysacchrides;Legionaminic_Acid_Biosynthesis;Bacillosamine/LegionaminicacidbiosynthesisaminotransferasePglE	0	1	0	0	3	0
Virulence_DiseaseandDefense;Bacteriocins_ribosomallysynthesizedantibacterialpeptides;Bacitracin_Stress_Response;BacitracinexportATP-bindingproteinBceA	11	35	1	3	18	11
Virulence_DiseaseandDefense;Bacteriocins_ribosomallysynthesizedantibacterialpeptides;Bacitracin_Stress_Response;BacitracinexportpermeaseproteinBceB	82	106	5	26	43	27
SulfurMetabolism;Organicsulfurassimilation;L-Cystine_Uptake_and_Metabolism;BacterialluciferasefamilyproteinYtmO_inclusterwithL-cystineABCtransporter	1	0	0	0	0	0
Clustering-basedsubsystems;proteosomerelated;Cluster-based_Subsystem_Grouping_Hypotheticals_-_perhaps_Proteosome_Related;Bacterialproteasome-activatingAAA-ATPase(PAN)	3	31	0	9	23	21
Clustering-basedsubsystems;Biosynthesisofgalactoglycansandrelatedlipopolysacharides;CBSS-376686.6.peg.291;Bacterialsugartransferase	0	0	1	0	3	0
Virulence_DiseaseandDefense;Bacteriocins_ribosomallysynthesizedantibacterialpeptides;Bacteriocin-like_peptides_Blp;Bacteriocin	2	26	0	9	14	1
Virulence_DiseaseandDefense;Bacteriocins_ribosomallysynthesizedantibacterialpeptides;Bacteriocin-like_peptides_Blp;BacteriocinimmunityproteinBlpL	0	7	0	8	2	0
Virulence_DiseaseandDefense;Bacteriocins_ribosomallysynthesizedantibacterialpeptides;Bacteriocin-like_peptides_Blp;Bacteriocin-likepeptideJBlpJ	0	0	0	2	0	0
Virulence_DiseaseandDefense;Bacteriocins_ribosomallysynthesizedantibacterialpeptides;Bacteriocin-like_peptides_Blp;Bacteriocin-likepeptideMBlpM	0	1	0	1	0	0
Miscellaneous;Plant-ProkaryoteDOEproject;At5g04520_AT1G06240;Bacterioferritin	1	16	9	16	9	2
Virulence_DiseaseandDefense;Bacteriocins_ribosomallysynthesizedantibacterialpeptides;Bacteriocin-like_peptides_Blp;Bacterocintransportaccessoryprotein	0	8	0	18	1	0
Virulence_DiseaseandDefense;Bacteriocins_ribosomallysynthesizedantibacterialpeptides;Bacteriocin-like_peptides_Blp;BactriocinimmunityproteinBlpX	0	0	0	0	0	1
Virulence_DiseaseandDefense;Bacteriocins_ribosomallysynthesizedantibacterialpeptides;Bacteriocin-like_peptides_Blp;BactriocinimmunityproteinBlpY	1	9	0	8	2	5
MembraneTransport;Proteinsecretionsystem_TypeIII;Type_III_secretion_system_orphans;BarAsensoryhistidinekinase(=VarS=GacS)	3	32	17	9	6	10
RegulationandCellsignaling;Regulationofvirulence;BarA-UvrY(SirA)_two-component_regulatory_system;BarA-associatedresponseregulatorUvrY(=GacA=SirA)	2	37	2	1	0	2
Clustering-basedsubsystems;NULL;Aerotolerance_operon_in_Bacteroides_and_potentially_orthologous_operons_in_other_organisms;BatA(Bacteroidesaerotoleranceoperon)	0	17	2	11	3	2
Clustering-basedsubsystems;NULL;Aerotolerance_operon_in_Bacteroides_and_potentially_orthologous_operons_in_other_organisms;BatB	0	1	0	1	1	2
Clustering-basedsubsystems;NULL;Aerotolerance_operon_in_Bacteroides_and_potentially_orthologous_operons_in_other_organisms;BatC	0	0	0	1	0	0
Clustering-basedsubsystems;NULL;Aerotolerance_operon_in_Bacteroides_and_potentially_orthologous_operons_in_other_organisms;BatD	2	18	0	4	7	2
Clustering-basedsubsystems;NULL;Aerotolerance_operon_in_Bacteroides_and_potentially_orthologous_operons_in_other_organisms;BatE	0	0	0	1	0	0
AminoAcidsandDerivatives;HistidineMetabolism;Histidine_Degradation;BelievedtobeanalternativeformofN-formylglutamatedeformylase(EC3.5.1.68)_butexperimentallyinvalidated	25	219	35	30	112	140
RNAMetabolism;RNAprocessingandmodification;tRNA_modification_Bacteria;BelievedtobeinvolvedinassemblyofFe-Sclusters	0	11	0	6	2	1
MetabolismofAromaticCompounds;Peripheralpathwaysforcatabolismofaromaticcompounds;Benzoate_catabolism;Benzoate1_2-dioxygenase(EC1.14.12.10)	0	1	2	1	1	0
MetabolismofAromaticCompounds;Peripheralpathwaysforcatabolismofaromaticcompounds;Benzoate_degradation;Benzoate1_2-dioxygenasealphasubunit(EC1.14.12.10)	0	1	0	4	3	2
MetabolismofAromaticCompounds;Peripheralpathwaysforcatabolismofaromaticcompounds;Benzoate_degradation;Benzoate1_2-dioxygenasebetasubunit(EC1.14.12.10)	0	2	1	5	2	0
MetabolismofAromaticCompounds;Peripheralpathwaysforcatabolismofaromaticcompounds;Benzoate_degradation;Benzoatetransportprotein	7	59	4	8	6	5
MetabolismofAromaticCompounds;NULL;Benzoate_transport_and_degradation_cluster;Benzoatetransportrelatedprotein	0	0	0	2	0	0
MetabolismofAromaticCompounds;NULL;Benzoate_transport_and_degradation_cluster;Benzoatetransport_ATPbindingprotein	0	0	2	0	0	0
MetabolismofAromaticCompounds;NULL;Benzoate_transport_and_degradation_cluster;Benzoatetransport_ATPasecomponent	0	0	1	1	0	0
MetabolismofAromaticCompounds;NULL;Benzoate_transport_and_degradation_cluster;Benzoatetransport_extracellularligand-bindingreceptor	0	5	1	3	0	0
MetabolismofAromaticCompounds;NULL;Benzoate_transport_and_degradation_cluster;Benzoatetransport_inner-membranetranslocator	0	2	0	5	0	0
MetabolismofAromaticCompounds;NULL;Benzoate_transport_and_degradation_cluster;Benzoate-CoAligase(EC6.2.1.25)	0	2	0	1	0	3
MetabolismofAromaticCompounds;NULL;Benzoate_transport_and_degradation_cluster;Benzoyl-CoAoxygenasecomponentA	0	2	0	0	1	0
MetabolismofAromaticCompounds;NULL;Benzoate_transport_and_degradation_cluster;Benzoyl-CoAoxygenasecomponentB	0	0	0	2	2	0
MetabolismofAromaticCompounds;Anaerobicdegradationofaromaticcompounds;Anaerobic_benzoate_metabolism;Benzoyl-CoAreductasesubunitBadD(EC1.3.99.15)	1	5	0	1	0	0
MetabolismofAromaticCompounds;Anaerobicdegradationofaromaticcompounds;Anaerobic_benzoate_metabolism;Benzoyl-CoAreductasesubunitBadE(EC1.3.99.15)	1	5	1	1	0	3
MetabolismofAromaticCompounds;Anaerobicdegradationofaromaticcompounds;Anaerobic_benzoate_metabolism;Benzoyl-CoAreductasesubunitBadF(EC1.3.99.15)	0	1	0	0	0	0
MetabolismofAromaticCompounds;Anaerobicdegradationofaromaticcompounds;Anaerobic_benzoate_metabolism;Benzoyl-CoAreductasesubunitBadG(EC1.3.99.15)	0	4	0	3	1	2
MetabolismofAromaticCompounds;Peripheralpathwaysforcatabolismofaromaticcompounds;Benzoate_degradation;Benzoylformatedecarboxylase(EC4.1.1.7)	0	0	2	0	2	0
CellWallandCapsule;NULL;Recycling_of_Peptidoglycan_Amino_Sugars;BetaN-acetyl-glucosaminidase(EC3.2.1.52)	1	28	5	6	2	11
Virulence_DiseaseandDefense;Toxinsandsuperantigens;Streptococcus_agalactiae_hemolysin_operon;BetahemolysinCylE	0	0	0	2	1	0
StressResponse;Osmoticstress;Synthesis_of_osmoregulated_periplasmic_glucans;Beta-(1-->2)glucanexportATP-binding/permeaseproteinNdvA(EC3.6.3.42)	0	0	0	1	0	2
CellWallandCapsule;Gram-Negativecellwallcomponents;LOS_core_oligosaccharide_biosynthesis;Beta-1_3-glucosyltransferase	5	50	4	21	19	12
CellWallandCapsule;Gram-Negativecellwallcomponents;LOS_core_oligosaccharide_biosynthesis;Beta-1_4-galactosyltransferase	3	3	0	0	0	2
SecondaryMetabolism;Biosynthesisofphenylpropanoids;Phytosterol_biosynthesis;Beta-amyrinsynthase	0	1	0	0	0	0
FattyAcids_Lipids_andIsoprenoids;Isoprenoids;Carotenoids;Beta-carotenehydroxylase	0	3	0	0	1	0
Photosynthesis;NULL;Proteorhodopsin;Beta-caroteneketolase(EC1.14.-.-)	0	3	0	0	2	0
MembraneTransport;Proteinsecretionsystem_TypeVII(Chaperone/Usherpathway_CU);beta-Fimbriae;Beta-fimbriaechaperoneprotein	1	1	0	1	1	0
MembraneTransport;Proteinsecretionsystem_TypeVII(Chaperone/Usherpathway_CU);beta-Fimbriae;Beta-fimbriaeprobablemajorsubunit	0	0	0	1	1	0
MembraneTransport;Proteinsecretionsystem_TypeVII(Chaperone/Usherpathway_CU);beta-Fimbriae;Beta-fimbriaeusherprotein	0	6	4	3	0	0
SulfurMetabolism;NULL;Galactosylceramide_and_Sulfatide_metabolism;Beta-galactosidase(EC3.2.1.23)	19	258	22	152	129	83
Carbohydrates;Di-andoligosaccharides;Lactose_and_Galactose_Uptake_and_Utilization;Beta-galactosidase(EC3.2.1.23)_LacAfamily	0	1	0	0	0	0
Carbohydrates;NULL;Sugar_utilization_in_Thermotogales;Beta-galactosidase(EC3.2.1.23)_LacZfamily	0	0	0	0	1	0
SulfurMetabolism;NULL;Galactosylceramide_and_Sulfatide_metabolism;Beta-galactosidase3	12	69	3	38	14	11
Carbohydrates;Di-andoligosaccharides;Lactose_and_Galactose_Uptake_and_Utilization;Beta-galactosidaselargesubunit(EC3.2.1.23)	1	3	0	8	4	2
SulfurMetabolism;NULL;Galactosylceramide_and_Sulfatide_metabolism;Beta-galactosidasesmallsubunit(EC3.2.1.23)	1	0	0	3	4	0
Carbohydrates;Di-andoligosaccharides;Beta-Glucoside_Metabolism;Beta-glucanaseprecursor(EC3.2.1.73)	0	0	0	1	1	0
Carbohydrates;Di-andoligosaccharides;Beta-Glucoside_Metabolism;Beta-glucosidase(EC3.2.1.21)	29	196	25	96	70	60
Carbohydrates;NULL;Sugar_utilization_in_Thermotogales;Beta-glucosideABCtransportsystem_ATP-bindingprotein1	0	0	0	0	1	0
Carbohydrates;Di-andoligosaccharides;Beta-Glucoside_Metabolism;Beta-glucosideABCtransportsystem_permeaseprotein1	0	1	0	0	0	0
Carbohydrates;Di-andoligosaccharides;Beta-Glucoside_Metabolism;Beta-glucosidebgloperonantiterminator_BglGfamily	2	27	0	9	9	8
Carbohydrates;NULL;beta-glucuronide_utilization;Beta-glucuronidase(EC3.2.1.31)	58	355	66	58	173	288
Carbohydrates;NULL;Sugar_utilization_in_Thermotogales;Beta-hexosaminidase(EC3.2.1.52)	15	115	10	72	52	58
MetabolismofAromaticCompounds;Metabolismofcentralaromaticintermediates;Catechol_branch_of_beta-ketoadipate_pathway;Beta-ketoadipateenol-lactonehydrolase(EC3.1.1.24)	0	23	11	14	5	9
MetabolismofAromaticCompounds;Metabolismofcentralaromaticintermediates;Protocatechuate_branch_of_beta-ketoadipate_pathway;Beta-ketoadipylCoAthiolase(EC2.3.1.-)	0	9	2	5	11	6
Virulence_DiseaseandDefense;Resistancetoantibioticsandtoxiccompounds;Beta-lactamase;Beta-lactamase	18	102	27	59	47	39
Virulence_DiseaseandDefense;Resistancetoantibioticsandtoxiccompounds;Beta-lactamase;Beta-lactamase(Cephalosporinase)(EC3.5.2.6)	1	0	0	2	0	0
Virulence_DiseaseandDefense;Resistancetoantibioticsandtoxiccompounds;Beta-lactamase;Beta-lactamase(EC3.5.2.6)	26	63	12	21	27	21
Virulence_DiseaseandDefense;Resistancetoantibioticsandtoxiccompounds;Beta-lactamase;Beta-lactamaseclassA	0	0	0	1	1	0
Virulence_DiseaseandDefense;Resistancetoantibioticsandtoxiccompounds;Beta-lactamase;Beta-lactamaseclassCandotherpenicillinbindingproteins	4	15	10	7	12	2
Phages_Prophages_Transposableelements_Plasmids;Transposableelements;Tn552;Beta-lactamaseregulatorysensor-transducerBlaR1	8	21	0	2	6	2
Virulence_DiseaseandDefense;Resistancetoantibioticsandtoxiccompounds;Beta-lactamase;Beta-lactamaserepressorBlaI	2	6	2	2	6	1
Clustering-basedsubsystems;Carbohydrates;Beta-lactamase_cluster_in_Streptococcus;Beta-lactamase_classC	0	8	0	8	5	4
Carbohydrates;Monosaccharides;Mannose_Metabolism;Beta-mannosidase(EC3.2.1.25)	0	13	1	9	3	1
Carbohydrates;Di-andoligosaccharides;Maltose_and_Maltodextrin_Utilization;Beta-phosphoglucomutase(EC5.4.2.6)	2	6	3	3	5	3
NucleosidesandNucleotides;Pyrimidines;Novel_non-oxidative_pathway_of_Uracil_catabolism;Beta-ureidopropionase(EC3.5.1.6)	1	12	8	4	8	4
NucleosidesandNucleotides;Pyrimidines;Novel_non-oxidative_pathway_of_Uracil_catabolism;Beta-ureidopropionase_eukaryotictype(EC3.5.1.6)	0	2	0	0	0	0
Carbohydrates;NULL;Sugar_utilization_in_Thermotogales;Beta-xylosidase(EC3.2.1.37)	7	44	2	23	19	4
Miscellaneous;Plant-ProkaryoteDOEproject;Niacin-Choline_transport_and_metabolism;Betainealdehydedehydrogenase(EC1.2.1.8)	65	105	16	24	67	46
AminoAcidsandDerivatives;Lysine_threonine_methionine_andcysteine;Methionine_Biosynthesis;Betaine--homocysteineS-methyltransferase(EC2.1.1.5)	0	0	5	0	1	0
Carbohydrates;CO2fixation;CO2_uptake__carboxysome;Bicarbonatetransporter_bicarbonatebindingprotein2	0	0	0	0	0	1
Clustering-basedsubsystems;tRNAsulfuration;CBSS-89187.3.peg.2957;BifunctionalPLP-dependentenzymewithbeta-cystathionaseandmaltoseregulonrepressoractivities	1	0	4	6	8	3
Virulence_DiseaseandDefense;Adhesion;Adhesins_in_Staphylococcus;BifunctionalautolysinAtl	2	17	1	4	7	1
Virulence_DiseaseandDefense;Resistancetoantibioticsandtoxiccompounds;Bile_hydrolysis;Bileacid7-alphadehydrataseBaiE(EC4.2.1.106)	0	6	2	0	0	0
Cofactors_Vitamins_ProstheticGroups_Pigments;Tetrapyrroles;Bilin_Biosynthesis;BilinbiosynthesisproteinPecF	0	0	2	0	0	0
RegulationandCellsignaling;Quorumsensingandbiofilmformation;Biofilm_Adhesin_Biosynthesis;BiofilmPGAoutermembranesecretinPgaA	0	3	3	5	4	4
RegulationandCellsignaling;Quorumsensingandbiofilmformation;Biofilm_Adhesin_Biosynthesis;BiofilmPGAsynthesisN-glycosyltransferasePgaC(EC2.4.-.-)	0	8	6	2	4	4
RegulationandCellsignaling;Quorumsensingandbiofilmformation;Biofilm_Adhesin_Biosynthesis;BiofilmPGAsynthesisauxiliaryproteinPgaD	0	0	2	0	3	0
RegulationandCellsignaling;Quorumsensingandbiofilmformation;Biofilm_Adhesin_Biosynthesis;BiofilmPGAsynthesisdeacetylasePgaB(EC3.-)	3	10	4	11	6	7
RegulationandCellsignaling;Quorumsensingandbiofilmformation;Biofilm_formation_in_Staphylococcus;BiofilmoperonicaABCDHTH-typenegativetranscriptionalregulatorIcaR	0	5	0	0	2	2
MembraneTransport;NULL;Ton_and_Tol_transport_systems;BiopolymertransportproteinExbD/TolR	5	28	6	25	4	5
AminoAcidsandDerivatives;Aromaticaminoacidsandderivatives;Phenylalanine_and_Tyrosine_Branches_from_Chorismate;BiosyntheticAromaticaminoacidaminotransferasealpha(EC2.6.1.57)	1	45	2	14	20	7
AminoAcidsandDerivatives;Aromaticaminoacidsandderivatives;Phenylalanine_and_Tyrosine_Branches_from_Chorismate;BiosyntheticAromaticaminoacidaminotransferasebeta(EC2.6.1.57)	49	357	66	75	170	214
StressResponse;Acidstress;Acid_resistance_mechanisms;Biosyntheticargininedecarboxylase(EC4.1.1.19)	5	39	24	12	25	14
Miscellaneous;Plant-ProkaryoteDOEproject;Biotin_biosynthesis_Experimental;BiotinbiosynthesisproteinBioIofcytochromeP450family_pimeloyl-ACPproducing	0	2	0	0	0	0
Clustering-basedsubsystems;NULL;Allophanate_hydrolase_2_and_Biotin_carboxylase_cluster;Biotincarboxylcarrierprotein	78	576	73	178	376	368
FattyAcids_Lipids_andIsoprenoids;Fattyacids;Fatty_Acid_Biosynthesis_FASI;BiotincarboxylcarrierproteinofACAC1	0	3	0	0	1	1
Respiration;SodiumIon-CoupledEnergetics;Na;_translocating_decarboxylases_and_related_biotin-dependent_enzymes;Biotincarboxylcarrierproteinofmethylmalonyl-CoAdecarboxylase	0	0	0	1	1	0
Respiration;SodiumIon-CoupledEnergetics;Na;_translocating_decarboxylases_and_related_biotin-dependent_enzymes;Biotincarboxylcarrierproteinofmethylmalonyl-CoA:Pyruvatetranscarboxylase	13	144	15	23	66	90
Respiration;SodiumIon-CoupledEnergetics;Na;_translocating_decarboxylases_and_related_biotin-dependent_enzymes;Biotincarboxylcarrierproteinofoxaloacetatedecarboxylase	0	0	0	0	1	0
Clustering-basedsubsystems;NULL;Allophanate_hydrolase_2_and_Biotin_carboxylase_cluster;Biotincarboxylase(EC6.3.4.14)	22	36	11	12	23	19
FattyAcids_Lipids_andIsoprenoids;Fattyacids;Fatty_Acid_Biosynthesis_FASI;BiotincarboxylaseofACAC1(EC6.3.4.14)	0	1	0	0	0	0
FattyAcids_Lipids_andIsoprenoids;Fattyacids;Fatty_Acid_Biosynthesis_FASII;Biotincarboxylaseofacetyl-CoAcarboxylase(EC6.3.4.14)	46	155	27	69	89	46
AminoAcidsandDerivatives;Branched-chainaminoacids;HMG_CoA_Synthesis;Biotincarboxylaseofmethylcrotonyl-CoAcarboxylase(EC6.3.4.14)	1	0	3	0	0	0
Cofactors_Vitamins_ProstheticGroups_Pigments;Biotin;Biotin_biosynthesis;Biotinoperonrepressor	9	45	2	9	10	4
Miscellaneous;Plant-ProkaryoteDOEproject;Biotin_biosynthesis_Experimental;Biotinsynthase(EC2.8.1.6)	87	482	60	124	236	286
Cofactors_Vitamins_ProstheticGroups_Pigments;Biotin;Biotin_biosynthesis;BiotinsynthesisproteinbioC	0	15	1	8	3	3
Miscellaneous;Plant-ProkaryoteDOEproject;Biotin_biosynthesis_Experimental;BiotinsynthesisproteinbioG	0	7	0	5	0	0
Miscellaneous;Plant-ProkaryoteDOEproject;Biotin_biosynthesis_Experimental;BiotinsynthesisproteinbioH	3	12	6	1	1	3
Cofactors_Vitamins_ProstheticGroups_Pigments;Biotin;Biotin_biosynthesis;Biotin-proteinligase(EC6.3.4.15)	29	212	40	60	69	117
Miscellaneous;Plant-ProkaryoteDOEproject;At1g69340_At2g40600;Biotinyl-lipoylattachmentdomainprotein_GcvH-like	9	0	0	1	4	0
MetabolismofAromaticCompounds;Peripheralpathwaysforcatabolismofaromaticcompounds;Biphenyl_Degradation;Biphenyl-2_3-diol1_2-dioxygenase(EC1.13.11.39)	0	0	1	0	1	0
Clustering-basedsubsystems;NULL;CBSS-176299.4.peg.1996A;Bis(5'-nucleosyl)-tetraphosphatase(asymmetrical)(EC3.6.1.17)	15	107	11	28	41	69
Clustering-basedsubsystems;NULL;EC49-61;Bis(5'-nucleosyl)-tetraphosphatase_symmetrical(EC3.6.1.41)	1	22	6	17	8	6
Virulence_DiseaseandDefense;Bacteriocins_ribosomallysynthesizedantibacterialpeptides;Bacteriocin-like_peptides_Blp;BlpTprotein_fusion	2	10	4	5	3	3
Virulence_DiseaseandDefense;Bacteriocins_ribosomallysynthesizedantibacterialpeptides;Bacteriocin-like_peptides_Blp;BlpZprotein_fusion	0	5	0	6	0	3
SulfurMetabolism;NULL;Sulfur_oxidation;Blr3520proteinhomolog_hypotheticalprotein	0	0	0	1	0	2
Virulence_DiseaseandDefense;Resistancetoantibioticsandtoxiccompounds;Copper_homeostasis;BluecopperoxidaseCueOprecursor	0	15	2	6	5	8
AminoAcidsandDerivatives;Branched-chainaminoacids;Valine_degradation;Branched-chainacyl-CoAdehydrogenase(EC1.3.99.12)	3	8	14	6	6	1
AminoAcidsandDerivatives;Branched-chainaminoacids;Branched_chain_amino_acid_degradation_regulons;Branched-chainalpha-ketoaciddehydrogenase_E1component_alphasubunit(EC1.2.4.4)	29	48	11	11	17	6
AminoAcidsandDerivatives;Branched-chainaminoacids;Branched_chain_amino_acid_degradation_regulons;Branched-chainalpha-ketoaciddehydrogenase_E1component_betasubunit(EC1.2.4.4)	21	60	12	22	33	9
MembraneTransport;ABCtransporters;ABC_transporter_branched-chain_amino_acid_(TC_3.A.1.4.1);Branched-chainaminoacidABCtransporter_aminoacid-bindingprotein(TC3.A.1.4.1)	5	45	25	28	18	14
AminoAcidsandDerivatives;Branched-chainaminoacids;Leucine_Biosynthesis;Branched-chainaminoacidaminotransferase(EC2.6.1.42)	115	445	66	124	255	240
MembraneTransport;ABCtransporters;ABC_transporter_branched-chain_amino_acid_(TC_3.A.1.4.1);Branched-chainaminoacidtransportATP-bindingproteinLivF(TC3.A.1.4.1)	14	59	38	64	18	23
MembraneTransport;ABCtransporters;ABC_transporter_branched-chain_amino_acid_(TC_3.A.1.4.1);Branched-chainaminoacidtransportATP-bindingproteinLivG(TC3.A.1.4.1)	13	113	45	47	44	17
MembraneTransport;ABCtransporters;ABC_transporter_branched-chain_amino_acid_(TC_3.A.1.4.1);Branched-chainaminoacidtransportsystempermeaseproteinLivM(TC3.A.1.4.1)	16	64	34	54	27	14
Carbohydrates;Monosaccharides;D-gluconate_and_ketogluconates_metabolism;Broad-specificityglyceroldehydrogenase(EC1.1.99.22)_subunitSldA	0	4	5	2	0	0
Carbohydrates;Fermentation;Acetyl-CoA_fermentation_to_Butyrate;Butyratekinase(EC2.7.2.7)	0	9	0	3	2	0
Carbohydrates;Fermentation;Acetyl-CoA_fermentation_to_Butyrate;Butyrate-acetoacetateCoA-transferasesubunitA(EC2.8.3.9)	2	1	0	0	0	0
FattyAcids_Lipids_andIsoprenoids;NULL;Polyhydroxybutyrate_metabolism;Butyrate-acetoacetateCoA-transferasesubunitB(EC2.8.3.9)	1	5	0	2	5	2
FattyAcids_Lipids_andIsoprenoids;Fattyacids;Fatty_acid_degradation_regulons;Butyryl-CoAdehydrogenase(EC1.3.99.2)	79	405	116	135	192	219
StressResponse;Oxidativestress;Redox-dependent_regulation_of_nucleus_processes;C-terminalbindingprotein2	1	2	0	1	0	1
Clustering-basedsubsystems;Carbohydrates;Beta-lactamase_cluster_in_Streptococcus;C3-degradingproteinase	0	22	1	14	4	1
Miscellaneous;Plant-ProkaryoteDOEproject;COG0523;C4-typezincfingerprotein_DksA/TraRfamily	1	28	8	17	6	5
FattyAcids_Lipids_andIsoprenoids;Isoprenoids;Carotenoids;C50carotenoidepsiloncyclase	0	0	1	0	0	0
RegulationandCellsignaling;Regulationofvirulence;Streptococcal_Mga_Regulon;C5apeptidase(EC3.4.21.-)	1	14	0	6	2	6
Virulence_DiseaseandDefense;NULL;Streptococcus_pyogenes_Virulome;CAMPfactor	114	1006	154	251	438	663
Miscellaneous;Plant-ProkaryoteDOEproject;COG0451;CDP-6-deoxy-delta-3_4-glucoseenreductase-like	0	5	1	7	1	2
FattyAcids_Lipids_andIsoprenoids;Phospholipids;Glycerolipid_and_Glycerophospholipid_Metabolism_in_Bacteria;CDP-diacylglycerolpyrophosphatase(EC3.6.1.26)	0	6	0	1	0	2
Clustering-basedsubsystems;Tworelatedproteases;CBSS-257314.1.peg.676;CDP-diacylglycerol--glycerol-3-phosphate3-phosphatidyltransferase(EC2.7.8.5)	76	430	62	129	200	254
Miscellaneous;Plant-ProkaryoteDOEproject;COG1836;CDP-diacylglycerol--serineO-phosphatidyltransferase(EC2.7.8.8)	4	41	10	20	23	11
CellWallandCapsule;Gram-Positivecellwallcomponents;Teichoic_and_lipoteichoic_acids_biosynthesis;CDP-glycerol:N-acetyl-beta-D-mannosaminyl-1_4-N-acetyl-D-glucosaminyldiphosphoundecaprenylglycerophosphotransferase	20	25	3	4	14	7
CellWallandCapsule;Gram-Positivecellwallcomponents;Teichoic_and_lipoteichoic_acids_biosynthesis;CDP-glycerol:poly(glycerophosphate)glycerophosphotransferase(EC2.7.8.12)	23	58	2	13	19	17
CellWallandCapsule;Gram-Positivecellwallcomponents;Teichoic_and_lipoteichoic_acids_biosynthesis;CDP-ribitol:poly(ribitolphosphate)ribitolphosphotransferase	1	0	0	0	1	0
MembraneTransport;Proteinsecretionsystem_TypeVII(Chaperone/Usherpathway_CU);Colonization_factor_antigen_I_fimbriae;CFA/Ifimbrialauxiliarysubunit	0	0	0	0	2	1
MembraneTransport;Proteinsecretionsystem_TypeVII(Chaperone/Usherpathway_CU);Colonization_factor_antigen_I_fimbriae;CFA/Ifimbrialchaperone	0	1	0	1	1	1
MembraneTransport;Proteinsecretionsystem_TypeVII(Chaperone/Usherpathway_CU);Colonization_factor_antigen_I_fimbriae;CFA/Ifimbrialmajorsubunit	0	2	0	1	0	4
MembraneTransport;Proteinsecretionsystem_TypeVII(Chaperone/Usherpathway_CU);Colonization_factor_antigen_I_fimbriae;CFA/Ifimbrialminoradhesin	0	0	0	0	1	3
MembraneTransport;Proteinsecretionsystem_TypeVII(Chaperone/Usherpathway_CU);Colonization_factor_antigen_I_fimbriae;CFA/IfimbrialsubunitCusherprotein	0	3	0	1	1	6
Phages_Prophages_Transposableelements_Plasmids;Phages_Prophages;Staphylococcal_phi-Mu50B-like_prophages;CI-likerepressor[SAbacteriophages11_Mu50B]	0	1	0	1	0	0
Phages_Prophages_Transposableelements_Plasmids;Pathogenicityislands;Staphylococcal_pathogenicity_islands_SaPI;CI-likerepressor_superantigen-encodingpathogenicityislandsSaPI	5	0	1	0	5	0
CellWallandCapsule;Capsularandextracellularpolysacchrides;Capsular_Polysaccharides_Biosynthesis_and_Assembly;CMP-Kdosynthetase_KpsU	0	1	0	0	0	0
CellWallandCapsule;Capsularandextracellularpolysacchrides;Sialic_Acid_Metabolism;CMP-N-acetylneuraminate-beta-galactosamide-alpha-2_3-sialyltransferase(EC2.4.99.-)	0	5	0	4	2	2
Respiration;NULL;Carbon_monoxide_induced_hydrogenase;COdehydrogenaseaccessoryproteinCooC(nickelinsertion)	0	0	0	2	0	1
Respiration;NULL;Carbon_monoxide_induced_hydrogenase;COdehydrogenase/acetyl-CoAsynthase_acetyl-CoAsynthasesubunit(EC2.3.1.169)	0	0	0	0	1	0
Respiration;Electrondonatingreactions;CO_Dehydrogenase;COdehydrogenasesmaturationfactor_CoxFfamily	0	0	1	0	0	1
RNAMetabolism;RNAprocessingandmodification;tRNA_modification_yeast_cytoplasmic;COG0009Sua5subfamily_requiredforN6-threonylcarbamoyladenosinet(6)A37modificationintRNA	20	32	3	15	13	14
RNAMetabolism;RNAprocessingandmodification;tRNA_modification_Archaea;COG0009YrdCsubfamily_requiredforN6-threonylcarbamoyladenosinet(6)A37modificationintRNA	20	263	46	71	117	177
Miscellaneous;Plant-ProkaryoteDOEproject;COG0398;COG0398:uncharacterizedmembraneprotein	2	0	0	0	0	1
Miscellaneous;Plant-ProkaryoteDOEproject;COG0523;COG0523:PutativeGTPases(G3Efamily)	0	15	0	1	8	2
ProteinMetabolism;Proteinbiosynthesis;Universal_GTPases;COG0536:GTP-bindingproteinObg	50	196	24	57	105	79
Miscellaneous;Plant-ProkaryoteDOEproject;YrdC-YciO-Sua5_protein_family;COG0613_Predictedmetal-dependentphosphoesterases(PHPfamily)	21	139	17	43	64	101
RNAMetabolism;RNAprocessingandmodification;tRNA_modification_Archaea;COG1180:RadicalSAM_Pyruvate-formatelyase-activatingenzymelike	1	1	0	0	0	3
Cofactors_Vitamins_ProstheticGroups_Pigments;Folateandpterines;YgfZ-Iron;COG1272:PredictedmembraneproteinhemolysinIIIhomolog	23	189	25	27	87	122
Carbohydrates;Glycosidehydrolases;Predicted_carbohydrate_hydrolases;COG1306predictedglycosidehydrolase	6	19	5	2	12	7
RNAMetabolism;RNAprocessingandmodification;tRNA_modification_Archaea;COG1355_Predicteddioxygenase	0	1	0	0	0	0
Clustering-basedsubsystems;Fattyacidmetaboliccluster;COG1399;COG1399proteininclusterwithribosomalproteinL32p_Bacteroidetes/Chlorobisubfamily	0	2	1	0	0	0
Clustering-basedsubsystems;Fattyacidmetaboliccluster;COG1399;COG1399proteininclusterwithribosomalproteinL32p_Firmicutessubfamily	11	38	0	12	16	11
Clustering-basedsubsystems;Fattyacidmetaboliccluster;COG1399;COG1399protein_clusteredwithribosomalproteinL32p	14	110	22	31	47	82
Clustering-basedsubsystems;Threehypotheticalslinkedtolipoproteinbiosynthesis;CBSS-188.1.peg.9880;COG1496:Uncharacterizedconservedprotein	30	138	21	48	83	71
Miscellaneous;Plant-ProkaryoteDOEproject;Experimental-PTPS;COG1565:Uncharacterizedconservedprotein	0	4	2	6	2	1
Carbohydrates;Glycosidehydrolases;Predicted_carbohydrate_hydrolases;COG1649predictedglycosidehydrolase	0	13	3	1	3	7
Miscellaneous;Plant-ProkaryoteDOEproject;COG3380_COG2907;COG1683:Uncharacterizedconservedprotein	1	4	1	0	2	1
RNAMetabolism;RNAprocessingandmodification;tRNA_modification_Archaea;COG1720:Uncharacterizedconservedprotein	0	10	5	7	5	2
Cofactors_Vitamins_ProstheticGroups_Pigments;Folateandpterines;Methanopterin_biosynthesis2;COG1821familyprotein	0	0	0	0	1	0
CellWallandCapsule;Gram-Positivecellwallcomponents;Teichoic_and_lipoteichoic_acids_biosynthesis;COG1887:Putativeglycosyl/glycerophosphatetransferasesinvolvedinteichoicacidbiosynthesisTagF/TagB/EpsJ/RodC	43	23	2	12	20	3
Miscellaneous;Plant-ProkaryoteDOEproject;Conserved_gene_cluster_possibly_involved_in_RNA_metabolism;COG1939:RibonucleaseIIIfamilyprotein	9	27	0	11	15	8
Clustering-basedsubsystems;Catabolismofanunknowncompound;CBSS-262316.1.peg.2929;COG2071:predictedglutamineamidotransferasesinhypotheticalActinobacterialgenecluster	0	1	0	1	1	0
Miscellaneous;Plant-ProkaryoteDOEproject;COG2078;COG2078:UncharacterizedACR	0	0	0	0	1	0
RNAMetabolism;RNAprocessingandmodification;rRNA_modification_Archaea;COG2106Methylase	0	0	1	0	0	0
Miscellaneous;Plant-ProkaryoteDOEproject;At1g69340_At2g40600;COG2110_Macrodomain_possiblyADP-ribosebindingmodule	26	200	15	40	63	117
Carbohydrates;Glycosidehydrolases;Predicted_carbohydrate_hydrolases;COG2152predictedglycosidehydrolase	1	7	2	5	3	0
Miscellaneous;Plant-ProkaryoteDOEproject;COG2363;COG2363	17	26	8	7	12	7
RNAMetabolism;Transcription;Transcription_factors_bacterial;COG2740:Predictednucleic-acid-bindingproteinimplicatedintranscriptiontermination	9	30	5	8	17	14
Miscellaneous;Plant-ProkaryoteDOEproject;At5g04520_AT1G06240;COG2833:uncharacterizedprotein	0	9	3	1	5	3
Miscellaneous;Plant-ProkaryoteDOEproject;COG3380_COG2907;COG2907:Amineoxidase_flavin-containing	0	4	1	7	7	2
CellWallandCapsule;NULL;YjeE;COG3178:PredictedphosphotransferaserelatedtoSer/Thrproteinkinases	3	23	6	13	6	3
Miscellaneous;Plant-ProkaryoteDOEproject;COG3380_COG2907;COG3380:Amineoxidase_flavin-containing	0	7	4	3	0	0
Miscellaneous;Plant-ProkaryoteDOEproject;Experimental-Ubiquinone_BiosynthesisVDC;COG3536:Uncharacterizedproteinconservedinbacteria	0	11	1	1	8	1
Miscellaneous;Plant-ProkaryoteDOEproject;COG3533;COG3866Pectatelyase	0	3	0	1	1	2
Miscellaneous;Plant-ProkaryoteDOEproject;COG3533;COG5434Endopygalactorunase	0	2	0	1	1	0
Miscellaneous;Plant-ProkaryoteDOEproject;At5g04520_AT1G06240;COGsCOG3146	1	9	2	4	5	1
DNAMetabolism;CRISPs;CRISP_Cmr_Cluster;CRISPR-associatedRAMPCmr2	0	0	4	0	0	0
DNAMetabolism;CRISPs;CRISP_Cmr_Cluster;CRISPR-associatedRAMPCmr4	0	0	0	1	0	0
DNAMetabolism;CRISPs;CRISP_Cmr_Cluster;CRISPR-associatedRAMPCmr6	0	1	0	0	0	0
DNAMetabolism;CRISPs;CRISPRs;CRISPR-associatedRecBfamilyexonucleaseCas4a	0	1	1	1	0	0
DNAMetabolism;CRISPs;CRISPRs;CRISPR-associatedRecBfamilyexonucleaseCas4b	2	1	0	1	4	0
DNAMetabolism;CRISPs;CRISPRs;CRISPR-associatedhelicaseCas3	4	31	15	9	6	11
DNAMetabolism;CRISPs;CRISPRs;CRISPR-associatedhelicaseCas3_protein	12	42	6	5	43	31
DNAMetabolism;CRISPs;CRISPRs;CRISPR-associatednegativeautoregulator	0	2	1	2	1	0
Clustering-basedsubsystems;CRISPRsandassociatedhypotheticals;CBSS-216592.1.peg.3534;CRISPR-associatedproteinCas1	8	90	13	41	36	26
DNAMetabolism;CRISPs;CRISPRs;CRISPR-associatedproteinCas2	2	7	1	3	7	5
DNAMetabolism;CRISPs;CRISPRs;CRISPR-associatedproteinCas7	0	1	1	0	2	0
DNAMetabolism;CRISPs;CRISPRs;CRISPR-associatedproteinMTH1087	0	1	0	0	0	0
DNAMetabolism;CRISPs;CRISP_Cmr_Cluster;CRISPR-associatedproteinTM1812	0	1	1	0	0	0
DNAMetabolism;CRISPs;CRISPRs;CRISPR-associatedprotein_CT1133family	3	6	4	9	6	1
DNAMetabolism;CRISPs;CRISPRs;CRISPR-associatedprotein_CT1134family	0	6	0	6	3	3
Clustering-basedsubsystems;CRISPRsandassociatedhypotheticals;CBSS-216592.1.peg.3534;CRISPR-associatedprotein_CT1974	4	7	4	3	8	3
DNAMetabolism;CRISPs;CRISPRs;CRISPR-associatedprotein_CT1975family	10	79	14	13	27	35
Clustering-basedsubsystems;CRISPRsandassociatedhypotheticals;CBSS-216592.1.peg.3534;CRISPR-associatedprotein_CT1976	2	43	2	4	22	9
Clustering-basedsubsystems;CRISPRsandassociatedhypotheticals;CBSS-216592.1.peg.3534;CRISPR-associatedprotein_Cas2	1	22	4	3	5	0
DNAMetabolism;CRISPs;CRISPRs;CRISPR-associatedprotein_Csn1family	0	9	0	14	7	5
DNAMetabolism;CRISPs;CRISPRs;CRISPR-associatedprotein_SAG0894family	1	20	0	14	7	9
DNAMetabolism;CRISPs;CRISPRs;CRISPR-associatedprotein_TM1800family	0	0	2	0	0	0
DNAMetabolism;CRISPs;CRISPRs;CRISPR-associatedprotein_TM1801family	2	6	2	4	3	3
DNAMetabolism;CRISPs;CRISPRs;CRISPR-associatedprotein_TM1802family	0	1	2	0	0	0
Clustering-basedsubsystems;NULL;CTP_synthase_(EC_6.3.4.2)_cluster;CTPsynthase(EC6.3.4.2)	104	631	96	193	354	417
Cofactors_Vitamins_ProstheticGroups_Pigments;NULL;Molybdopterin_cytosine_dinucleotide;CTP:molybdopterincytidylyltransferase	1	7	0	1	0	0
Virulence_DiseaseandDefense;Resistancetoantibioticsandtoxiccompounds;Cadmium_resistance;Cadmiumeffluxsystemaccessoryprotein	31	62	2	28	23	8
Virulence_DiseaseandDefense;Resistancetoantibioticsandtoxiccompounds;Cadmium_resistance;Cadmiumresistanceprotein	44	81	13	24	44	31
Virulence_DiseaseandDefense;Resistancetoantibioticsandtoxiccompounds;Cobalt-zinc-cadmium_resistance;Cadmium-transportingATPase(EC3.6.3.3)	25	111	11	29	49	21
MembraneTransport;NULL;Transport_of_Zinc;Candidatezinc-bindinglipoproteinZinT	16	96	2	34	21	27
SecondaryMetabolism;Lipid-derivedmediators;Cannabinoid_biosynthesis;Cannabinoidreceptor1	0	0	1	0	0	0
CellWallandCapsule;Capsularandextracellularpolysacchrides;Capsular_Polysaccharides_Biosynthesis_and_Assembly;CapsularpolysaccharideABCtransporter_ATP-bindingproteinKpsT	0	1	1	0	3	2
CellWallandCapsule;Capsularandextracellularpolysacchrides;Capsular_Polysaccharides_Biosynthesis_and_Assembly;CapsularpolysaccharideABCtransporter_permeaseproteinKpsM	0	1	0	2	1	2
CellWallandCapsule;Capsularandextracellularpolysacchrides;Capsular_heptose_biosynthesis;CapsularpolysaccharidebiosynthesisfattyacidsynthaseWcbR	0	0	0	1	0	0
CellWallandCapsule;Capsularandextracellularpolysacchrides;Capsular_Polysaccharides_Biosynthesis_and_Assembly;CapsularpolysaccharidebiosynthesisproteinCapD	0	0	1	0	0	0
CellWallandCapsule;Capsularandextracellularpolysacchrides;Extracellular_Polysaccharide_Biosynthesis_of_Streptococci;CapsularpolysaccharidebiosynthesisproteinCps4E	0	3	0	3	0	0
CellWallandCapsule;Capsularandextracellularpolysacchrides;Capsular_Polysaccharides_Biosynthesis_and_Assembly;CapsularpolysaccharidebiosynthesisproteinWcbQ	0	0	0	1	0	0
CellWallandCapsule;Capsularandextracellularpolysacchrides;Rhamnose_containing_glycans;Capsularpolysaccharidebiosynthesis/exportperiplasmicproteinWcbA	0	2	0	0	0	0
CellWallandCapsule;Capsularandextracellularpolysacchrides;Capsular_Polysaccharides_Biosynthesis_and_Assembly;Capsularpolysaccharidebiosynthesis/exportperiplasmicproteinWcbC	0	2	0	0	1	0
Virulence_DiseaseandDefense;NULL;Streptococcus_agalactiae_virulome;CapsularpolysaccharidebiosythesisproteinCpsI	0	0	0	0	1	0
CellWallandCapsule;Capsularandextracellularpolysacchrides;Capsular_Polysaccharide_(CPS)_of_Campylobacter;CapsularpolysaccharideexportsysteminnermembraneproteinKpsE	0	3	1	1	2	0
CellWallandCapsule;Capsularandextracellularpolysacchrides;Capsular_Polysaccharide_(CPS)_of_Campylobacter;CapsularpolysaccharideexportsystemperiplasmicproteinKpsD	0	0	1	0	0	1
CellWallandCapsule;Capsularandextracellularpolysacchrides;Capsular_Polysaccharides_Biosynthesis_and_Assembly;CapsularpolysaccharideexportsystemproteinKpsC	1	3	2	1	3	2
CellWallandCapsule;Capsularandextracellularpolysacchrides;Capsular_Polysaccharides_Biosynthesis_and_Assembly;CapsularpolysaccharideexportsystemproteinKpsS	0	2	0	0	0	0
Virulence_DiseaseandDefense;NULL;Streptococcus_agalactiae_virulome;CapsularpolysacchariderepeatunittransporterCpsL	0	2	0	0	0	0
CellWallandCapsule;Capsularandextracellularpolysacchrides;Serotype_determining_Capsular_polysaccharide_biosynthesis_in_Staphylococcus;CapsularpolysaccharidesynthesisenzymeCap5B	0	1	0	1	0	0
CellWallandCapsule;Capsularandextracellularpolysacchrides;Serotype_determining_Capsular_polysaccharide_biosynthesis_in_Staphylococcus;CapsularpolysaccharidesynthesisenzymeCap5C	1	0	0	0	0	1
CellWallandCapsule;Capsularandextracellularpolysacchrides;Serotype_determining_Capsular_polysaccharide_biosynthesis_in_Staphylococcus;CapsularpolysaccharidesynthesisenzymeCap5F	0	2	2	0	0	3
CellWallandCapsule;Capsularandextracellularpolysacchrides;Serotype_determining_Capsular_polysaccharide_biosynthesis_in_Staphylococcus;CapsularpolysaccharidesynthesisenzymeCap5G	0	2	0	0	0	0
CellWallandCapsule;Capsularandextracellularpolysacchrides;Serotype_determining_Capsular_polysaccharide_biosynthesis_in_Staphylococcus;CapsularpolysaccharidesynthesisenzymeCap5H	0	0	0	0	0	1
CellWallandCapsule;Capsularandextracellularpolysacchrides;Serotype_determining_Capsular_polysaccharide_biosynthesis_in_Staphylococcus;CapsularpolysaccharidesynthesisenzymeCap5I	2	0	0	0	0	0
CellWallandCapsule;Capsularandextracellularpolysacchrides;Serotype_determining_Capsular_polysaccharide_biosynthesis_in_Staphylococcus;CapsularpolysaccharidesynthesisenzymeCap5K	0	2	0	0	0	0
CellWallandCapsule;Capsularandextracellularpolysacchrides;Serotype_determining_Capsular_polysaccharide_biosynthesis_in_Staphylococcus;CapsularpolysaccharidesynthesisenzymeCap8B	3	1	0	0	1	0
CellWallandCapsule;Capsularandextracellularpolysacchrides;Serotype_determining_Capsular_polysaccharide_biosynthesis_in_Staphylococcus;CapsularpolysaccharidesynthesisenzymeCap8D	11	17	1	1	3	3
CellWallandCapsule;Capsularandextracellularpolysacchrides;Serotype_determining_Capsular_polysaccharide_biosynthesis_in_Staphylococcus;CapsularpolysaccharidesynthesisenzymeCap8F	0	0	1	0	0	0
CellWallandCapsule;Capsularandextracellularpolysacchrides;Serotype_determining_Capsular_polysaccharide_biosynthesis_in_Staphylococcus;CapsularpolysaccharidesynthesisenzymeCap8G	0	0	0	0	1	0
CellWallandCapsule;Capsularandextracellularpolysacchrides;Serotype_determining_Capsular_polysaccharide_biosynthesis_in_Staphylococcus;CapsularpolysaccharidesynthesisenzymeCap8L	0	0	0	1	0	0
CellWallandCapsule;Capsularandextracellularpolysacchrides;Serotype_determining_Capsular_polysaccharide_biosynthesis_in_Staphylococcus;CapsularpolysaccharidesynthesisenzymeCap8M	0	1	0	1	0	0
CellWallandCapsule;Capsularandextracellularpolysacchrides;Serotype_determining_Capsular_polysaccharide_biosynthesis_in_Staphylococcus;CapsularpolysaccharidesynthesisenzymeCap8N	1	0	0	0	0	1
CellWallandCapsule;Capsularandextracellularpolysacchrides;Serotype_determining_Capsular_polysaccharide_biosynthesis_in_Staphylococcus;CapsularpolysaccharidesynthesisenzymeCap8O	0	1	1	2	0	0
CellWallandCapsule;Capsularandextracellularpolysacchrides;Exopolysaccharide_Biosynthesis;CapsularpolysaccharidesynthesisenzymeCpsA_sugartransferase	1	6	0	0	1	1
CellWallandCapsule;Capsularandextracellularpolysacchrides;Vibrio_Polysaccharide_(VPS)_Biosynthesis;CapsularpolysaccharidesynthesisenzymeCpsD_exopolysaccharidesynthesis	0	0	1	2	0	1
AminoAcidsandDerivatives;Arginine,ureacycle_polyamines;Arginine_and_Ornithine_Degradation;Carbamatekinase(EC2.7.2.2)	67	446	59	99	173	218
NucleosidesandNucleotides;Pyrimidines;De_Novo_Pyrimidine_Synthesis;Carbamoyl-phosphatesynthaselargechain(EC6.3.5.5)	247	1360	274	399	719	788
NucleosidesandNucleotides;Pyrimidines;De_Novo_Pyrimidine_Synthesis;Carbamoyl-phosphatesynthaselargechainA(EC6.3.5.5)	0	0	1	0	0	2
NucleosidesandNucleotides;Pyrimidines;De_Novo_Pyrimidine_Synthesis;Carbamoyl-phosphatesynthaselargechainB(EC6.3.5.5)	0	0	0	0	0	1
Clustering-basedsubsystems;ProbablyPyrimidinebiosynthesis-related;CBSS-306254.1.peg.1508;Carbamoyl-phosphatesynthasesmallchain(EC6.3.5.5)	84	404	67	138	209	254
CellWallandCapsule;Gram-Negativecellwallcomponents;Core_Oligosaccharide_Glycosylation_in_Pseudomonas;CarbamoyltransferaseinlargecoreOSassemblycluster	0	30	3	2	4	0
Carbohydrates;Glycosidehydrolases;Predicted_carbohydrate_hydrolases;CarbohydrateEsteraseFamily4	3	10	5	6	2	2
Respiration;NULL;Carbon_monoxide_induced_hydrogenase;CarbonmonoxidedehydrogenaseCooSsubunit(EC1.2.99.2)	1	0	0	0	0	0
Clustering-basedsubsystems;NULL;CBSS-314269.3.peg.1840;CarbonmonoxidedehydrogenaseFprotein	1	1	0	1	0	0
Respiration;Electrondonatingreactions;CO_Dehydrogenase;Carbonmonoxidedehydrogenaselargechain(EC1.2.99.2)	0	3	14	8	9	1
Respiration;Electrondonatingreactions;CO_Dehydrogenase;Carbonmonoxidedehydrogenaselargechain(EC1.2.99.2)parologwithoutusualmotifs	0	1	0	1	0	0
Respiration;Electrondonatingreactions;CO_Dehydrogenase;Carbonmonoxidedehydrogenasemediumchain(EC1.2.99.2)	0	1	3	5	2	1
Clustering-basedsubsystems;NULL;CBSS-314269.3.peg.1840;Carbonmonoxidedehydrogenasesmallchain(EC1.2.99.2)	0	1	5	2	0	0
StressResponse;NULL;Carbon_Starvation;CarbonstarvationproteinA	33	153	40	48	178	100
Miscellaneous;Plant-ProkaryoteDOEproject;COG0523;CarbonstarvationproteinAparalog	10	10	1	2	26	11
StressResponse;NULL;Carbon_Starvation;Carbonstorageregulator	2	11	3	1	2	3
Respiration;Electrondonatingreactions;CO_Dehydrogenase;Carbon-monoxidedehydrogenaseformII_largesubunit(EC1.2.99.2)	0	0	4	1	2	2
Carbohydrates;CO2fixation;Carboxysome;Carbonicanhydrase(EC4.2.1.1)	5	46	10	45	26	20
Miscellaneous;Plant-ProkaryoteDOEproject;COG0523;Carbonicanhydrase_gammaclass(EC4.2.1.1)	0	2	0	0	0	0
Miscellaneous;Plant-ProkaryoteDOEproject;At5g04520_AT1G06240;Carbonicanhydrases/acetyltransferases_isoleucinepatchsuperfamily	0	4	1	2	4	1
Clustering-basedsubsystems;NULL;CBSS-224911.1.peg.435;Carboxyl-terminalprotease(EC3.4.21.102)	5	28	12	9	4	3
AminoAcidsandDerivatives;Arginine,ureacycle_polyamines;Polyamine_Metabolism;Carboxynorspermidinedecarboxylase_putative(EC4.1.1.-)	0	2	0	0	1	0
AminoAcidsandDerivatives;Arginine,ureacycle_polyamines;Polyamine_Metabolism;Carboxynorspermidinedehydrogenase_putative(EC1.1.1.-)	1	4	0	1	5	1
ProteinMetabolism;Proteindegradation;Metallocarboxypeptidases_(EC_3.4.17.-);CarboxypeptidaseT(EC3.4.17.18)	0	0	0	1	0	0
Miscellaneous;Plant-ProkaryoteDOEproject;At1g69340_At2g40600;Cardiolipinsynthetase(EC2.7.8.-)	116	314	49	107	146	89
FattyAcids_Lipids_andIsoprenoids;Fattyacids;Carnitine_Metabolism_in_Microorganisms;Carnitineracemase(EC5.-.-.-)	0	1	0	0	1	0
FattyAcids_Lipids_andIsoprenoids;Fattyacids;Carnitine_Metabolism_in_Microorganisms;Carnitinyl-CoAdehydratase(EC4.2.1.-)	0	1	0	0	0	0
RegulationandCellsignaling;NULL;HPr_catabolite_repression_system;CatabolitecontrolproteinA	33	78	3	39	33	20
RegulationandCellsignaling;NULL;HPr_catabolite_repression_system;CataboliterepressionHPr-likeproteinCrh	1	1	0	0	0	1
Carbohydrates;CO2fixation;Photorespiration_(oxidative_C2_cycle);Catalase(EC1.11.1.6)	143	631	94	195	304	341
Cofactors_Vitamins_ProstheticGroups_Pigments;Folateandpterines;p-Aminobenzoyl-Glutamate_Utilization;Catalyzesthecleavageofp-aminobenzoyl-glutamatetop-aminobenzoateandglutamate_subunitA	0	6	0	1	2	11
Cofactors_Vitamins_ProstheticGroups_Pigments;Folateandpterines;p-Aminobenzoyl-Glutamate_Utilization;Catalyzesthecleavageofp-aminobenzoyl-glutamatetop-aminobenzoateandglutamate_subunitB	1	0	0	2	1	2
MetabolismofAromaticCompounds;Peripheralpathwaysforcatabolismofaromaticcompounds;Benzoate_catabolism;Catechol1_2-dioxygenase(EC1.13.11.1)	1	2	4	3	2	1
MetabolismofAromaticCompounds;Metabolismofcentralaromaticintermediates;Catechol_branch_of_beta-ketoadipate_pathway;Catechol1_2-dioxygenase1(EC1.13.11.1)	0	2	1	0	1	1
MetabolismofAromaticCompounds;Metabolismofcentralaromaticintermediates;Central_meta-cleavage_pathway_of_aromatic_compound_degradation;Catechol2_3-dioxygenase(EC1.13.11.2)	1	3	5	10	3	2
Virulence_DiseaseandDefense;Resistancetoantibioticsandtoxiccompounds;Cobalt-zinc-cadmium_resistance;CationeffluxsystemproteinCusA	24	246	134	155	102	62
Virulence_DiseaseandDefense;Resistancetoantibioticsandtoxiccompounds;Cobalt-zinc-cadmium_resistance;CationeffluxsystemproteinCusCprecursor	1	5	1	1	1	3
Virulence_DiseaseandDefense;Resistancetoantibioticsandtoxiccompounds;Cobalt-zinc-cadmium_resistance;CationeffluxsystemproteinCusFprecursor	1	2	0	0	0	0
Cofactors_Vitamins_ProstheticGroups_Pigments;Tetrapyrroles;Coenzyme_B12_biosynthesis;CblZ_anon-orthologousdisplasmentforAlpha-ribazole-5'-phosphatephosphatase	18	232	40	46	74	106
Phages_Prophages_Transposableelements_Plasmids;Plasmidrelatedfunctions;F_plasmid_replication;CcdBtoxinprotein	0	0	0	0	0	4
Clustering-basedsubsystems;Cytochromebiogenesis;CBSS-196164.1.peg.461;Ccs1/ResB-relatedputativecytochromeC-typebiogenesisprotein	15	84	19	16	74	88
Virulence_DiseaseandDefense;Resistancetoantibioticsandtoxiccompounds;Cobalt-zinc-cadmium_resistance;Cd(II)/Pb(II)-responsivetranscriptionalregulator	0	7	8	1	2	0
DormancyandSporulation;NULL;Persister_Cells;Celldivisioninhibitor	58	283	23	55	103	143
Clustering-basedsubsystems;CellDivision;Cell_Division_Cluster;CelldivisioninitiationproteinDivIVA	9	39	5	23	24	12
Clustering-basedsubsystems;NULL;Bacterial_Cell_Division;CelldivisionproteinBolA	1	3	1	6	0	3
Clustering-basedsubsystems;NULL;Bacterial_Cell_Division;CelldivisionproteinDivIC_stabilizesFtsLagainstRasPcleavage	6	14	1	12	7	12
Clustering-basedsubsystems;NULL;Bacterial_Cell_Division;CelldivisionproteinFtsA	55	119	26	47	59	32
CellDivisionandCellCycle;NULL;Bacterial_Cytoskeleton;CelldivisionproteinFtsB	0	5	0	3	0	0
Clustering-basedsubsystems;NULL;Cell_division-ribosomal_stress_proteins_cluster;CelldivisionproteinFtsH(EC3.4.24.-)	228	1085	173	277	490	583
CellDivisionandCellCycle;NULL;Bacterial_Cytoskeleton;CelldivisionproteinFtsI[Peptidoglycansynthetase](EC2.4.1.129)	208	1256	187	369	528	751
Clustering-basedsubsystems;NULL;Bacterial_Cell_Division;CelldivisionproteinFtsJ	1	3	5	2	5	4
Miscellaneous;Plant-ProkaryoteDOEproject;At5g63420;CelldivisionproteinFtsK	206	945	172	239	483	582
Clustering-basedsubsystems;NULL;Bacterial_Cell_Division;CelldivisionproteinFtsL	4	23	4	14	12	9
CellDivisionandCellCycle;NULL;Bacterial_Cytoskeleton;CelldivisionproteinFtsN	1	1	0	1	1	0
Clustering-basedsubsystems;NULL;Bacterial_Cell_Division;CelldivisionproteinFtsQ	48	244	21	51	92	132
CellDivisionandCellCycle;NULL;Bacterial_Cytoskeleton;CelldivisionproteinFtsW	141	908	110	228	368	556
Clustering-basedsubsystems;Proteinexport?;CBSS-393121.3.peg.2760;CelldivisionproteinFtsX	35	317	39	100	144	193
CellDivisionandCellCycle;NULL;Bacterial_Cytoskeleton;CelldivisionproteinFtsZ(EC3.4.24.-)	107	432	53	134	235	297
CellDivisionandCellCycle;NULL;Control_of_cell_elongation_-_division_cycle_in_Bacilli;CelldivisionproteinGpsB_coordinatestheswitchbetweencylindricalandseptalcellwallsynthesisbyre-localizationofPBP1	1	27	1	9	5	4
RNAMetabolism;RNAprocessingandmodification;16S_rRNA_modification_within_P_site_of_ribosome;CelldivisionproteinMraZ	30	194	38	51	96	112
Clustering-basedsubsystems;CellDivision;Cell_Division_Cluster;CelldivisionproteinYlmG/Ycf19(putative)_YggTfamily	3	18	1	5	7	2
CellDivisionandCellCycle;NULL;Bacterial_Cytoskeleton;CelldivisionproteinZipA	4	15	6	4	3	5
Clustering-basedsubsystems;NULL;Bacterial_Cell_Division;CelldivisiontopologicalspecificityfactorMinE	1	9	3	0	3	0
Clustering-basedsubsystems;Proteinexport?;CBSS-393121.3.peg.2760;Celldivisiontransporter_ATP-bindingproteinFtsE(TC3.A.5.1.1)	28	196	34	72	134	151
Clustering-basedsubsystems;NULL;Bacterial_Cell_Division;Celldivisiontriggerfactor(EC5.2.1.8)	80	641	95	161	312	395
RegulationandCellsignaling;NULL;Cell_envelope-associated_LytR-CpsA-Psr_transcriptional_attenuators;Cellenvelope-associatedtranscriptionalattenuatorLytR-CpsA-Psr_subfamilyA1(asinPMID19099556)	54	321	52	54	183	257
RegulationandCellsignaling;NULL;Cell_envelope-associated_LytR-CpsA-Psr_transcriptional_attenuators;Cellenvelope-associatedtranscriptionalattenuatorLytR-CpsA-Psr_subfamilyF1(asinPMID19099556)	2	27	1	6	9	9
Miscellaneous;Plant-ProkaryoteDOEproject;At4g38090;Cellenvelope-associatedtranscriptionalattenuatorLytR-CpsA-Psr_subfamilyF2(asinPMID19099556)	44	126	9	34	35	34
RegulationandCellsignaling;NULL;Cell_envelope-associated_LytR-CpsA-Psr_transcriptional_attenuators;Cellenvelope-associatedtranscriptionalattenuatorLytR-CpsA-Psr_subfamilyF4(asinPMID19099556)	1	2	0	0	0	0
RegulationandCellsignaling;NULL;Cell_envelope-associated_LytR-CpsA-Psr_transcriptional_attenuators;Cellenvelope-associatedtranscriptionalattenuatorLytR-CpsA-Psr_subfamilyM(asinPMID19099556)	0	0	1	0	1	1
Ironacquisitionandmetabolism;NULL;Heme__hemin_uptake_and_utilization_systems_in_GramPositives;CellsurfaceproteinIsdA_transfershemefromhemoglobintoapo-IsdC	0	3	0	0	1	0
Ironacquisitionandmetabolism;NULL;Heme__hemin_uptake_and_utilization_systems_in_GramPositives;CellsurfacereceptorIsdBforhemoglobinandhemoglobin-haptoglobincomplexes	0	0	0	0	1	1
Ironacquisitionandmetabolism;NULL;Heme__hemin_uptake_and_utilization_systems_in_GramPositives;CellsurfacereceptorIsdHforhemoglobin-haptoglobincomplexes	1	3	0	1	0	0
CellWallandCapsule;Gram-Positivecellwallcomponents;Sortase;Cellwallsurfaceanchorfamilyprotein	4	96	6	58	20	25
RegulationandCellsignaling;ProgrammedCellDeathandToxin-antitoxinSystems;Fratricide_in_Streptococcus;Cellwall-associatedmureinhydrolaseLytA	0	10	0	6	5	1
RegulationandCellsignaling;ProgrammedCellDeathandToxin-antitoxinSystems;Fratricide_in_Streptococcus;Cellwall-associatedmureinhydrolaseLytC	1	15	0	4	10	2
Carbohydrates;Di-andoligosaccharides;Beta-Glucoside_Metabolism;Cellobiosephosphorylase(EC2.4.1.-)	0	16	0	11	2	2
Carbohydrates;Di-andoligosaccharides;Beta-Glucoside_Metabolism;CellobiosephosphotransferasesystemYdjC-likeprotein	3	6	0	2	0	1
Miscellaneous;NULL;ZZ_gjo_need_homes;Cephalosporinhydroxylase	0	3	0	0	0	0
SecondaryMetabolism;Biosynthesisofphenylpropanoids;Flavanone_biosynthesis;Chalconesynthase(EC2.3.1.74)	0	0	0	0	1	0
MembraneTransport;Proteinsecretionsystem_TypeV;Two_partner_secretion_pathway_(TPS);Channel-formingtransporter/cytolysinsactivatorofTpsBfamily	1	23	5	2	3	6
StressResponse;PeriplasmicStress;Periplasmic_Acid_Stress_Response_in_Enterobacteria;ChaperoneHdeA	0	1	0	1	0	0
StressResponse;Heatshock;Heat_shock_dnaK_gene_cluster_extended;ChaperoneproteinDnaJ	81	620	87	247	372	439
StressResponse;Heatshock;Heat_shock_dnaK_gene_cluster_extended;ChaperoneproteinDnaK	178	901	141	288	487	552
ProteinMetabolism;Proteinfolding;Protein_chaperones;ChaperoneproteinHscA	13	35	4	19	11	12
RNAMetabolism;RNAprocessingandmodification;tRNA_modification_Bacteria;ChaperoneproteinHscB	0	22	5	5	5	3
ProteinMetabolism;Proteinfolding;Protein_chaperones;ChaperoneproteinHtpG	8	91	18	63	30	27
ProteinMetabolism;Proteinfolding;Protein_chaperones;Chaperone-modulatorproteinCbpM	0	3	0	3	0	0
Virulence_DiseaseandDefense;Adhesion;Streptococcus_pyogenes_recombinatorial_zone;Chaperonin(heatshockprotein33)	24	67	4	20	25	22
MotilityandChemotaxis;NULL;Bacterial_Chemotaxis;ChemotaxisproteinCheC--inhibitorofMCPmethylation	0	0	1	3	1	0
MotilityandChemotaxis;NULL;Bacterial_Chemotaxis;ChemotaxisproteinCheD	0	5	3	2	1	1
MotilityandChemotaxis;FlagellarmotilityinProkaryota;Flagellar_motility;ChemotaxisproteinCheV(EC2.7.3.-)	0	44	1	10	6	2
MotilityandChemotaxis;NULL;Bacterial_Chemotaxis;ChemotaxisproteinmethyltransferaseCheR(EC2.1.1.80)	5	107	24	26	24	5
MotilityandChemotaxis;NULL;Bacterial_Chemotaxis;Chemotaxisregulator-transmitschemoreceptorsignalstoflagelllarmotorcomponentsCheY	3	47	6	17	4	1
MotilityandChemotaxis;NULL;Bacterial_Chemotaxis;Chemotaxisresponse-phosphataseCheZ	1	9	7	9	5	2
MotilityandChemotaxis;NULL;Bacterial_Chemotaxis;Chemotaxisresponseregulatorprotein-glutamatemethylesteraseCheB(EC3.1.1.61)	1	67	25	9	13	7
Carbohydrates;Aminosugars;Chitin_and_N-acetylglucosamine_utilization;Chitinbindingprotein	0	1	0	0	1	1
Carbohydrates;Aminosugars;Chitin_and_N-acetylglucosamine_utilization;Chitinase(EC3.2.1.14)	1	12	2	3	1	6
Carbohydrates;Aminosugars;(GlcNAc)2_Catabolic_Operon;Chitobiosephosphorylase(EC2.4.1.-)	0	5	0	2	1	0
Carbohydrates;Aminosugars;Chitin_and_N-acetylglucosamine_utilization;Chitobiose-specific6-phospho-beta-glucosidaseChbF(EC3.2.1.86)	0	1	0	2	0	1
Carbohydrates;Aminosugars;Chitin_and_N-acetylglucosamine_utilization;Chitobiose-specificregulatorChbR_AraCfamily	0	1	0	1	0	0
Carbohydrates;Aminosugars;Chitin_and_N-acetylglucosamine_utilization;Chitodextrinaseprecursor(EC3.2.1.14)	0	1	0	0	0	0
Cofactors_Vitamins_ProstheticGroups_Pigments;Tetrapyrroles;Coenzyme_B12_biosynthesis;ChlDcomponentofcobaltchelataseinvolvedinB12biosynthesis	3	14	2	2	12	8
Cofactors_Vitamins_ProstheticGroups_Pigments;Tetrapyrroles;Coenzyme_B12_biosynthesis;ChlIcomponentofcobaltchelataseinvolvedinB12biosynthesis	59	627	87	155	326	490
MetabolismofAromaticCompounds;Peripheralpathwaysforcatabolismofaromaticcompounds;Phenylpropanoid_compound_degradation;Chlorogenateesterase	0	1	0	1	3	1
Cofactors_Vitamins_ProstheticGroups_Pigments;Tetrapyrroles;Chlorophyll_Biosynthesis;ChlorophyllidereductasesubunitBchX(EC1.18.-.-)	0	0	0	0	1	0
Cofactors_Vitamins_ProstheticGroups_Pigments;Tetrapyrroles;Chlorophyll_Biosynthesis;ChlorophyllidereductasesubunitBchZ(EC1.18.-.-)	0	0	0	1	0	0
StressResponse;Osmoticstress;Choline_and_Betaine_Uptake_and_Betaine_Biosynthesis;CholineABCtransportsystem_ATP-bindingproteinOpuBA	1	1	1	2	0	0
StressResponse;Osmoticstress;Choline_and_Betaine_Uptake_and_Betaine_Biosynthesis;CholinebindingproteinA	0	17	0	7	3	9
RegulationandCellsignaling;ProgrammedCellDeathandToxin-antitoxinSystems;Fratricide_in_Streptococcus;CholinebindingproteinD	1	32	2	11	7	3
StressResponse;Osmoticstress;Choline_and_Betaine_Uptake_and_Betaine_Biosynthesis;Cholinedehydrogenase(EC1.1.99.1)	54	129	26	20	71	53
Miscellaneous;Plant-ProkaryoteDOEproject;Niacin-Choline_transport_and_metabolism;Cholinekinase(EC2.7.1.32)	0	12	2	13	7	8
Clustering-basedsubsystems;Cholinebitartratedegradation_putative;CBSS-344610.3.peg.2335;Cholinemonooxygenase_alphasubunit(EC1.14.15.7)	0	0	0	0	0	1
Clustering-basedsubsystems;Cholinebitartratedegradation_putative;CBSS-344610.3.peg.2335;Cholinemonooxygenase_betasubunit(EC1.14.15.7)	0	0	0	1	0	0
Miscellaneous;Plant-ProkaryoteDOEproject;At4g38090;Cholinemonooxygenase-likeproteinwitharomatic-ring-hydroxylatingdioxygenasedomain	0	1	0	2	0	0
Miscellaneous;Plant-ProkaryoteDOEproject;Niacin-Choline_transport_and_metabolism;CholinepermeaseLicB	3	8	0	4	7	5
Clustering-basedsubsystems;Cholinebitartratedegradation_putative;CBSS-344610.3.peg.2335;Choline-glycinebetainetransporter	6	13	3	2	12	16
StressResponse;Osmoticstress;Choline_and_Betaine_Uptake_and_Betaine_Biosynthesis;Choline-sulfatase(EC3.1.6.6)	2	39	9	8	15	6
CellWallandCapsule;Capsularandextracellularpolysacchrides;Phosphorylcholine_incorporation_in_LPS;Cholinephosphatecytidylyltransferase(EC2.7.7.15)	1	18	0	26	0	6
Clustering-basedsubsystems;NULL;Bile_hydrolysis_related_cluster;Choloylglycinehydrolase(EC3.5.1.24)	60	73	10	22	26	16
Carbohydrates;Aminosugars;N-Acetyl-Galactosamine_and_Galactosamine_Utilization;Chondroitinase(chondroitinlyase)	0	2	0	1	2	0
AminoAcidsandDerivatives;Aromaticaminoacidsandderivatives;Phenylalanine_and_Tyrosine_Branches_from_Chorismate;Chorismatemutase(EC5.4.99.5)	4	2	0	1	3	0
AminoAcidsandDerivatives;Aromaticaminoacidsandderivatives;Chorismate_Synthesis;ChorismatemutaseI(EC5.4.99.5)	26	120	30	50	56	70
AminoAcidsandDerivatives;Aromaticaminoacidsandderivatives;Chorismate_Synthesis;ChorismatemutaseIII(EC5.4.99.5)	0	1	0	0	0	0
Cofactors_Vitamins_ProstheticGroups_Pigments;Folateandpterines;YgfZ;Chorismatesynthase(EC4.2.3.5)	69	323	50	94	180	208
Miscellaneous;Plant-ProkaryoteDOEproject;Experimental-Ubiquinone_BiosynthesisVDC;Chorismate--pyruvatelyase(EC4.1.3.40)	2	6	3	6	0	8
Virulence_DiseaseandDefense;Resistancetoantibioticsandtoxiccompounds;Resistance_to_chromium_compounds;ChromateresistanceproteinChrB	0	17	7	3	0	2
Virulence_DiseaseandDefense;Resistancetoantibioticsandtoxiccompounds;Resistance_to_chromium_compounds;ChromatetransportproteinChrA	22	53	10	16	30	8
Clustering-basedsubsystems;NULL;DNA_replication_cluster_1;ChromosomalreplicationinitiatorproteinDnaA	125	687	108	224	330	379
DNAMetabolism;DNAreplication;Plasmid_replication;Chromosome(plasmid)partitioningproteinParA	63	435	84	161	242	304
CellDivisionandCellCycle;NULL;Bacterial_Cytoskeleton;Chromosome(plasmid)partitioningproteinParB	83	368	54	122	194	241
Clustering-basedsubsystems;NULL;RNA_modification_and_chromosome_partitioning_cluster;Chromosome(plasmid)partitioningproteinParB-2	2	4	0	2	1	0
DNAMetabolism;NULL;DNA_structural_proteins__bacterial;ChromosomepartitionproteinMukB	2	24	3	11	11	14
CellDivisionandCellCycle;NULL;MukBEF_Chromosome_Condensation;ChromosomepartitionproteinMukE	0	0	0	1	0	5
CellDivisionandCellCycle;NULL;MukBEF_Chromosome_Condensation;ChromosomepartitionproteinMukF	0	14	1	6	1	8
Clustering-basedsubsystems;Fattyacidmetaboliccluster;COG1399;Chromosomepartitionproteinsmc	104	316	43	129	212	114
Clustering-basedsubsystems;NULL;PFGI-1-like_cluster_1;ChromosomepartitioningATPaseinPFGI-1-likecluster_ParA-like	1	2	10	3	1	0
Clustering-basedsubsystems;NULL;Bacterial_Cell_Division;ChromosomepartitioningproteinParA	2	8	11	2	0	1
CellDivisionandCellCycle;NULL;Control_of_cell_elongation_-_division_cycle_in_Bacilli;ChromosomereplicationinitiationproteindnaD	12	33	1	11	19	10
RegulationandCellsignaling;ProgrammedCellDeathandToxin-antitoxinSystems;Murein_hydrolase_regulation_and_cell_death;CidA-associatedmembraneproteinCidB	11	29	4	4	12	5
SecondaryMetabolism;Biosynthesisofphenylpropanoids;Caffeic_acid_derivatives;Cinnamoyl-CoAreductase(EC1.2.1.44)	0	0	0	0	1	0
CellDivisionandCellCycle;NULL;Cyanobacterial_Circadian_Clock;CircadianclockproteinKaiC	0	24	0	8	6	5
CellDivisionandCellCycle;NULL;Cyanobacterial_Circadian_Clock;CircadianinputkinaseA	0	2	0	0	4	0
CellDivisionandCellCycle;NULL;Cyanobacterial_Circadian_Clock;Circadianphasemodifier	8	20	0	7	10	13
MembraneTransport;NULL;Citrate_Utilization_System_(CitAB__CitH__and_tctABC);CitHcitratetransporter	0	3	0	1	1	0
Carbohydrates;Centralcarbohydratemetabolism;TCA_Cycle;Citratelyasegammachain_acylcarrierprotein(EC4.1.3.6)	0	0	0	0	5	1
Carbohydrates;Centralcarbohydratemetabolism;Glyoxylate_bypass;Citratesynthase(si)(EC2.3.3.1)	140	879	126	205	381	627
Ironacquisitionandmetabolism;NULL;Iron_acquisition_in_Vibrio;Citrate:6-N-acetyl-6-N-hydroxy-L-lysineligase_alphasubunit(EC6.3.2.27)_aerobactinbiosynthesisproteinIucA	0	6	0	0	2	4
FattyAcids_Lipids_andIsoprenoids;Isoprenoids;Acyclic_terpenes_utilization;Citronellolandcitronellaldehydrogenase	0	2	7	2	0	1
FattyAcids_Lipids_andIsoprenoids;Isoprenoids;Acyclic_terpenes_utilization;Citronellyl-CoAdehydrogenase	0	6	10	8	2	0
RNAMetabolism;RNAprocessingandmodification;Polyadenylation_specificity_factor;Cleavageandpolyadenylationspecificityfactor_100kDasubunit	1	5	3	0	0	0
RNAMetabolism;RNAprocessingandmodification;Polyadenylation_specificity_factor;Cleavageandpolyadenylationspecificityfactor_160kDasubunit	0	4	8	1	0	1
RNAMetabolism;RNAprocessingandmodification;Polyadenylation_specificity_factor;Cleavageandpolyadenylationspecificityfactor_30kDasubunit	0	0	1	0	0	0
RNAMetabolism;RNAprocessingandmodification;Polyadenylation_specificity_factor;Cleavageandpolyadenylationspecificityfactor_73kDasubunit	0	2	0	0	0	0
DNAMetabolism;DNArepair;DNA_repair__bacterial_MutL-MutS_system;ClostridialMutS2-relatedprotein	0	4	0	0	0	0
MembraneTransport;Proteinsecretionsystem_TypeVI;Type_VI_secretion_systems;ClpBprotein	231	1125	175	343	627	719
ProteinMetabolism;Proteindegradation;Proteolysis_in_bacteria__ATP-dependent;ClpXPproteasespecificity-enhancingfactor	0	1	0	2	0	4
Virulence_DiseaseandDefense;Adhesion;Adhesins_in_Staphylococcus;ClumpingfactorClfA_fibrinogen-bindingprotein	0	1	0	0	0	5
Virulence_DiseaseandDefense;Adhesion;Adhesins_in_Staphylococcus;ClumpingfactorClfB_fibrinogenbindingprotein	0	6	0	0	4	5
Carbohydrates;Sugaralcohols;Propanediol_utilization;CoA-acylatingpropionaldehydedehydrogenase	28	318	51	52	134	216
Clustering-basedsubsystems;Oxidativestress;CoA-disulfide_reductase_(EC_1.8.1.14)_containing_cluster;CoA-disulfidereductase(EC1.8.1.14)	31	48	5	15	19	10
Respiration;Electronacceptingreactions;Anaerobic_respiratory_reductases;CoB--CoMheterodisulfidereductasesubunitA(EC1.8.98.1)	0	2	0	3	0	0
Respiration;Electrondonatingreactions;H2:CoM-S-S-HTP_oxidoreductase;CoB--CoMheterodisulfidereductasesubunitB(EC1.8.98.1)	0	1	0	2	0	0
Carbohydrates;One-carbonMetabolism;Methanogenesis;CoB--CoMheterodisulfidereductasesubunitC(EC1.8.98.1)	0	0	0	1	0	0
Respiration;Electrondonatingreactions;H2:CoM-S-S-HTP_oxidoreductase;CoB--CoM-reducinghydrogenase(Cys)alphasubunit	0	0	0	0	1	0
RegulationandCellsignaling;Proteolyticpathway;Coagulation_cascade;CoagulationfactorIXa_proteaseS01.214	0	1	0	0	0	0
RegulationandCellsignaling;Proteolyticpathway;Coagulation_cascade;CoagulationfactorXIII_protein-glutaminegamma-glutamyltransferase(EC2.3.2.13)	0	0	0	0	0	2
RegulationandCellsignaling;Proteolyticpathway;Coagulation_cascade;CoagulationfactorXa_proteaseS01.216	0	0	0	0	1	0
Cofactors_Vitamins_ProstheticGroups_Pigments;Tetrapyrroles;Cobalamin_synthesis;Cob(I)alaminadenosyltransferase(EC2.5.1.17)	10	141	18	43	73	92
Carbohydrates;Sugaralcohols;Propanediol_utilization;Cob(I)alaminadenosyltransferasePduO(EC2.5.1.17)	22	227	38	40	85	138
Carbohydrates;Sugaralcohols;Propanediol_utilization;Cob(II)alaminreductase	0	1	0	0	0	0
Carbohydrates;Sugaralcohols;Propanediol_utilization;Cob(III)alaminreductase	0	0	0	0	0	1
Cofactors_Vitamins_ProstheticGroups_Pigments;Tetrapyrroles;Coenzyme_B12_biosynthesis;CobNcomponentofcobaltchelataseinvolvedinB12biosynthesis	33	611	99	113	178	301
Cofactors_Vitamins_ProstheticGroups_Pigments;Tetrapyrroles;Coenzyme_B12_biosynthesis;CobWGTPaseinvolvedincobaltinsertionforB12biosynthesis	0	8	1	1	5	2
Cofactors_Vitamins_ProstheticGroups_Pigments;Tetrapyrroles;Cobalamin_synthesis;CobalaminbiosynthesisproteinBluB	0	7	1	1	0	1
Cofactors_Vitamins_ProstheticGroups_Pigments;Tetrapyrroles;Cobalamin_synthesis;CobalaminbiosynthesisproteinCbiG	0	15	1	5	2	5
Cofactors_Vitamins_ProstheticGroups_Pigments;Tetrapyrroles;Coenzyme_B12_biosynthesis;CobalaminbiosynthesisproteinCobG	0	4	5	0	1	0
Cofactors_Vitamins_ProstheticGroups_Pigments;Tetrapyrroles;Coenzyme_B12_biosynthesis;Cobalaminsynthase	12	120	16	47	46	61
Miscellaneous;Plant-ProkaryoteDOEproject;COG0523;Cobalaminsynthesisprotein/P47Kfamilyprotein	0	0	0	0	1	0
Cofactors_Vitamins_ProstheticGroups_Pigments;Tetrapyrroles;Coenzyme_B12_biosynthesis;Cobalamine-relatedhypotheticalmetal-bindingproteinCrdX	0	0	0	1	0	0
Miscellaneous;Plant-ProkaryoteDOEproject;COG0523;Cobalt-containingnitrilehydratasesubunitalpha(EC4.2.1.84)	0	1	0	0	1	0
Cofactors_Vitamins_ProstheticGroups_Pigments;Tetrapyrroles;Cobalamin_synthesis;Cobalt-precorrin-2C20-methyltransferase(EC2.1.1.130)	21	245	26	65	105	161
Cofactors_Vitamins_ProstheticGroups_Pigments;Tetrapyrroles;Coenzyme_B12_biosynthesis;Cobalt-precorrin-3bC17-methyltransferase	56	630	80	179	317	418
Cofactors_Vitamins_ProstheticGroups_Pigments;Tetrapyrroles;Coenzyme_B12_biosynthesis;Cobalt-precorrin-4C11-methyltransferase(EC2.1.1.133)	25	259	31	59	129	166
Cofactors_Vitamins_ProstheticGroups_Pigments;Tetrapyrroles;Coenzyme_B12_biosynthesis;Cobalt-precorrin-6synthase_anaerobic	0	19	0	6	8	3
Cofactors_Vitamins_ProstheticGroups_Pigments;Tetrapyrroles;Coenzyme_B12_biosynthesis;Cobalt-precorrin-6xreductase(EC1.3.1.54)	15	225	25	42	89	159
Cofactors_Vitamins_ProstheticGroups_Pigments;Tetrapyrroles;Coenzyme_B12_biosynthesis;Cobalt-precorrin-6yC15-methyltransferase[decarboxylating](EC2.1.1.-)	5	11	0	4	3	2
Cofactors_Vitamins_ProstheticGroups_Pigments;Tetrapyrroles;Coenzyme_B12_biosynthesis;Cobalt-precorrin-6yC5-methyltransferase(EC2.1.1.-)	15	151	22	22	64	96
Cofactors_Vitamins_ProstheticGroups_Pigments;Tetrapyrroles;Coenzyme_B12_biosynthesis;Cobalt-precorrin-8xmethylmutase(EC5.4.1.2)	14	154	30	49	87	120
Virulence_DiseaseandDefense;Resistancetoantibioticsandtoxiccompounds;Cobalt-zinc-cadmium_resistance;Cobalt-zinc-cadmiumresistanceprotein	84	396	71	119	152	234
Virulence_DiseaseandDefense;Resistancetoantibioticsandtoxiccompounds;Cobalt-zinc-cadmium_resistance;Cobalt-zinc-cadmiumresistanceproteinCzcD	63	233	59	70	95	119
Virulence_DiseaseandDefense;Resistancetoantibioticsandtoxiccompounds;Cobalt-zinc-cadmium_resistance;Cobalt/zinc/cadmiumeffluxRNDtransporter_membranefusionprotein_CzcBfamily	2	32	12	9	16	7
Cofactors_Vitamins_ProstheticGroups_Pigments;Tetrapyrroles;Coenzyme_B12_biosynthesis;Cobyricacidsynthase	46	351	57	80	153	279
Cofactors_Vitamins_ProstheticGroups_Pigments;Tetrapyrroles;Cobalamin_synthesis;CobyrinicacidA_C-diamidesynthase	7	33	8	13	5	9
Clustering-basedsubsystems;Oxidativestress;CoA-disulfide_reductase_(EC_1.8.1.14)_containing_cluster;CoenzymeAdisulfidereductase	0	1	1	6	0	0
Respiration;Electrondonatingreactions;Coenzyme_F420_hydrogenase;CoenzymeF420hydrogenasegammasubunit(FrcG)(EC1.12.98.1)	0	1	0	0	0	0
Cofactors_Vitamins_ProstheticGroups_Pigments;CoenzymeF420;Coenzyme_F420_synthesis;CoenzymeF420-0:L-glutamateligase	0	0	0	2	0	1
Respiration;Electronacceptingreactions;Anaerobic_respiratory_reductases;CoenzymeF420-dependentoxidoreductase	0	0	1	1	0	0
Respiration;Electrondonatingreactions;Hydrogenases;CoenzymeF420-reducinghydrogenase_betasubunit	0	0	1	0	0	0
Cofactors_Vitamins_ProstheticGroups_Pigments;Quinonecofactors;Coenzyme_PQQ_synthesis;CoenzymePQQsynthesisproteinA	0	1	0	2	0	0
Cofactors_Vitamins_ProstheticGroups_Pigments;Quinonecofactors;Pyrroloquinoline_Quinone_biosynthesis;CoenzymePQQsynthesisproteinB	1	20	1	2	3	0
Cofactors_Vitamins_ProstheticGroups_Pigments;Quinonecofactors;Coenzyme_PQQ_synthesis;CoenzymePQQsynthesisproteinC	0	14	2	6	9	2
Cofactors_Vitamins_ProstheticGroups_Pigments;Quinonecofactors;Coenzyme_PQQ_synthesis;CoenzymePQQsynthesisproteinD	0	3	2	1	0	0
Cofactors_Vitamins_ProstheticGroups_Pigments;Quinonecofactors;Coenzyme_PQQ_synthesis;CoenzymePQQsynthesisproteinE	6	22	5	11	12	2
Cofactors_Vitamins_ProstheticGroups_Pigments;Quinonecofactors;Coenzyme_PQQ_synthesis;CoenzymePQQsynthesisproteinF(EC3.4.99.-)	2	26	0	2	4	0
NucleosidesandNucleotides;Detoxification;Housecleaning_nucleoside_triphosphate_pyrophosphatases;Cofprotein_HDsuperfamilyhydrolase	1	28	1	14	6	13
CellWallandCapsule;Capsularandextracellularpolysacchrides;Colanic_acid_biosynthesis;ColanicacidbiosynthesisacetyltransferaseWcaF(EC2.3.1.-)	0	2	0	0	0	0
CellWallandCapsule;Capsularandextracellularpolysacchrides;Colanic_acid_biosynthesis;ColanicacidbiosynthesisglycosyltransferaseWcaA	0	1	0	0	0	1
CellWallandCapsule;Capsularandextracellularpolysacchrides;Colanic_acid_biosynthesis;ColanicacidbiosynthesisglycosyltransferaseWcaE	1	3	0	0	0	1
CellWallandCapsule;Capsularandextracellularpolysacchrides;Colanic_acid_biosynthesis;ColanicacidbiosynthesisglycosyltransferaseWcaL	0	2	0	0	0	0
CellWallandCapsule;Capsularandextracellularpolysacchrides;Colanic_acid_biosynthesis;ColanicacidbiosynthsisUDP-glucoselipidcarriertransferaseWcaJ	0	5	0	1	0	1
CellWallandCapsule;Capsularandextracellularpolysacchrides;Colanic_acid_biosynthesis;ColanicacidbiosysnthesisglycosyltransferaseWcaI	0	3	0	0	0	0
CellWallandCapsule;Capsularandextracellularpolysacchrides;Colanic_acid_biosynthesis;ColanicacidbiosysnthesisproteinWcaK	0	1	0	2	0	0
RegulationandCellsignaling;NULL;Rcs_phosphorelay_signal_transduction_pathway;ColanicacidcapsularbiosynthesisactivationaccesoryproteinRcsA_co-regulatorwithRcsB	0	2	0	0	0	1
CellWallandCapsule;Capsularandextracellularpolysacchrides;Colanic_acid_biosynthesis;ColanicacidpolymeraseWcaD	0	0	0	0	0	3
StressResponse;Coldshock;Cold_shock__CspA_family_of_proteins;ColdshockproteinCspA	31	29	8	12	18	12
StressResponse;Coldshock;Cold_shock__CspA_family_of_proteins;ColdshockproteinCspB	0	1	0	0	1	0
StressResponse;Coldshock;Cold_shock__CspA_family_of_proteins;ColdshockproteinCspC	22	147	16	31	61	66
StressResponse;Coldshock;Cold_shock__CspA_family_of_proteins;ColdshockproteinCspD	0	22	1	0	4	0
StressResponse;Coldshock;Cold_shock__CspA_family_of_proteins;ColdshockproteinCspE	0	6	0	1	0	4
StressResponse;Coldshock;Cold_shock__CspA_family_of_proteins;ColdshockproteinCspG	7	8	1	1	5	3
StressResponse;Coldshock;Cold_shock__CspA_family_of_proteins;ColdshockproteinCspI	0	0	0	0	1	0
RNAMetabolism;RNAprocessingandmodification;ATP-dependent_RNA_helicases__bacterial;Cold-shockDEAD-boxproteinA	63	203	21	77	111	101
Virulence_DiseaseandDefense;Bacteriocins_ribosomallysynthesizedantibacterialpeptides;Tolerance_to_colicin_E2;ColicinE2toleranceproteinCbrC	0	0	0	1	0	0
Virulence_DiseaseandDefense;Bacteriocins_ribosomallysynthesizedantibacterialpeptides;Tolerance_to_colicin_E2;ColicinE2toleranceproteinCbrC-likeprotein	0	0	0	2	0	0
MembraneTransport;NULL;Ton_and_Tol_transport_systems;ColicinIreceptorprecursor	1	14	1	6	9	10
Miscellaneous;Plant-ProkaryoteDOEproject;At5g04520_AT1G06240;ColicinVproductionprotein	8	32	3	17	12	10
ProteinMetabolism;Proteinbiosynthesis;Nucleolar_protein_complex;Collagenalpha1(I)chainprecursor	10	60	13	23	81	73
Virulence_DiseaseandDefense;Adhesion;Adhesins_in_Staphylococcus;CollagenbindingproteinCna	0	1	0	3	1	0
Virulence_DiseaseandDefense;NULL;Streptococcus_pyogenes_Virulome;Collagen-likesurfaceprotein	1	1	0	1	4	2
Miscellaneous;Plant-ProkaryoteDOEproject;At4g38090;ComFoperonproteinA_DNAtransporterATPase	16	69	2	28	31	17
DNAMetabolism;DNAuptake_competence;Late_competence;ComFoperonproteinC	6	28	2	23	13	9
Phages_Prophages_Transposableelements_Plasmids;Transposableelements;CBSS-203122.12.peg.188;ComM-relatedprotein	14	40	6	26	26	18
DNAMetabolism;DNAuptake_competence;Competence_in_Streptococci;CompetencepositiveregulatorComW	0	6	0	6	1	0
DNAMetabolism;DNAuptake_competence;Gram_Positive_Competence;CompetenceproteinCoiA	9	42	2	22	12	6
Clustering-basedsubsystems;NULL;Glutaredoxin_3_containing_cluster_2;CompetenceproteinFhomolog_phosphoribosyltransferasedomain	6	7	1	10	6	4
DNAMetabolism;DNAuptake_competence;Competence_in_Streptococci;Competence-specificsigmafactorComX	1	22	3	15	6	4
DNAMetabolism;DNAuptake_competence;Competence_in_Streptococci;Competence-stimulatingpeptide(CSP)precursorComC	0	0	0	1	0	0
DNAMetabolism;DNAuptake_competence;Competence_in_Streptococci;Competence-stimulatingpeptideABCtransporterATP-bindingproteinComA	3	86	5	41	20	18
DNAMetabolism;DNAuptake_competence;Competence_in_Streptococci;Competence-stimulatingpeptideABCtransporterpermeaseproteinComB	4	41	3	34	17	7
Miscellaneous;Plant-ProkaryoteDOEproject;Competence_or_DNA_damage-inducible_protein_CinA_and_related_protein_families;Competence/damage-inducibleproteinCinA	27	79	13	39	65	26
Virulence_DiseaseandDefense;Resistancetoantibioticsandtoxiccompounds;Bile_hydrolysis;ConjugatedBileSaltTransporter	0	4	0	1	0	0
MembraneTransport;Proteinandnucleoproteinsecretionsystem_TypeIV;Conjugative_transfer;ConjugativesignalpeptidaseTrhF	0	1	0	1	1	0
MembraneTransport;Proteinandnucleoproteinsecretionsystem_TypeIV;Conjugative_transfer;ConjugativetransferentryexclusionproteinTrbK	0	0	1	0	0	0
MembraneTransport;Proteinandnucleoproteinsecretionsystem_TypeIV;Conjugative_transfer;ConjugativetransferproteinELI_00880	0	0	0	1	0	0
Clustering-basedsubsystems;NULL;PFGI-1-like_cluster_2;ConjugativetransferproteinPilLinPFGI-1-likecluster	0	4	0	0	0	0
Clustering-basedsubsystems;NULL;PFGI-1-like_cluster_2;ConjugativetransferproteinPilNinPFGI-1-likecluster	0	0	0	1	0	0
Clustering-basedsubsystems;NULL;Conjugative_transfer_related_cluster;ConjugativetransferproteinTraA	0	0	0	0	1	0
MembraneTransport;Proteinandnucleoproteinsecretionsystem_TypeIV;Conjugative_transfer;ConjugativetransferproteinTrbB	0	15	4	1	5	4
MembraneTransport;Proteinandnucleoproteinsecretionsystem_TypeIV;Conjugative_transfer;ConjugativetransferproteinTrbC	1	2	0	1	2	0
MembraneTransport;Proteinandnucleoproteinsecretionsystem_TypeIV;Conjugative_transfer;ConjugativetransferproteinTrbD	0	6	1	1	4	1
MembraneTransport;Proteinandnucleoproteinsecretionsystem_TypeIV;Conjugative_transfer;ConjugativetransferproteinTrbE	2	49	13	12	17	3
MembraneTransport;Proteinandnucleoproteinsecretionsystem_TypeIV;Conjugative_transfer;ConjugativetransferproteinTrbF	0	8	4	1	2	1
MembraneTransport;Proteinandnucleoproteinsecretionsystem_TypeIV;Conjugative_transfer;ConjugativetransferproteinTrbG	1	21	2	2	6	2
MembraneTransport;Proteinandnucleoproteinsecretionsystem_TypeIV;Conjugative_transfer;ConjugativetransferproteinTrbI	0	3	2	5	7	3
MembraneTransport;Proteinandnucleoproteinsecretionsystem_TypeIV;Conjugative_transfer;ConjugativetransferproteinTrbJ	1	13	2	1	0	5
MembraneTransport;Proteinandnucleoproteinsecretionsystem_TypeIV;Conjugative_transfer;ConjugativetransferproteinTrbL	1	8	9	5	0	0
MembraneTransport;Proteinandnucleoproteinsecretionsystem_TypeIV;Conjugative_transfer;ConjugativetransferproteinTrbN	0	2	0	0	1	0
MembraneTransport;Proteinandnucleoproteinsecretionsystem_TypeIV;Conjugative_transfer;ConjugativetransferproteinTrbP(IncFTraXhomolog)	0	2	1	0	0	0
Clustering-basedsubsystems;NULL;Conjugative_transfer_related_cluster;Conjugativetransfertransglycosylase	0	0	0	0	0	1
Phages_Prophages_Transposableelements_Plasmids;Transposableelements;Conjugative_transposon__Bacteroidales;ConjugativetransposonproteinTraA	0	1	0	3	6	3
Phages_Prophages_Transposableelements_Plasmids;Transposableelements;Conjugative_transposon__Bacteroidales;ConjugativetransposonproteinTraB	0	0	0	2	0	1
Phages_Prophages_Transposableelements_Plasmids;Transposableelements;Conjugative_transposon__Bacteroidales;ConjugativetransposonproteinTraC	0	0	0	1	0	0
Phages_Prophages_Transposableelements_Plasmids;Transposableelements;Conjugative_transposon__Bacteroidales;ConjugativetransposonproteinTraD	3	2	0	2	0	0
Phages_Prophages_Transposableelements_Plasmids;Transposableelements;Conjugative_transposon__Bacteroidales;ConjugativetransposonproteinTraE	0	0	0	1	1	2
Phages_Prophages_Transposableelements_Plasmids;Transposableelements;Conjugative_transposon__Bacteroidales;ConjugativetransposonproteinTraF	0	4	0	0	4	0
Phages_Prophages_Transposableelements_Plasmids;Transposableelements;Conjugative_transposon__Bacteroidales;ConjugativetransposonproteinTraG	3	6	0	8	9	6
Phages_Prophages_Transposableelements_Plasmids;Transposableelements;Conjugative_transposon__Bacteroidales;ConjugativetransposonproteinTraH	0	0	0	0	0	1
Phages_Prophages_Transposableelements_Plasmids;Transposableelements;Conjugative_transposon__Bacteroidales;ConjugativetransposonproteinTraI	0	4	0	1	4	3
Phages_Prophages_Transposableelements_Plasmids;Transposableelements;Conjugative_transposon__Bacteroidales;ConjugativetransposonproteinTraJ	0	3	1	4	6	2
Phages_Prophages_Transposableelements_Plasmids;Transposableelements;Conjugative_transposon__Bacteroidales;ConjugativetransposonproteinTraK	0	7	0	5	0	1
Phages_Prophages_Transposableelements_Plasmids;Transposableelements;Conjugative_transposon__Bacteroidales;ConjugativetransposonproteinTraL	0	0	0	0	1	0
Phages_Prophages_Transposableelements_Plasmids;Transposableelements;Conjugative_transposon__Bacteroidales;ConjugativetransposonproteinTraM	0	9	0	5	5	2
Phages_Prophages_Transposableelements_Plasmids;Transposableelements;Conjugative_transposon__Bacteroidales;ConjugativetransposonproteinTraN	3	10	0	8	2	3
Phages_Prophages_Transposableelements_Plasmids;Transposableelements;Conjugative_transposon__Bacteroidales;ConjugativetransposonproteinTraO	0	1	0	1	2	0
Phages_Prophages_Transposableelements_Plasmids;Transposableelements;Conjugative_transposon__Bacteroidales;ConjugativetransposonproteinTraQ	0	3	0	2	2	0
DNAMetabolism;DNArepair;DNA_repair__bacterial_UvrD_and_related_helicases;ConjugativetransposontransferDNAhelicase	0	0	0	0	1	0
CellWallandCapsule;Capsularandextracellularpolysacchrides;Exopolysaccharide_Biosynthesis;Conserveddomainproteininclusterwithtwoglycosyltransferases	0	9	0	11	1	2
Carbohydrates;NULL;Conserved_cluster_around_inner_membrane_protein_gene_yghQ__probably_involved_in_polysaccharide_biosynthesis;ConservedhypotheticalTPRrepeatprotein_clusteredwithyghQ	0	1	0	0	0	0
AminoAcidsandDerivatives;HistidineMetabolism;Histidine_Degradation;Conservedhypotheticalprotein(perhapsrelatedtohistidinedegradation)	1	9	2	5	1	0
Virulence_DiseaseandDefense;Bacteriocins_ribosomallysynthesizedantibacterialpeptides;Bacitracin_Stress_Response;ConservedproteinLiaGinB.subtilisinLiacluster	0	1	0	0	0	0
RegulationandCellsignaling;Regulationofvirulence;A_conserved_operon_linked_to_TyrR_and_possibly_involved_in_virulence;ConservedproteinYcjXwithnucleosidetriphosphatehydrolasedomain	1	11	1	4	4	12
Carbohydrates;NULL;Conserved_cluster_around_inner_membrane_protein_gene_yghQ__probably_involved_in_polysaccharide_biosynthesis;ConservedproteinYghR_withnucleosidetriphosphatehydrolasedomain	0	3	0	1	0	0
Clustering-basedsubsystems;NULL;CBSS-288681.3.peg.1039;ConservedproteinYqhG	0	0	0	4	0	0
Virulence_DiseaseandDefense;Bacteriocins_ribosomallysynthesizedantibacterialpeptides;Tolerance_to_colicin_E2;ConserveduncharacterizedproteinCreA	0	4	0	1	1	0
Virulence_DiseaseandDefense;Resistancetoantibioticsandtoxiccompounds;Copper_homeostasis;CopGprotein	0	5	7	6	4	2
Virulence_DiseaseandDefense;Resistancetoantibioticsandtoxiccompounds;Copper_homeostasis;Copperchaperone	19	9	19	6	14	3
Virulence_DiseaseandDefense;Resistancetoantibioticsandtoxiccompounds;Copper_homeostasis:_copper_tolerance;CopperhomeostasisproteinCutE	4	24	4	6	6	3
Virulence_DiseaseandDefense;Resistancetoantibioticsandtoxiccompounds;Copper_homeostasis:_copper_tolerance;CopperhomeostasisproteinCutFprecursor	0	0	0	0	0	2
Clustering-basedsubsystems;NULL;CBSS-196620.1.peg.2477;Copperionbindingprotein	11	21	0	4	6	6
Respiration;NULL;Biogenesis_of_cytochrome_c_oxidases;Coppermetallochaperone_bacterialanalogofCox17protein	3	5	6	6	11	1
Virulence_DiseaseandDefense;Resistancetoantibioticsandtoxiccompounds;Copper_homeostasis;CopperresistanceproteinB	1	24	6	8	12	2
Virulence_DiseaseandDefense;Resistancetoantibioticsandtoxiccompounds;Copper_homeostasis;CopperresistanceproteinCprecursor	0	1	1	1	2	0
Virulence_DiseaseandDefense;Resistancetoantibioticsandtoxiccompounds;Copper_homeostasis;CopperresistanceproteinD	1	4	14	11	11	5
RegulationandCellsignaling;NULL;Orphan_regulatory_proteins;CoppersensoryhistidinekinaseCpxA	0	2	1	2	2	8
RegulationandCellsignaling;NULL;Orphan_regulatory_proteins;CoppersensoryhistidinekinaseCusS	3	16	3	8	1	2
Virulence_DiseaseandDefense;Resistancetoantibioticsandtoxiccompounds;Copper_homeostasis;Coppertoleranceprotein	0	23	3	7	4	4
NitrogenMetabolism;NULL;Denitrification;Copper-containingnitritereductase(EC1.7.2.1)	48	556	66	144	251	329
RegulationandCellsignaling;NULL;Orphan_regulatory_proteins;Copper-sensingtwo-componentsystemresponseregulatorCpxR	1	6	2	5	0	5
Virulence_DiseaseandDefense;Resistancetoantibioticsandtoxiccompounds;Cobalt-zinc-cadmium_resistance;Copper-sensingtwo-componentsystemresponseregulatorCusR	0	19	2	5	2	10
Clustering-basedsubsystems;NULL;CBSS-196620.1.peg.2477;Copper-translocatingP-typeATPase(EC3.6.3.4)	646	1760	424	523	1172	880
Cofactors_Vitamins_ProstheticGroups_Pigments;Tetrapyrroles;Heme_and_Siroheme_Biosynthesis;CoproporphyrinogenIIIoxidase_aerobic(EC1.3.3.3)	7	23	10	14	4	5
Cofactors_Vitamins_ProstheticGroups_Pigments;Tetrapyrroles;Heme_and_Siroheme_Biosynthesis;CoproporphyrinogenIIIoxidase_oxygen-independent(EC1.3.99.22)	7	39	17	36	20	17
Cofactors_Vitamins_ProstheticGroups_Pigments;NADandNADP;NAD_regulation;CorecomponentSpy1425ofpredictedNAD-regulatedECFtransporterforniacin	1	4	0	5	1	1
MembraneTransport;Proteinandnucleoproteinsecretionsystem_TypeIV;pVir_Plasmid_of_Campylobacter;CouplingproteinVirD4_ATPaserequiredforT-DNAtransfer	1	20	4	8	8	4
AminoAcidsandDerivatives;NULL;Creatine_and_Creatinine_Degradation;Creatinase(EC3.5.3.3)	2	9	5	2	2	0
Miscellaneous;Plant-ProkaryoteDOEproject;COG0523;Creatinineamidohydrolase(EC3.5.2.10)	1	2	1	3	1	0
Phages_Prophages_Transposableelements_Plasmids;Pathogenicityislands;Staphylococcal_pathogenicity_islands_SaPI;Cro-likerepressor_superantigen-encodingpathogenicityislandsSaPI	3	4	0	0	3	0
DNAMetabolism;DNAreplication;DNA-replication;CrossoverjunctionendodeoxyribonucleaseRuvC(EC3.1.22.4)	14	86	21	19	39	68
FattyAcids_Lipids_andIsoprenoids;Fattyacids;Carnitine_Metabolism_in_Microorganisms;Crotonobetainecarnitine-CoAligase(EC6.3.2.-)	0	2	9	4	0	1
FattyAcids_Lipids_andIsoprenoids;Fattyacids;Carnitine_Metabolism_in_Microorganisms;Crotonobetainyl-CoAdehydrogenase(EC1.3.99.-)	0	0	0	4	1	5
FattyAcids_Lipids_andIsoprenoids;Fattyacids;Carnitine_Metabolism_in_Microorganisms;Crotonobetainyl-CoA:carnitineCoA-transferase(EC2.8.3.-)	1	1	0	2	0	0
Carbohydrates;Centralcarbohydratemetabolism;Ethylmalonyl-CoA_pathway_of_C2_assimilation;Crotonyl-CoAcarboxylase/reductase_ethylmalonyl-CoAproducing	1	2	0	1	3	0
Miscellaneous;Plant-ProkaryoteDOEproject;COG3380_COG2907;Cryptochrome	1	0	1	0	0	0
RegulationandCellsignaling;NULL;Staphylococcal_accessory_gene_regulator_system;CsbBstressresponseprotein	16	29	2	10	9	16
Virulence_DiseaseandDefense;Resistancetoantibioticsandtoxiccompounds;Copper_homeostasis;Cu(I)-responsivetranscriptionalregulator	0	2	6	4	0	0
MembraneTransport;Proteinsecretionsystem_TypeVIII(Extracellularnucleation/precipitationpathway_ENP);Curli_production;Curliproductionassembly/transportcomponentCsgE	0	2	0	0	0	1
MembraneTransport;Proteinsecretionsystem_TypeVIII(Extracellularnucleation/precipitationpathway_ENP);Curli_production;Curliproductionassembly/transportcomponentCsgF	0	2	0	0	0	0
MembraneTransport;Proteinsecretionsystem_TypeVIII(Extracellularnucleation/precipitationpathway_ENP);Curli_production;Curliproductionassembly/transportcomponentCsgG	0	1	0	0	1	0
NitrogenMetabolism;NULL;Cyanate_hydrolysis;CyanateABCtransporter_ATP-bindingprotein	0	0	1	0	0	1
NitrogenMetabolism;NULL;Cyanate_hydrolysis;CyanateABCtransporter_permeaseprotein	1	0	0	0	0	0
NitrogenMetabolism;NULL;Cyanate_hydrolysis;CyanateABCtransporter_substratebindingprotein	0	0	0	3	0	0
NitrogenMetabolism;NULL;Cyanate_hydrolysis;Cyanatehydratase(EC4.2.1.104)	1	1	0	2	0	0
NitrogenMetabolism;NULL;Cyanate_hydrolysis;CyanatetransportproteinCynX	0	5	1	2	1	2
Virulence_DiseaseandDefense;NULL;Bacterial_cyanide_production_and_tolerance_mechanisms;Cyanideinsensitiveterminaloxidase_putativesubunitIII	0	1	0	0	0	0
Virulence_DiseaseandDefense;NULL;Bacterial_cyanide_production_and_tolerance_mechanisms;Cyanideinsensitiveterminaloxidase_subunitI	0	1	1	2	0	2
Virulence_DiseaseandDefense;NULL;Bacterial_cyanide_production_and_tolerance_mechanisms;Cyanideinsensitiveterminaloxidase_subunitII	0	0	1	2	1	0
StressResponse;NULL;Bacterial_hemoglobins;Cyanoglobin	0	3	0	0	2	2
AminoAcidsandDerivatives;Arginine,ureacycle_polyamines;Cyanophycin_Metabolism;Cyanophycinsynthase(EC6.3.2.29)(EC6.3.2.30)	4	29	16	23	10	2
AminoAcidsandDerivatives;Arginine,ureacycle_polyamines;Cyanophycin_Metabolism;CyanophycinsynthaseII	0	1	2	1	0	0
AminoAcidsandDerivatives;Arginine,ureacycle_polyamines;Cyanophycin_Metabolism;Cyanophycinase(EC3.4.15.6)	0	2	0	0	0	0
AminoAcidsandDerivatives;Arginine,ureacycle_polyamines;Cyanophycin_Metabolism;Cyanophycinase2(EC3.4.15.6)	1	17	0	4	6	0
RegulationandCellsignaling;NULL;CytR_regulation;CyclicAMPreceptorprotein	3	16	16	14	6	9
StressResponse;Osmoticstress;Synthesis_of_osmoregulated_periplasmic_glucans;Cyclicbeta-1_2-glucanmodificationtransmembraneprotein	0	3	0	2	1	0
StressResponse;Osmoticstress;Synthesis_of_osmoregulated_periplasmic_glucans;Cyclicbeta-1_2-glucansynthase(EC2.4.1.-)	3	13	1	9	6	4
RegulationandCellsignaling;Proteolyticpathway;Regulatory_Intramembrane_Proteolysis_Pathways;Cyclic-AMP-dependenttranscriptionfactorATF-6alpha	0	0	0	0	0	1
RNAMetabolism;RNAprocessingandmodification;eukaryotic_rRNA_modification_and_related_functions;CyclinG1	0	0	1	0	0	0
AminoAcidsandDerivatives;Aromaticaminoacidsandderivatives;Phenylalanine_and_Tyrosine_Branches_from_Chorismate;Cyclohexadienyldehydratase(EC4.2.1.51)(EC4.2.1.91)	0	2	3	4	1	3
AminoAcidsandDerivatives;Aromaticaminoacidsandderivatives;Chorismate_Synthesis;Cyclohexadienyldehydrogenase(EC1.3.1.12)(EC1.3.1.43)	3	31	7	12	11	7
Clustering-basedsubsystems;NULL;CBSS-291331.3.peg.3674;Cyclopropane-fatty-acyl-phospholipidsynthase-likeprotein_clusterswithFIG005069	1	6	1	1	4	4
Virulence_DiseaseandDefense;Toxinsandsuperantigens;Streptococcus_agalactiae_hemolysin_operon;CylB	0	2	0	0	0	1
Virulence_DiseaseandDefense;Toxinsandsuperantigens;Streptococcus_agalactiae_hemolysin_operon;CylF	0	0	0	0	2	0
Virulence_DiseaseandDefense;Toxinsandsuperantigens;Streptococcus_agalactiae_hemolysin_operon;CylJ	0	0	0	0	1	0
RegulationandCellsignaling;NULL;DNA-binding_regulatory_proteins__strays;Cynoperontranscriptionalactivator	0	16	2	2	1	2
AminoAcidsandDerivatives;Lysine_threonine_methionine_andcysteine;Cysteine_Biosynthesis;CysregulontranscriptionalactivatorCysB	1	23	6	14	6	3
SulfurMetabolism;Organicsulfurassimilation;L-Cystine_Uptake_and_Metabolism;Cystathioninebeta-lyase(EC4.4.1.8)	24	95	13	14	41	33
AminoAcidsandDerivatives;Lysine_threonine_methionine_andcysteine;Methionine_Biosynthesis;Cystathioninebeta-lyase_typeII(EC4.4.1.8)	2	1	0	0	2	0
AminoAcidsandDerivatives;Alanine_serine_andglycine;Glycine_and_Serine_Utilization;Cystathioninebeta-synthase(EC4.2.1.22)	23	51	11	13	24	21
AminoAcidsandDerivatives;Lysine_threonine_methionine_andcysteine;Methionine_Biosynthesis;Cystathioninegamma-lyase(EC4.4.1.1)	50	107	18	30	41	27
AminoAcidsandDerivatives;Lysine_threonine_methionine_andcysteine;Methionine_Biosynthesis;Cystathioninegamma-synthase(EC2.5.1.48)	37	151	12	73	84	57
RNAMetabolism;RNAprocessingandmodification;tRNA_modification_Bacteria;Cysteinedesulfurase(EC2.8.1.7)	165	723	119	245	373	358
RNAMetabolism;RNAprocessingandmodification;tRNA_modification_Archaea;Cysteinedesulfurase(EC2.8.1.7)_IscSsubfamily	3	17	2	11	13	6
RNAMetabolism;RNAprocessingandmodification;mnm5U34_biosynthesis_bacteria;Cysteinedesulfurase(EC2.8.1.7)_NifSsubfamily	0	0	0	1	0	2
RNAMetabolism;RNAprocessingandmodification;tRNA_modification_Archaea;Cysteinedesulfurase(EC2.8.1.7)_SufSsubfamily	3	17	2	6	17	10
RNAMetabolism;RNAprocessingandmodification;tRNA_modification_Archaea;CysteinedesulfuraseCsdA-CsdE(EC2.8.1.7)_mainproteinCsdA	0	24	0	2	11	3
Miscellaneous;Plant-ProkaryoteDOEproject;At5g37530;CysteinedesulfuraseCsdA-CsdE_sulfuracceptorproteinCsdE	0	4	0	5	3	1
AminoAcidsandDerivatives;Lysine_threonine_methionine_andcysteine;Cysteine_Biosynthesis;Cysteinesynthase(EC2.5.1.47)	91	443	54	118	239	225
AminoAcidsandDerivatives;Lysine_threonine_methionine_andcysteine;Cysteine_Biosynthesis;CysteinesynthaseA(EC2.5.1.47)	1	4	0	1	0	0
AminoAcidsandDerivatives;Lysine_threonine_methionine_andcysteine;Cysteine_Biosynthesis;CysteinesynthaseB(EC2.5.1.47)	2	14	12	7	6	8
Miscellaneous;Plant-ProkaryoteDOEproject;Conserved_gene_cluster_possibly_involved_in_RNA_metabolism;Cysteinyl-tRNAsynthetase(EC6.1.1.16)	77	633	103	178	347	357
ProteinMetabolism;Proteinbiosynthesis;tRNA_aminoacylation__Cys;Cysteinyl-tRNAsynthetase(EC6.1.1.16)_mitochondrial	0	0	0	0	0	1
Clustering-basedsubsystems;recXandregulatorycluster;CBSS-261594.1.peg.788;Cysteinyl-tRNAsynthetaserelatedprotein	14	45	0	10	11	3
SulfurMetabolism;Organicsulfurassimilation;L-Cystine_Uptake_and_Metabolism;CystineABCtransporter_ATP-bindingprotein	2	5	4	5	6	4
SulfurMetabolism;Organicsulfurassimilation;L-Cystine_Uptake_and_Metabolism;CystineABCtransporter_periplasmiccystine-bindingproteinFliY	2	12	0	1	3	5
Virulence_DiseaseandDefense;Resistancetoantibioticsandtoxiccompounds;Adaptation_to_d-cysteine;CystineABCtransporter_permeaseprotein	0	10	0	6	5	2
RegulationandCellsignaling;ProgrammedCellDeathandToxin-antitoxinSystems;Murein_hydrolase_regulation_and_cell_death;Cytidinedeaminase(EC3.5.4.5)	19	87	6	32	29	59
NucleosidesandNucleotides;Pyrimidines;pyrimidine_conversions;Cytidylatekinase(EC2.7.4.14)	41	273	31	84	114	151
Respiration;NULL;Biogenesis_of_c-type_cytochromes;CytochromeChemelyaseCCHL(EC4.4.1.17)	0	0	0	1	0	0
Respiration;NULL;Biogenesis_of_c-type_cytochromes;CytochromeC1hemelyaseCCHL(EC4.4.1.17)	0	0	0	0	0	1
Respiration;NULL;Soluble_cytochromes_and_functionally_related_electron_carriers;CytochromeC550(SolublecytochromeC)	0	1	1	0	1	0
Respiration;NULL;Soluble_cytochromes_and_functionally_related_electron_carriers;CytochromeC553(solublecytochromef)	2	5	0	0	0	0
Respiration;Electronacceptingreactions;Terminal_cytochrome_O_ubiquinol_oxidase;CytochromeOubiquinoloxidasesubunitI(EC1.10.3.-)	5	47	34	23	13	11
Respiration;Electronacceptingreactions;Terminal_cytochrome_O_ubiquinol_oxidase;CytochromeOubiquinoloxidasesubunitII(EC1.10.3.-)	1	44	3	6	19	3
Respiration;Electronacceptingreactions;Terminal_cytochrome_oxidases;CytochromeOubiquinoloxidasesubunitIII(EC1.10.3.-)	1	21	3	6	4	7
Respiration;Electronacceptingreactions;Terminal_cytochrome_O_ubiquinol_oxidase;CytochromeOubiquinoloxidasesubunitIV(EC1.10.3.-)	2	12	5	1	3	2
Photosynthesis;Electrontransportandphotophosphorylation;Photosystem_II;Cytochromeb559alphachain(PsbE)	25	1	0	4	0	0
Photosynthesis;Electrontransportandphotophosphorylation;Photosystem_II;Cytochromeb559betachain(PsbF)	2	0	0	0	2	0
Respiration;NULL;Cytochrome_B6-F_complex;Cytochromeb6-fcomplexsubunitIV(PetD)	28	3	1	1	0	1
Respiration;NULL;Cytochrome_B6-F_complex;Cytochromeb6-fcomplexsubunitV(PetG)	28	0	6	1	0	1
Respiration;NULL;Cytochrome_B6-F_complex;Cytochromeb6-fcomplexsubunitVI(PetL)	1	0	0	0	0	0
Respiration;NULL;Cytochrome_B6-F_complex;Cytochromeb6-fcomplexsubunitVIII(PetN)	1	0	0	0	0	0
Respiration;NULL;Cytochrome_B6-F_complex;Cytochromeb6-fcomplexsubunit_apocytochromef	69	1	1	5	2	2
Respiration;NULL;Cytochrome_B6-F_complex;Cytochromeb6-fcomplexsubunit_cytochromeb6	57	5	3	4	0	1
Cofactors_Vitamins_ProstheticGroups_Pigments;Folateandpterines;YgfZ-Iron;CytochromechemelyasesubunitCcmF	4	34	17	20	14	10
Virulence_DiseaseandDefense;Resistancetoantibioticsandtoxiccompounds;Copper_homeostasis;CytochromechemelyasesubunitCcmH	1	29	6	14	7	4
Respiration;NULL;Biogenesis_of_c-type_cytochromes;CytochromechemelyasesubunitCcmL	3	7	4	5	2	5
NitrogenMetabolism;NULL;Nitrate_and_nitrite_ammonification;Cytochromecnitritereductase_smallsubunitNrfH	0	1	0	3	0	0
Respiration;Electronacceptingreactions;Terminal_cytochrome_C_oxidases;Cytochromecoxidase(B(O/a)3-type)chainI(EC1.9.3.1)	7	0	3	4	1	0
Respiration;Electronacceptingreactions;Terminal_cytochrome_C_oxidases;Cytochromecoxidase(B(O/a)3-type)chainII(EC1.9.3.1)	1	0	0	0	0	0
Respiration;Electronacceptingreactions;Terminal_cytochrome_C_oxidases;CytochromecoxidasepolypeptideI(EC1.9.3.1)	97	567	107	208	293	355
Clustering-basedsubsystems;NULL;CBSS-316057.3.peg.563;CytochromecoxidasepolypeptideII(EC1.9.3.1)	60	260	37	82	130	165
Clustering-basedsubsystems;NULL;CBSS-316057.3.peg.563;CytochromecoxidasepolypeptideIII(EC1.9.3.1)	24	184	55	41	102	102
Respiration;Electronacceptingreactions;Terminal_cytochrome_C_oxidases;CytochromecoxidasepolypeptideVa_mitochondrialprecursor(EC1.9.3.1)	1	4	0	0	2	0
Respiration;Electronacceptingreactions;Terminal_cytochrome_C_oxidases;CytochromecoxidasepolypeptideVb_mitochondrialprecursor(EC1.9.3.1)	0	1	0	0	1	0
Respiration;Electronacceptingreactions;Terminal_cytochrome_C_oxidases;CytochromecoxidasesubunitCcoN(EC1.9.3.1)	7	58	20	18	14	10
Respiration;Electronacceptingreactions;Terminal_cytochrome_C_oxidases;CytochromecoxidasesubunitCcoO(EC1.9.3.1)	1	22	2	4	8	3
Respiration;Electronacceptingreactions;Terminal_cytochrome_C_oxidases;CytochromecoxidasesubunitCcoP(EC1.9.3.1)	4	26	5	10	4	1
Respiration;Electronacceptingreactions;Terminal_cytochrome_C_oxidases;CytochromecoxidasesubunitCcoQ(EC1.9.3.1)	0	0	0	0	1	0
Respiration;NULL;Biogenesis_of_c-type_cytochromes;Cytochromec-typebiogenesisproteinCcdA(DsbDanalog)	20	199	22	46	108	114
ProteinMetabolism;Proteinprocessingandmodification;Peptide_methionine_sulfoxide_reductase;Cytochromec-typebiogenesisproteinCcdAhomolog_associatedwithMetSOreductase	2	20	1	10	3	3
Respiration;NULL;Biogenesis_of_c-type_cytochromes;Cytochromec-typebiogenesisproteinCcmC_putativehemelyaseforCcmE	6	17	10	10	7	6
Respiration;NULL;Biogenesis_of_c-type_cytochromes;Cytochromec-typebiogenesisproteinCcmD_interactswithCcmCE	0	1	1	2	3	0
Respiration;NULL;Biogenesis_of_c-type_cytochromes;Cytochromec-typebiogenesisproteinCcmE_hemechaperone	1	11	8	13	1	0
ProteinMetabolism;Proteinfolding;Periplasmic_disulfide_interchange;Cytochromec-typebiogenesisproteinCcmG/DsbE_thiol:disulfideoxidoreductase	0	6	3	5	3	2
Respiration;NULL;Biogenesis_of_c-type_cytochromes;Cytochromec-typebiogenesisproteinCcs1/ResB	3	13	1	10	2	7
Respiration;NULL;Biogenesis_of_c-type_cytochromes;Cytochromec-typebiogenesisproteinCcsA/ResC	83	185	54	81	142	177
Respiration;NULL;Biogenesis_of_c-type_cytochromes;Cytochromec-typebiogenesisproteinDsbD_protein-disulfidereductase(EC1.8.1.8)	6	56	18	30	18	14
Respiration;NULL;Biogenesis_of_c-type_cytochromes;Cytochromec-typebiogenesisproteinResA	0	1	4	1	0	0
Respiration;NULL;Biogenesis_of_c-type_cytochromes;Cytochromec-typehemelyaseCCHL(EC4.4.1.17)	0	1	1	0	0	0
NitrogenMetabolism;NULL;Nitrate_and_nitrite_ammonification;Cytochromec-typehemelyasesubunitnrfE_nitritereductasecomplexassembly	0	9	0	2	7	4
NitrogenMetabolism;NULL;Nitrate_and_nitrite_ammonification;Cytochromec-typehemelyasesubunitnrfF_nitritereductasecomplexassembly	0	6	0	0	0	1
NitrogenMetabolism;NULL;Nitrate_and_nitrite_ammonification;Cytochromec-typehemelyasesubunitnrfG_nitritereductasecomplexassembly	0	1	0	1	3	2
Respiration;Electronacceptingreactions;trimethylamine_N-oxide_(TMAO)_reductase;Cytochromec-typeproteinNapC	0	4	5	1	1	0
NitrogenMetabolism;NULL;Nitrate_and_nitrite_ammonification;Cytochromec-typeproteinNrfBprecursor	0	1	0	2	0	0
Respiration;NULL;Soluble_cytochromes_and_functionally_related_electron_carriers;Cytochromec2	0	9	1	3	0	2
Respiration;NULL;Soluble_cytochromes_and_functionally_related_electron_carriers;Cytochromec4	1	21	0	4	1	0
NitrogenMetabolism;NULL;Dissimilatory_nitrite_reductase;Cytochromec551NirM	0	0	0	1	0	0
StressResponse;Oxidativestress;Protection_from_Reactive_Oxygen_Species;Cytochromec551peroxidase(EC1.11.1.5)	1	15	2	9	3	0
Respiration;NULL;Soluble_cytochromes_and_functionally_related_electron_carriers;Cytochromec551/c552	0	1	0	0	0	0
Respiration;NULL;Soluble_cytochromes_and_functionally_related_electron_carriers;Cytochromec552	0	0	0	1	2	0
NitrogenMetabolism;NULL;Nitrate_and_nitrite_ammonification;Cytochromec552precursor(EC1.7.2.2)	0	13	0	6	3	4
Respiration;NULL;Soluble_cytochromes_and_functionally_related_electron_carriers;Cytochromec553	0	0	0	0	0	1
NitrogenMetabolism;NULL;Denitrification;Cytochromecd1nitritereductase(EC:1.7.2.1)	0	2	0	1	0	1
Respiration;Electronacceptingreactions;Terminal_cytochrome_d_ubiquinol_oxidases;CytochromedubiquinoloxidasesubunitI(EC1.10.3.-)	79	529	92	110	231	369
Clustering-basedsubsystems;NULL;Conserved_gene_cluster_associated_with_Met-tRNA_formyltransferase;CytochromedubiquinoloxidasesubunitII(EC1.10.3.-)	70	361	58	94	171	217
Respiration;NULL;Biogenesis_of_cytochrome_c_oxidases;CytochromeoxidasebiogenesisproteinCox11-CtaG_copperdeliverytoCox1	3	9	0	3	0	6
Respiration;NULL;Biogenesis_of_cytochrome_c_oxidases;CytochromeoxidasebiogenesisproteinOxa1_translocaseofmitochondrialmembrane	1	0	0	0	0	0
Respiration;NULL;Biogenesis_of_cytochrome_c_oxidases;CytochromeoxidasebiogenesisproteinPet191	0	1	0	0	0	0
Respiration;NULL;Biogenesis_of_cytochrome_c_oxidases;CytochromeoxidasebiogenesisproteinSco1/SenC/PrrC_putativecoppermetallochaperone	1	16	11	24	4	4
Respiration;NULL;Biogenesis_of_cytochrome_c_oxidases;CytochromeoxidasebiogenesisproteinSurf1_facilitateshemeAinsertion	31	160	32	45	110	159
Carbohydrates;Di-andoligosaccharides;Maltose_and_Maltodextrin_Utilization;Cytoplasmicalpha-amylase(EC3.2.1.1)	1	43	1	27	7	21
RNAMetabolism;RNAprocessingandmodification;RNA_processing_and_degradation__bacterial;CytoplasmicaxialfilamentproteinCafAandRibonucleaseG(EC3.1.4.-)	11	183	36	65	68	78
Virulence_DiseaseandDefense;Resistancetoantibioticsandtoxiccompounds;Copper_homeostasis:_copper_tolerance;CytoplasmiccopperhomeostasisproteincutC	19	137	14	28	49	127
Clustering-basedsubsystems;NULL;CBSS-562.2.peg.5158_SK3_including;CytoplasmicproteinYaiE	0	1	0	0	0	0
Carbohydrates;Di-andoligosaccharides;Trehalose_Uptake_and_Utilization;Cytoplasmictrehalase(EC3.2.1.28)	0	2	1	0	2	2
Clustering-basedsubsystems;Translation;CBSS-326442.4.peg.1852;Cytosinedeaminase(EC3.5.4.1)	47	57	2	13	15	12
AminoAcidsandDerivatives;NULL;Creatine_and_Creatinine_Degradation;Cytosinepermease	2	7	4	7	3	3
NucleosidesandNucleotides;Purines;Purine_Utilization;Cytosine/purine/uracil/thiamine/allantoinpermeasefamilyprotein	78	639	90	154	211	346
Carbohydrates;Centralcarbohydratemetabolism;Dehydrogenase_complexes;CytosolaminopeptidasePepA(EC3.4.11.1)	77	446	114	109	249	301
Miscellaneous;Plant-ProkaryoteDOEproject;Scaffold_proteins_for_[4Fe-4S]_cluster_assembly_(MRP_family);CytosolicFe-SclusterassemblingfactorNBP35	1	3	0	1	1	2
CellWallandCapsule;Capsularandextracellularpolysacchrides;Capsular_heptose_biosynthesis;D_D-heptose7-phosphatekinase	0	9	0	0	3	0
Miscellaneous;Plant-ProkaryoteDOEproject;COG0277;D-2-hydroxyglutaratedehydrogenase	1	16	7	15	12	4
Cofactors_Vitamins_ProstheticGroups_Pigments;Pyridoxine;Pyridoxin_(Vitamin_B6)_Biosynthesis;D-3-phosphoglyceratedehydrogenase(EC1.1.1.95)	122	767	145	196	416	450
Carbohydrates;Monosaccharides;D-galactonate_catabolism;D-GalactonaterepressorDgoR	0	3	0	0	2	0
Respiration;Electrondonatingreactions;Respiratory_dehydrogenases_1;D-Lactatedehydrogenase(EC1.1.2.5)	1	12	3	2	6	11
Carbohydrates;Centralcarbohydratemetabolism;Glycolate__glyoxylate_interconversions;D-Lactatedehydrogenase_cytochromec-dependent(EC1.1.2.4)	2	3	3	11	4	1
AminoAcidsandDerivatives;Arginine,ureacycle_polyamines;Anaerobic_Oxidative_Degradation_of_L-Ornithine;D-Ornithine4_5-aminomutaseEsubunit(EC5.4.3.5)	78	561	110	127	301	396
AminoAcidsandDerivatives;Arginine,ureacycle_polyamines;Anaerobic_Oxidative_Degradation_of_L-Ornithine;D-Ornithine4_5-aminomutaseSsubunit(EC5.4.3.5)	5	89	18	28	64	35
Clustering-basedsubsystems;NULL;Nucleoside_Catabolism_cluster;D-Ribose1_5-phosphomutase(EC5.4.2.7)	2	6	0	4	1	0
Carbohydrates;Centralcarbohydratemetabolism;Pyruvate_Alanine_Serine_Interconversions;D-alanineaminotransferase(EC2.6.1.21)	13	23	3	4	18	5
CellWallandCapsule;NULL;Peptidoglycan_biosynthesis--gjo;D-alanine--D-alanineligase(EC6.3.2.4)	42	203	25	38	72	71
CellWallandCapsule;NULL;Peptidoglycan_biosynthesis--gjo;D-alanine--D-alanineligaseA(EC6.3.2.4)	31	268	48	63	113	121
CellWallandCapsule;NULL;Peptidoglycan_Biosynthesis;D-alanine--D-alanineligaseB(EC6.3.2.4)	26	227	22	34	100	149
CellWallandCapsule;Gram-Positivecellwallcomponents;D-Alanyl_Lipoteichoic_Acid_Biosynthesis;D-alanine--poly(phosphoribitol)ligasesubunit1(EC6.1.1.13)	27	103	6	40	45	34
Virulence_DiseaseandDefense;Resistancetoantibioticsandtoxiccompounds;Methicillin_resistance_in_Staphylococci;D-alanine--poly(phosphoribitol)ligasesubunit2(EC6.1.1.13)	3	13	3	6	7	7
Virulence_DiseaseandDefense;Resistancetoantibioticsandtoxiccompounds;Methicillin_resistance_in_Staphylococci;D-alanyltransferproteinDltB	28	100	9	34	30	11
ProteinMetabolism;Proteindegradation;Metallocarboxypeptidases_(EC_3.4.17.-);D-alanyl-D-alaninecarboxypeptidase(EC3.4.16.4)	79	404	51	121	141	176
Carbohydrates;Monosaccharides;D-allose_utilization;D-alloseABCtransporter_ATPasecomponent	0	5	0	0	0	1
Carbohydrates;Monosaccharides;D-allose_utilization;D-alloseABCtransporter_permeasecomponent	0	1	0	0	0	2
Carbohydrates;Monosaccharides;D-allose_utilization;D-alloseABCtransporter_substrate-bindingcomponent	0	0	0	0	0	1
Carbohydrates;Monosaccharides;D-allose_utilization;D-allosekinase(EC2.7.1.55)	0	1	0	0	0	4
Carbohydrates;Monosaccharides;D-allose_utilization;D-allose-6-phosphateisomerase(EC5.3.1.-)	0	0	0	1	0	0
Carbohydrates;Monosaccharides;D-allose_utilization;D-allulose-6-phosphate3-epimerase(EC5.1.3.-)_row_id1016	0	0	0	0	2	1
Carbohydrates;Monosaccharides;D-allose_utilization;D-allulose-6-phosphate3-epimerase(EC5.1.3.-)_row_id846	1	0	0	0	0	0
Respiration;Electrondonatingreactions;Respiratory_dehydrogenases_1;D-aminoaciddehydrogenase(EC1.4.99.1)familyproteininhydroxy-L-prolinecataboliccluster	0	0	1	0	0	1
Respiration;Electrondonatingreactions;Respiratory_dehydrogenases_1;D-aminoaciddehydrogenaselargesubunit(EC1.4.99.1)	0	6	0	0	0	1
Respiration;Electrondonatingreactions;Respiratory_dehydrogenases_1;D-aminoaciddehydrogenasesmallsubunit(EC1.4.99.1)	6	58	26	18	23	17
AminoAcidsandDerivatives;Prolineand4-hydroxyproline;Proline__4-hydroxyproline_uptake_and_utilization;D-amino-acidoxidase(EC1.4.3.3)	0	0	2	0	0	1
Cofactors_Vitamins_ProstheticGroups_Pigments;Folateandpterines;YgfZ;D-arabino-3-hexulose6-phosphateformaldehydelyase	81	122	8	19	100	16
FattyAcids_Lipids_andIsoprenoids;NULL;Polyhydroxybutyrate_metabolism;D-beta-hydroxybutyratedehydrogenase(EC1.1.1.30)	7	16	16	17	7	15
FattyAcids_Lipids_andIsoprenoids;NULL;Polyhydroxybutyrate_metabolism;D-beta-hydroxybutyratepermease	3	7	7	5	2	9
Virulence_DiseaseandDefense;Resistancetoantibioticsandtoxiccompounds;Adaptation_to_d-cysteine;D-cysteinedesulfhydrase(EC4.4.1.15)	0	5	4	4	1	0
Cofactors_Vitamins_ProstheticGroups_Pigments;Pyridoxine;Pyridoxin_(Vitamin_B6)_Biosynthesis;D-erythrose-4-phosphatedehydrogenase(EC1.2.1.72)	0	1	0	5	0	2
Carbohydrates;Monosaccharides;D-galactarate__D-glucarate_and_D-glycerate_catabolism;D-galactaratedehydratase(EC4.2.1.42)	5	24	11	6	5	8
Carbohydrates;Monosaccharides;D-galactarate__D-glucarate_and_D-glycerate_catabolism;D-galactaratepermease	3	24	0	7	10	1
Carbohydrates;Monosaccharides;D-galactonate_catabolism;D-galactonateregulator_IclRfamily	0	0	0	1	0	0
Carbohydrates;Monosaccharides;D-galactonate_catabolism;D-galactonatetransporter	1	8	8	6	4	11
Carbohydrates;Monosaccharides;D-galactarate__D-glucarate_and_D-glycerate_catabolism;D-glucaratepermease	0	4	2	1	3	6
Carbohydrates;Organicacids;Glycerate_metabolism;D-glycerate2-kinase(EC2.7.1.-)	0	14	3	9	8	4
Carbohydrates;Organicacids;Glycerate_metabolism;D-glycerate3-kinase(EC2.7.1.31)_planttype	1	0	1	0	0	0
Carbohydrates;Monosaccharides;D-galactarate__D-glucarate_and_D-glycerate_catabolism;D-glyceratetransporter(predicted)	1	15	8	7	4	2
CellWallandCapsule;Gram-Negativecellwallcomponents;LOS_core_oligosaccharide_biosynthesis;D-glycero-D-manno-heptose1_7-bisphosphatephosphatase(EC3.1.1.-)	0	8	2	5	1	3
CellWallandCapsule;Capsularandextracellularpolysacchrides;Capsular_heptose_biosynthesis;D-glycero-D-manno-heptose1-phosphateguanosyltransferase	6	39	5	10	43	19
CellWallandCapsule;Gram-Negativecellwallcomponents;LOS_core_oligosaccharide_biosynthesis;D-glycero-beta-D-manno-heptose7-phosphatekinase	0	19	8	6	2	3
NucleosidesandNucleotides;NULL;Hydantoin_metabolism;D-hydantoinase(EC3.5.2.2)	0	0	4	2	2	1
Carbohydrates;Fermentation;Fermentations:_Lactate;D-lactatedehydrogenase(EC1.1.1.28)	42	62	5	27	32	18
Clustering-basedsubsystems;Cholinebitartratedegradation_putative;CBSS-344610.3.peg.2335;D-malicenzyme(EC1.1.1.83)	1	8	6	1	2	6
Carbohydrates;Monosaccharides;D-Galacturonate_and_D-Glucuronate_Utilization;D-mannonateoxidoreductase(EC1.1.1.57)	40	378	56	103	156	294
Carbohydrates;Monosaccharides;Mannose_Metabolism;D-mannoseisomerase(EC5.3.1.7)	0	6	0	2	2	0
AminoAcidsandDerivatives;Prolineand4-hydroxyproline;Proline__4-hydroxyproline_uptake_and_utilization;D-prolinereductase_23kDasubunit(EC1.21.4.1)	2	4	0	1	0	0
AminoAcidsandDerivatives;Prolineand4-hydroxyproline;Proline__4-hydroxyproline_uptake_and_utilization;D-prolinereductase_26kDasubunit(EC1.21.4.1)	0	1	1	0	1	0
AminoAcidsandDerivatives;Prolineand4-hydroxyproline;Proline__4-hydroxyproline_uptake_and_utilization;D-prolinereductase_45kDasubunit(EC1.21.4.1)	0	1	0	1	5	0
AminoAcidsandDerivatives;Alanine_serine_andglycine;Glycine_and_Serine_Utilization;D-serinedehydratase(EC4.3.1.18)	21	9	0	4	4	8
AminoAcidsandDerivatives;Alanine_serine_andglycine;Glycine_and_Serine_Utilization;D-serinedehydratasetranscriptionalactivator	0	1	0	0	1	4
AminoAcidsandDerivatives;Alanine_serine_andglycine;Glycine_and_Serine_Utilization;D-serinepermeaseDsdX	0	1	0	2	1	2
AminoAcidsandDerivatives;Alanine_serine_andglycine;Glycine_and_Serine_Utilization;D-serine/D-alanine/glycinetransporter	169	1279	168	324	547	804
Clustering-basedsubsystems;NULL;CBSS-196620.1.peg.2477;D-specificD-2-hydroxyaciddehydrogenaseddhhomolog(EC1.1.1.28)	24	39	3	4	11	9
Carbohydrates;Monosaccharides;D-Tagatose_and_Galactitol_Utilization;D-tagatose3-epimerase(EC5.3.1.-)	0	2	0	1	1	1
Clustering-basedsubsystems;D-tyrosyl-tRNA(Tyr)deacylase(EC3.1.-.-)cluster;CBSS-342610.3.peg.283;D-tyrosyl-tRNA(Tyr)deacylase	26	146	27	71	60	101
Carbohydrates;Monosaccharides;Xylose_utilization;D-xyloseproton-symporterXylE	3	7	1	7	3	4
Carbohydrates;Monosaccharides;Xylose_utilization;D-xyloseproton-symporterXylT	0	1	0	0	2	1
Carbohydrates;Monosaccharides;Xylose_utilization;D-xylosetransportATP-bindingproteinXylG	7	19	16	8	7	7
Carbohydrates;Centralcarbohydratemetabolism;Dihydroxyacetone_kinases;DHA-specificEIcomponent	0	0	1	0	0	1
Carbohydrates;Centralcarbohydratemetabolism;Dihydroxyacetone_kinases;DHA-specificIIAcomponent	2	13	1	1	5	3
Carbohydrates;Centralcarbohydratemetabolism;Dihydroxyacetone_kinases;DHA-specificphosphocarrierproteinHPr	2	1	3	1	3	8
SulfurMetabolism;Organicsulfurassimilation;DMSP_breakdown;DMSPdemethylaseEC2.1.2.10	0	1	0	2	0	0
Phages_Prophages_Transposableelements_Plasmids;Phages_Prophages;Phage_DNA_synthesis;DNAadeninemethyltransferase_phage-associated	0	1	1	0	0	1
Clustering-basedsubsystems;Lysine_threonine_methionine_andcysteine;YeiH;DNAbindingproteinHpkR	1	7	0	2	1	1
StressResponse;Oxidativestress;Oxidative_stress;DNAbindingproteinstarvedcells-likeperoxideresistanceprotein	0	0	0	2	1	0
DNAMetabolism;DNAuptake_competence;Late_competence;DNAbindingprotein_FIG046916	0	14	0	6	3	7
CellWallandCapsule;Capsularandextracellularpolysacchrides;Rhamnose_containing_glycans;DNAforglycosyltransferase_lytictransglycosylase_dTDP-4-rhamnosereductase	1	3	0	0	3	1
Clustering-basedsubsystems;NULL;DNA_gyrase_subunits;DNAgyrasesubunitA(EC5.99.1.3)	245	1228	187	330	740	854
Clustering-basedsubsystems;NULL;DNA_gyrase_subunits;DNAgyrasesubunitB(EC5.99.1.3)	267	941	147	321	546	568
Phages_Prophages_Transposableelements_Plasmids;Phages_Prophages;Phage_replication;DNAhelicase(EC3.6.1.-)	18	43	13	21	28	23
Phages_Prophages_Transposableelements_Plasmids;Phages_Prophages;Phage_replication;DNAhelicase(EC3.6.1.-)_phage-associated	0	0	1	1	0	0
DNAMetabolism;DNAreplication;DNA_Helicase_of_Unknown_Function;DNAhelicase(Rad25homolog)	0	0	2	0	0	0
Clustering-basedsubsystems;NULL;CBSS-83333.1.peg.946;DNAhelicaseIV	0	5	1	1	1	5
Phages_Prophages_Transposableelements_Plasmids;Phages_Prophages;Phage_replication;DNAhelicase_phage-associated	32	250	27	59	67	82
Cofactors_Vitamins_ProstheticGroups_Pigments;NADandNADP;NAD_consumption;DNAligase(EC6.5.1.2)	61	343	55	118	169	134
Phages_Prophages_Transposableelements_Plasmids;Phages_Prophages;Phage_replication;DNAligase_phage-associated	1	3	0	4	0	0
Phages_Prophages_Transposableelements_Plasmids;Phages_Prophages;Phage_replication;DNAmaturase_phage-associated	122	113	53	24	183	190
Phages_Prophages_Transposableelements_Plasmids;Phages_Prophages;Phage_DNA_synthesis;DNAmethyltransferase_phage-associated	0	2	0	0	0	0
DNAMetabolism;DNArepair;DNA_repair__bacterial;DNAmismatchrepairendonucleaseMutH	0	4	0	4	1	2
DNAMetabolism;DNArepair;DNA_repair__bacterial_MutL-MutS_system;DNAmismatchrepairproteinMutL	46	210	39	91	94	60
DNAMetabolism;DNArepair;DNA_repair__bacterial_MutL-MutS_system;DNAmismatchrepairproteinMutS	65	280	43	91	113	89
Clustering-basedsubsystems;Shigatoxincluster;CBSS-194948.1.peg.143;DNApackaging	4	142	71	16	0	2
DNAMetabolism;DNArepair;DNA_Repair_Base_Excision;DNApolymeraseI(EC2.7.7.7)	141	378	100	160	241	166
DNAMetabolism;DNAreplication;DNA-replication;DNApolymeraseII(EC2.7.7.7)	2	27	4	4	3	9
Clustering-basedsubsystems;NULL;CBSS-350688.3.peg.1509;DNApolymeraseIIIalphasubunit(EC2.7.7.7)	409	1990	267	658	1071	1183
Clustering-basedsubsystems;NULL;DNA_replication_cluster_1;DNApolymeraseIIIbetasubunit(EC2.7.7.7)	98	614	106	158	284	313
DNAMetabolism;DNAreplication;DNA-replication;DNApolymeraseIIIchisubunit(EC2.7.7.7)	1	12	2	6	5	4
DNAMetabolism;DNAreplication;DNA-replication;DNApolymeraseIIIdeltaprimesubunit(EC2.7.7.7)	29	87	10	39	32	21
Miscellaneous;Plant-ProkaryoteDOEproject;At4g10620_At3g57180_At3g47450;DNApolymeraseIIIdeltasubunit(EC2.7.7.7)	32	136	20	42	40	34
Clustering-basedsubsystems;DNApolymeraseIIIepsiloncluster;CBSS-342610.3.peg.1536;DNApolymeraseIIIepsilonsubunit(EC2.7.7.7)	28	296	37	75	107	161
DNAMetabolism;DNAreplication;DNA-replication;DNApolymeraseIIIpsisubunit(EC2.7.7.7)	0	0	0	4	0	1
DNAMetabolism;DNAreplication;DNA-replication;DNApolymeraseIIIsubunitsgammaandtau(EC2.7.7.7)	84	400	30	123	232	267
DNAMetabolism;DNAreplication;DNA-replication;DNApolymeraseIIIthetasubunit(EC2.7.7.7)	0	0	0	0	1	4
DNAMetabolism;DNArepair;DNA_repair__bacterial;DNApolymeraseIV(EC2.7.7.7)	49	403	53	117	191	202
Clustering-basedsubsystems;Recombinationrelatedcluster;CBSS-198094.1.peg.4426;DNApolymeraseXfamily	32	52	5	11	29	20
Phages_Prophages_Transposableelements_Plasmids;Phages_Prophages;Phage_replication;DNApolymerase_phage-associated	4	69	5	21	18	30
DNAMetabolism;DNArepair;DNA_repair__bacterial;DNApolymerase-likeproteinMT3142	0	0	2	0	0	0
DNAMetabolism;DNArepair;DNA_repair__bacterial;DNApolymerase-likeproteinPA0670	31	245	27	59	126	158
DNAMetabolism;DNAreplication;DNA-replication;DNAprimase(EC2.7.7.-)	102	688	98	173	298	403
DNAMetabolism;DNAreplication;DNA_replication__archaeal;DNAprimaselargesubunit(EC2.7.7.-)	0	1	0	0	0	0
DNAMetabolism;DNAreplication;DNA_replication__archaeal;DNAprimasesmallsubunit(EC2.7.7.-)	0	5	0	0	0	0
Phages_Prophages_Transposableelements_Plasmids;Phages_Prophages;Phage_integration_and_excision;DNArecombinase_phage-associated	0	1	0	1	0	0
Clustering-basedsubsystems;NULL;DNA_replication_cluster_1;DNArecombinationandrepairproteinRecF	72	457	63	117	220	314
DNAMetabolism;DNArepair;DNA_repair__bacterial_RecFOR_pathway;DNArecombinationandrepairproteinRecO	31	188	33	45	110	91
DNAMetabolism;DNArepair;DNA_repair__bacterial;DNArecombinationproteinRmuC	39	362	55	115	189	254
Clustering-basedsubsystems;NULL;CBSS-562.2.peg.5158_SK3_including;DNArecombination-dependentgrowthfactorC	4	25	8	6	6	5
DNAMetabolism;DNArepair;DNA_repair__bacterial;DNArepairexonucleasefamilyproteinYhaO	23	34	2	14	11	16
DNAMetabolism;DNArepair;DNA_repair_and_recombination_eukaryotic;DNArepairproteinRAD51	2	5	1	1	1	1
DNAMetabolism;DNArepair;DNA_repair_and_recombination_eukaryotic;DNArepairproteinRAD57	0	0	0	1	0	0
DNAMetabolism;DNArepair;DNA_repair__bacterial;DNArepairproteinRadA	85	451	75	159	232	261
DNAMetabolism;DNArepair;DNA_repair__bacterial;DNArepairproteinRadC	14	64	12	31	17	14
DNAMetabolism;DNArepair;DNA_repair__bacterial;DNArepairproteinRecN	62	370	62	122	201	172
DNAMetabolism;DNAreplication;DNA_replication__archaeal;DNAreplicationhelicaseproteinMCM	0	0	0	1	0	0
StressResponse;Heatshock;Heat_shock_dnaK_gene_cluster_extended;DNAreplicationintiationcontrolproteinYabA	8	25	0	10	16	16
Phages_Prophages_Transposableelements_Plasmids;Phages_Prophages;r1t-like_streptococcal_phages;DNAreplicationproteinDnaC	2	31	3	17	10	8
Phages_Prophages_Transposableelements_Plasmids;Phages_Prophages;Phage_replication;DNAreplicationprotein_phage-associated	0	0	0	5	0	0
DNAMetabolism;DNAreplication;DNA-replication;DNAreplicationterminussite-bindingprotein	0	5	1	1	0	2
DNAMetabolism;NULL;DNA_phosphorothioation;DNAsulfurmodificationproteinDndB	0	1	0	0	0	0
DNAMetabolism;NULL;DNA_phosphorothioation;DNAsulfurmodificationproteinDndD	1	2	0	2	1	2
DNAMetabolism;NULL;DNA_phosphorothioation;DNAsulfurmodificationproteinDndE	0	0	0	2	0	0
DNAMetabolism;DNAreplication;DNA_topoisomerases__Type_I__ATP-independent;DNAtopoisomeraseI(EC5.99.1.2)	171	1110	198	262	637	704
DNAMetabolism;DNAreplication;DNA_topoisomerases__Type_I__ATP-independent;DNAtopoisomeraseI_eukaryotic-type(EC5.99.1.2)	3	1	0	0	0	0
DNAMetabolism;DNAreplication;DNA_topoisomerases__Type_I__ATP-independent;DNAtopoisomeraseIB(poxvirustype)(EC5.99.1.2)	0	14	4	10	3	2
DNAMetabolism;DNAreplication;DNA_topoisomerases__Type_II__ATP-dependent;DNAtopoisomeraseII(EC5.99.1.3)	3	9	1	3	3	0
DNAMetabolism;DNAuptake_competence;DNA_processing_cluster;DNAtopoisomeraseIII(EC5.99.1.2)	71	163	43	104	68	43
DNAMetabolism;DNAreplication;DNA_topoisomerases__Type_I__ATP-independent;DNAtopoisomeraseIIIdomain	0	1	0	0	0	1
DNAMetabolism;DNAreplication;DNA_topoisomerases__Type_I__ATP-independent;DNAtopoisomeraseIII_Bacteroidales-type(EC5.99.1.2)	3	9	0	7	12	6
DNAMetabolism;DNAreplication;DNA_topoisomerases__Type_I__ATP-independent;DNAtopoisomeraseIII_Burkholderiatype(EC5.99.1.2)	1	3	8	9	3	0
DNAMetabolism;DNAreplication;DNA_topoisomerases__Type_I__ATP-independent;DNAtopoisomeraseIII_TraE-type(EC5.99.1.2)	0	9	0	1	1	1
DNAMetabolism;DNAreplication;DNA_topoisomerases__Type_I__ATP-independent;DNAtopoisomeraseV	0	2	0	2	0	0
Clustering-basedsubsystems;NULL;CBSS-83333.1.peg.946;DNAtransformationproteinTfoX	0	3	0	3	1	2
DNAMetabolism;DNArepair;DNA_Repair_Base_Excision;DNA-3-methyladenineglycosylase(EC3.2.2.20)	12	70	23	45	50	34
DNAMetabolism;DNArepair;DNA_Repair_Base_Excision;DNA-3-methyladenineglycosylaseII(EC3.2.2.21)	22	109	20	33	58	55
RegulationandCellsignaling;NULL;Rcs_phosphorelay_signal_transduction_pathway;DNA-bindingcapsularsynthesisresponseregulatorRcsB	0	1	0	0	0	4
Cofactors_Vitamins_ProstheticGroups_Pigments;Folateandpterines;Molybdenum_cofactor_biosynthesis;DNA-bindingdomainofModE	0	8	6	6	3	0
Virulence_DiseaseandDefense;Resistancetoantibioticsandtoxiccompounds;Cobalt-zinc-cadmium_resistance;DNA-bindingheavymetalresponseregulator	3	24	6	5	5	6
DNAMetabolism;NULL;DNA_structural_proteins__bacterial;DNA-bindingproteinFis	0	9	8	5	1	3
DNAMetabolism;NULL;Nucleoid-associated_proteins_in_Bacteria;DNA-bindingproteinH-NS	0	3	2	1	1	0
DNAMetabolism;NULL;DNA_structural_proteins__bacterial;DNA-bindingproteinHBsu	14	27	3	13	18	26
DNAMetabolism;NULL;DNA_structural_proteins__bacterial;DNA-bindingproteinHU	15	115	24	41	53	46
DNAMetabolism;NULL;DNA_structural_proteins__bacterial;DNA-bindingproteinHU-alpha	0	3	2	2	1	0
DNAMetabolism;NULL;Nucleoid-associated_proteins_in_Bacteria;DNA-bindingproteinstpA	0	1	0	0	0	0
RegulationandCellsignaling;NULL;The_Chv_regulatory_system_of_Alphaproteobacteria;DNA-bindingresponseregulatorChvI	0	1	4	0	1	0
Carbohydrates;Centralcarbohydratemetabolism;Peripheral_Glucose_Catabolism_Pathways;DNA-bindingresponseregulatorGltR_controlsspecificporinsfortheentryofglucose	0	2	2	0	0	3
RegulationandCellsignaling;Regulationofvirulence;Two-component_Response_Regulator_of_Virulence_ResDE;DNA-bindingresponseregulatorResD	0	0	0	3	1	0
AminoAcidsandDerivatives;Arginine,ureacycle_polyamines;Polyamine_Metabolism;DNA-bindingresponseregulator_LuxRfamily_nearpolyaminetransporter	0	9	0	0	3	2
DNAMetabolism;DNArepair;DNA_repair__bacterial;DNA-cytosinemethyltransferase(EC2.1.1.37)	11	103	21	60	27	18
DNAMetabolism;DNArepair;DNA_repair__bacterial;DNA-damage-inducibleproteinI	0	1	0	0	0	0
DNAMetabolism;DNArepair;DNA_repair__bacterial;DNA-damage-inducibleproteinJ	2	8	0	5	3	1
RNAMetabolism;Transcription;RNA_polymerase_I;DNA-directedRNApolymeraseI13.7kDapolypeptide(EC2.7.7.6)	0	1	0	2	0	0
RNAMetabolism;Transcription;RNA_polymerase_I;DNA-directedRNApolymeraseIlargestsubunit(EC2.7.7.6)	0	9	3	3	2	5
RNAMetabolism;Transcription;RNA_polymerase_I;DNA-directedRNApolymeraseIsecondlargestsubunit(EC2.7.7.6)	1	10	3	7	3	5
RNAMetabolism;Transcription;RNA_polymerase_II;DNA-directedRNApolymeraseII13.2kDapolypeptide(EC2.7.7.6)	0	2	0	1	0	0
RNAMetabolism;Transcription;RNA_polymerase_II;DNA-directedRNApolymeraseII13.3kDapolypeptide(EC2.7.7.6)	0	1	0	0	0	0
RNAMetabolism;Transcription;RNA_polymerase_II;DNA-directedRNApolymeraseII32kDapolypeptide(EC2.7.7.6)	0	1	0	0	0	0
RNAMetabolism;Transcription;RNA_polymerase_II;DNA-directedRNApolymeraseII45kDapolypeptide(EC2.7.7.6)	0	7	1	1	0	3
RNAMetabolism;Transcription;RNA_polymerase_II;DNA-directedRNApolymeraseIIlargestsubunit(EC2.7.7.6)	4	7	1	3	2	0
RNAMetabolism;Transcription;RNA_polymerase_II;DNA-directedRNApolymeraseIIsecondlargestsubunit(EC2.7.7.6)	3	4	0	1	0	1
RNAMetabolism;Transcription;RNA_polymerase_III;DNA-directedRNApolymeraseIII17kDapolypeptide(EC2.7.7.6)	0	1	0	0	0	0
RNAMetabolism;Transcription;RNA_polymerase_III;DNA-directedRNApolymeraseIII36kDapolypeptide(EC2.7.7.6)	0	2	0	1	1	1
RNAMetabolism;Transcription;RNA_polymerase_III;DNA-directedRNApolymeraseIII74kDapolypeptide(EC2.7.7.6)	0	0	0	1	0	0
RNAMetabolism;Transcription;RNA_polymerase_III;DNA-directedRNApolymeraseIIIlargestsubunit(EC2.7.7.6)	1	12	0	1	0	0
RNAMetabolism;Transcription;RNA_polymerase_III;DNA-directedRNApolymeraseIIIsecondlargestsubunit(EC2.7.7.6)	2	12	1	2	1	9
RNAMetabolism;Transcription;RNA_polymerase_bacterial;DNA-directedRNApolymerasealphasubunit(EC2.7.7.6)	128	474	61	171	227	313
RNAMetabolism;Transcription;RNA_polymerase_chloroplast;DNA-directedRNApolymerasealphasubunit(EC2.7.7.6)_chloroplast	0	0	0	1	1	0
RNAMetabolism;Transcription;RNA_polymerase_bacterial;DNA-directedRNApolymerasebetasubunit(EC2.7.7.6)	446	1533	247	447	767	909
RNAMetabolism;Transcription;RNA_polymerase_chloroplast;DNA-directedRNApolymerasebetasubunit(EC2.7.7.6)_chloroplast	8	2	8	5	0	3
RNAMetabolism;Transcription;RNA_polymerase_bacterial;DNA-directedRNApolymerasebeta'subunit(EC2.7.7.6)	296	1658	267	525	740	1062
RNAMetabolism;Transcription;RNA_polymerase_bacterial;DNA-directedRNApolymerasedelta(=beta'')subunit(EC2.7.7.6)	1	1	5	2	3	2
RNAMetabolism;Transcription;RNA_polymerase_chloroplast;DNA-directedRNApolymerasedelta(=beta'')subunit(EC2.7.7.6)_chloroplast	322	2	2	0	0	2
RNAMetabolism;Transcription;RNA_polymerase_bacterial;DNA-directedRNApolymerasedeltasubunit(EC2.7.7.6)	7	49	0	13	19	13
RNAMetabolism;Transcription;RNA_polymerase_bacterial;DNA-directedRNApolymerasegammasubunit(EC2.7.7.6)	168	1	4	2	0	1
RNAMetabolism;Transcription;RNA_polymerase_chloroplast;DNA-directedRNApolymerasegammasubunit(EC2.7.7.6)_chloroplast	0	0	1	0	0	1
RNAMetabolism;Transcription;RNA_polymerase_bacterial;DNA-directedRNApolymeraseomegasubunit(EC2.7.7.6)	17	149	14	28	40	78
Clustering-basedsubsystems;PutativeasociateofRNApolymerasesigma-54factorrpoN;CBSS-316057.3.peg.1308;DNA-directedRNApolymerasespecializedsigmasubunit_sigma24-like	6	17	4	7	24	9
RNAMetabolism;Transcription;RNA_polymerase_archaeal;DNA-directedRNApolymerasesubunitK(EC2.7.7.6)	0	0	0	1	0	0
RNAMetabolism;Transcription;RNA_polymerase_I;DNA-directedRNApolymerasesIandIII40kDapolypeptide(EC2.7.7.6)	0	2	0	0	1	1
RNAMetabolism;Transcription;RNA_polymerase_II;DNA-directedRNApolymerasesI_II_andIII15kDapolypeptide(EC2.7.7.6)	0	0	1	0	0	0
RNAMetabolism;Transcription;RNA_polymerase_I;DNA-directedRNApolymerasesI_II_andIII27kDapolypeptide(EC2.7.7.6)	0	3	1	0	0	2
RNAMetabolism;Transcription;RNA_polymerase_III;DNA-directedRNApolymerasesI_II_andIII8.3kDapolypeptide(EC2.7.7.6)	0	1	1	1	0	0
DNAMetabolism;DNAuptake_competence;Gram_Positive_Competence;DNA-entrynuclease(Competence-specificnuclease)(EC3.1.30.-)	1	22	2	8	7	10
Clustering-basedsubsystems;NULL;PFGI-1-like_cluster_2;DNA/RNAhelicaseinPFGI-1-likecluster	0	1	0	1	0	0
ProteinMetabolism;Proteinbiosynthesis;Nucleolar_protein_complex;DTDP-4-keto-6-deoxy-D-glucose4-reductase	1	0	0	0	0	0
Miscellaneous;NULL;Broadly_distributed_proteins_not_in_subsystems;DUF1022domain-containingprotein	2	1	0	0	0	0
Cofactors_Vitamins_ProstheticGroups_Pigments;Folateandpterines;YgfZ-Iron;DUF1794	21	249	34	46	140	140
Virulence_DiseaseandDefense;Resistancetoantibioticsandtoxiccompounds;Bile_hydrolysis;DamX_aninnermembraneproteininvolvedinbileresistance	0	5	1	3	0	2
NucleosidesandNucleotides;NULL;Hydantoin_metabolism;Deacetylases_includingyeasthistonedeacetylaseandacetoinutilizationprotein	2	9	4	3	9	3
RegulationandCellsignaling;ProgrammedCellDeathandToxin-antitoxinSystems;Phd-Doc__YdcE-YdcD_toxin-antitoxin_(programmed_cell_death)_systems;Deathoncuringprotein_Doctoxin	0	1	3	7	10	4
ProteinMetabolism;Proteindegradation;Protein_degradation;Deblockingaminopeptidase(EC3.4.11.-)	22	62	1	16	29	37
Miscellaneous;NULL;DedA_family_of_inner_membrane_proteins;DedAfamilyinnermembraneproteinYabI	0	2	0	1	0	1
Miscellaneous;NULL;DedA_family_of_inner_membrane_proteins;DedAfamilyinnermembraneproteinYdjX	0	4	0	1	0	1
Miscellaneous;NULL;DedA_family_of_inner_membrane_proteins;DedAfamilyinnermembraneproteinYghB	0	3	0	1	1	0
Miscellaneous;NULL;DedA_family_of_inner_membrane_proteins;DedAfamilyinnermembraneproteinYohD	0	0	0	0	0	4
Miscellaneous;NULL;DedA_family_of_inner_membrane_proteins;DedAfamilyinnermembraneproteinYqjA	0	1	0	0	1	0
Miscellaneous;NULL;DedA_family_of_inner_membrane_proteins;DedAfamilyproteinparalog	2	8	0	1	15	5
Miscellaneous;NULL;DedA_family_of_inner_membrane_proteins;DedAprotein	29	206	36	54	98	182
SecondaryMetabolism;PlantOctadecanoids;Octadecanoids;DefectiveinantherDEHISCENCE1	0	1	0	0	0	0
Miscellaneous;Plant-ProkaryoteDOEproject;Conserved_gene_cluster_possibly_involved_in_RNA_metabolism;DegVfamilyproteininclusterwithTrmHfamilytRNA/rRNAmethyltransferaseYacO	0	3	0	0	1	0
Phages_Prophages_Transposableelements_Plasmids;Pathogenicityislands;Staphylococcal_pathogenicity_islands_SaPI;Degenerateintegrase_superantigen-encodingpathogenicityislandsSaPI	0	0	0	0	3	1
FattyAcids_Lipids_andIsoprenoids;Isoprenoids;Polyprenyl_Diphosphate_Biosynthesis;Dehydrosqualenedesaturase(EC1.14.99.-)(Diapophytoenedesaturase)(4_4'-diapophytoenedesaturase)	23	35	2	5	9	3
Clustering-basedsubsystems;NULL;CBSS-196620.1.peg.2477;Dehydrosqualenesynthase(EC2.5.1.-)	8	15	0	5	5	1
AminoAcidsandDerivatives;Lysine_threonine_methionine_andcysteine;Lysine_degradation;Delta1-piperideine-2-carboxylatereductase(EC1.5.1.21)	0	4	3	3	2	0
Clustering-basedsubsystems;NULL;CBSS-196620.1.peg.2477;Delta-1-pyrroline-5-carboxylatedehydrogenase(EC1.5.1.12)	30	95	13	28	57	31
NucleosidesandNucleotides;Purines;Purine_conversions;Deoxyadenosinekinase(EC2.7.1.76)	28	30	3	6	10	4
NucleosidesandNucleotides;Pyrimidines;pyrimidine_conversions;Deoxycytidinetriphosphatedeaminase(EC3.5.4.13)	11	65	17	19	48	32
NucleosidesandNucleotides;Purines;Purine_conversions;Deoxyguanosinekinase(EC2.7.1.113)	14	29	5	10	8	6
SecondaryMetabolism;PlantAlkaloids;Alkaloid_biosynthesis_from_L-lysine;Deoxyhypusinesynthase	0	4	3	2	3	4
Clustering-basedsubsystems;NULL;EC699-706;Deoxyribodipyrimidinephotolyase(EC4.1.99.3)	31	89	16	19	50	25
DNAMetabolism;DNArepair;DNA_repair__bacterial_photolyase;Deoxyribodipyrimidinephotolyase_single-strand-specific	0	1	0	0	0	0
DNAMetabolism;DNArepair;DNA_repair__bacterial_photolyase;Deoxyribodipyrimidinephotolyase_typeII(EC4.1.99.3)	0	0	0	3	0	0
DNAMetabolism;NULL;YcfH;DeoxyribonucleaseTatD	0	22	4	15	2	1
Carbohydrates;Monosaccharides;Deoxyribose_and_Deoxynucleoside_Catabolism;DeoxyribonucleosideregulatorDeoR(transcriptionalrepressor)	1	0	0	0	2	1
Carbohydrates;Monosaccharides;Deoxyribose_and_Deoxynucleoside_Catabolism;Deoxyriboseoperonrepressor_DeoRfamily	0	4	1	0	1	0
Carbohydrates;Monosaccharides;Deoxyribose_and_Deoxynucleoside_Catabolism;Deoxyribose-phosphatealdolase(EC4.1.2.4)	24	192	23	46	100	106
Phages_Prophages_Transposableelements_Plasmids;Phages_Prophages;r1t-like_streptococcal_phages;Deoxyuridine5'-triphosphatenucleotidohydrolase(EC3.6.1.23)	18	116	26	46	69	89
Cofactors_Vitamins_ProstheticGroups_Pigments;CoenzymeA;Coenzyme_A_Biosynthesis;Dephospho-CoAkinase(EC2.7.1.24)	26	132	22	35	44	58
Ironacquisitionandmetabolism;Siderophores;Siderophore_Desferrioxamine_E;DesferrioxamineEbiosynthesisproteinDesB	0	2	1	0	0	0
Ironacquisitionandmetabolism;Siderophores;Siderophore_Desferrioxamine_E;DesferrioxamineEbiosynthesisproteinDesD	1	2	0	0	0	0
Cofactors_Vitamins_ProstheticGroups_Pigments;Biotin;Biotin_biosynthesis;Dethiobiotinsynthetase(EC6.3.3.3)	25	120	34	38	39	109
Miscellaneous;Plant-ProkaryoteDOEproject;Niacin-Choline_transport_and_metabolism;DgcADimethylglycinedemethylasesubunitA	0	19	3	2	3	0
Miscellaneous;Plant-ProkaryoteDOEproject;Niacin-Choline_transport_and_metabolism;DgcBDimethylglycinedemethylasesubunitB	0	26	1	5	7	4
MembraneTransport;Uni-Sym-andAntiporters;Proton-dependent_Peptide_Transporters;Di-/tripeptidetransporter	66	506	48	97	217	316
MembraneTransport;Uni-Sym-andAntiporters;Proton-dependent_Peptide_Transporters;Di/tripeptidepermeaseDtpA	0	3	0	0	0	9
MembraneTransport;Uni-Sym-andAntiporters;Proton-dependent_Peptide_Transporters;Di/tripeptidepermeaseDtpB	0	1	0	0	3	4
MembraneTransport;Uni-Sym-andAntiporters;Proton-dependent_Peptide_Transporters;Di/tripeptidepermeaseDtpT	11	47	1	17	26	16
Clustering-basedsubsystems;NULL;EC699-706;Di/tripeptidepermeaseYbgH	0	0	1	0	1	2
MembraneTransport;Uni-Sym-andAntiporters;Proton-dependent_Peptide_Transporters;Di/tripeptidepermeaseYjdL	19	55	1	7	30	15
FattyAcids_Lipids_andIsoprenoids;Triacylglycerols;Triacylglycerol_metabolism;DiacylglycerolO-acyltransferase1(EC2.3.1.20)	0	1	0	0	0	0
FattyAcids_Lipids_andIsoprenoids;Phospholipids;Glycerolipid_and_Glycerophospholipid_Metabolism_in_Bacteria;Diacylglycerolkinase(EC2.7.1.107)	8	26	5	12	15	5
StressResponse;Osmoticstress;Ectoine_biosynthesis_and_regulation;Diaminobutyrate-pyruvateaminotransferase(EC2.6.1.46)	0	6	14	6	0	1
AminoAcidsandDerivatives;Lysine_threonine_methionine_andcysteine;Lysine_Biosynthesis_DAP_Pathway;Diaminopimelatedecarboxylase(EC4.1.1.20)	111	582	63	171	234	318
Clustering-basedsubsystems;HypotheticalinLysinebiosyntheticcluster;CBSS-323850.3.peg.3269;Diaminopimelateepimerase(EC5.1.1.7)	32	259	33	94	110	182
AminoAcidsandDerivatives;Lysine_threonine_methionine_andcysteine;Lysine_Biosynthesis_DAP_Pathway;DiaminopimelateepimerasealternativeformpredictedforS.aureus(EC5.1.1.7)	26	39	1	3	11	6
SulfurMetabolism;Organicsulfurassimilation;Alkanesulfonate_assimilation;DibenzothiophenedesulfurizationenzymeB	0	7	0	2	0	0
Ironacquisitionandmetabolism;Siderophores;Siderophore_pyochelin;DihydroaeruginoatesynthetasePchE_non-ribosomalpeptidesynthetasemodules	0	1	1	3	0	2
AminoAcidsandDerivatives;Lysine_threonine_methionine_andcysteine;Lysine_Biosynthesis_DAP_Pathway;Dihydrodipicolinatereductase(EC1.3.1.26)	39	277	38	79	127	135
AminoAcidsandDerivatives;Lysine_threonine_methionine_andcysteine;Lysine_Biosynthesis_DAP_Pathway;Dihydrodipicolinatesynthase(EC4.2.1.52)	67	352	69	125	164	198
SecondaryMetabolism;Biosynthesisofphenylpropanoids;Tannin_biosynthesis;Dihydroflavonol-4-reductase(EC1.1.1.219)	0	1	0	3	1	1
Cofactors_Vitamins_ProstheticGroups_Pigments;Folateandpterines;5-FCL-like_protein;Dihydrofolatereductase(EC1.5.1.3)	35	161	50	66	115	114
Cofactors_Vitamins_ProstheticGroups_Pigments;Folateandpterines;Folate_Biosynthesis;Dihydrofolatesynthase(EC6.3.2.12)	36	422	71	119	201	219
Carbohydrates;Fermentation;Acetoin__butanediol_metabolism;Dihydrolipoamideacetyltransferasecomponent(E2)ofacetoindehydrogenasecomplex(EC2.3.1.-)	26	66	5	37	26	20
Carbohydrates;Centralcarbohydratemetabolism;Pyruvate_metabolism_II:_acetyl-CoA__acetogenesis_from_pyruvate;Dihydrolipoamideacetyltransferasecomponentofpyruvatedehydrogenasecomplex(EC2.3.1.12)	59	328	61	86	182	189
AminoAcidsandDerivatives;Branched-chainaminoacids;Branched_chain_amino_acid_degradation_regulons;Dihydrolipoamideacyltransferasecomponentofbranched-chainalpha-ketoaciddehydrogenasecomplex(EC2.3.1.168)	64	251	32	31	91	90
AminoAcidsandDerivatives;Branched-chainaminoacids;Leucine_Degradation_and_HMG-CoA_Metabolism;Dihydrolipoamidedehydrogenase(EC1.8.1.4)	166	791	123	233	479	594
Carbohydrates;Centralcarbohydratemetabolism;Dehydrogenase_complexes;Dihydrolipoamidedehydrogenaseof2-oxoglutaratedehydrogenase(EC1.8.1.4)	8	35	29	21	14	10
Carbohydrates;Centralcarbohydratemetabolism;Dehydrogenase_complexes;Dihydrolipoamidedehydrogenaseofacetoindehydrogenase(EC1.8.1.4)	18	80	10	38	44	11
AminoAcidsandDerivatives;Branched-chainaminoacids;Isoleucine_degradation;Dihydrolipoamidedehydrogenaseofbranched-chainalpha-ketoaciddehydrogenase(EC1.8.1.4)	26	61	7	25	38	11
Carbohydrates;Centralcarbohydratemetabolism;Pyruvate_metabolism_II:_acetyl-CoA__acetogenesis_from_pyruvate;Dihydrolipoamidedehydrogenaseofpyruvatedehydrogenasecomplex(EC1.8.1.4)	45	111	8	33	44	35
Carbohydrates;Centralcarbohydratemetabolism;Dehydrogenase_complexes;Dihydrolipoamidesuccinyltransferasecomponent(E2)of2-oxoglutaratedehydrogenasecomplex(EC2.3.1.61)	65	466	60	89	236	276
Clustering-basedsubsystems;NULL;CBSS-235.1.peg.567;Dihydroneopterinaldolase(EC4.1.2.25)	25	124	22	40	74	73
Miscellaneous;Plant-ProkaryoteDOEproject;COG3146_experimental;Dihydroneopterintriphosphateepimerase	1	0	2	0	0	0
RNAMetabolism;RNAprocessingandmodification;Queuosine-Archaeosine_Biosynthesis;Dihydroneopterintriphosphatepyrophosphohydolase	0	1	0	0	0	0
Cofactors_Vitamins_ProstheticGroups_Pigments;Folateandpterines;Folate_Biosynthesis;Dihydroneopterintriphosphatepyrophosphohydrolasetype2(nudB)	0	9	2	4	0	2
NucleosidesandNucleotides;Pyrimidines;De_Novo_Pyrimidine_Synthesis;Dihydroorotase(EC3.5.2.3)	95	463	70	173	248	285
Clustering-basedsubsystems;HypotheticalRelatedtoDihydroorateDehydrogenase;Hypothetical_Related_to_Dihydroorotate_dehydrogenase;Dihydroorotatedehydrogenase(EC1.3.3.1)	46	106	27	36	106	50
Cofactors_Vitamins_ProstheticGroups_Pigments;Folateandpterines;YgfZ;Dihydroorotatedehydrogenaseelectrontransfersubunit(EC1.3.3.1)	4	73	7	24	25	34
NucleosidesandNucleotides;Pyrimidines;De_Novo_Pyrimidine_Synthesis;Dihydroorotatedehydrogenase_catalyticsubunit(EC1.3.3.1)	35	324	41	83	128	179
Cofactors_Vitamins_ProstheticGroups_Pigments;Folateandpterines;Pterin_biosynthesis;Dihydropteridinereductase(EC1.5.1.34)	38	101	5	33	37	27
Miscellaneous;Plant-ProkaryoteDOEproject;COG4319;Dihydropteroatesynthase(EC2.5.1.15)	67	307	48	90	152	178
NucleosidesandNucleotides;Pyrimidines;Novel_non-oxidative_pathway_of_Uracil_catabolism;Dihydropyrimidinase(EC3.5.2.2)	0	24	7	10	10	2
NucleosidesandNucleotides;Pyrimidines;Novel_non-oxidative_pathway_of_Uracil_catabolism;Dihydropyrimidinedehydrogenase[NADP;](EC1.3.1.2)	0	23	0	8	1	1
AminoAcidsandDerivatives;Branched-chainaminoacids;Branched-Chain_Amino_Acid_Biosynthesis;Dihydroxy-aciddehydratase(EC4.2.1.9)	96	287	109	169	254	160
FattyAcids_Lipids_andIsoprenoids;Phospholipids;Glycerolipid_and_Glycerophospholipid_Metabolism_in_Bacteria;Dihydroxyacetonekinasefamilyprotein	32	103	16	32	53	29
Carbohydrates;Centralcarbohydratemetabolism;Dihydroxyacetone_kinases;Dihydroxyacetonekinase_ATP-dependent(EC2.7.1.29)	35	218	43	63	143	159
NucleosidesandNucleotides;Detoxification;Housecleaning_nucleoside_triphosphate_pyrophosphatases;DimericdUTPase(EC3.6.1.23)	1	0	0	2	2	0
Clustering-basedsubsystems;NULL;EC49-61;Dimethyladenosinetransferase(EC2.1.1.-)	63	336	46	94	179	162
FattyAcids_Lipids_andIsoprenoids;Isoprenoids;Isoprenoid_Biosynthesis;Dimethylallyltransferase(EC2.5.1.1)	1	15	3	10	7	10
Carbohydrates;One-carbonMetabolism;Methanogenesis_from_methylated_compounds;Dimethylaminemethyltransferasecorrinoidprotein	0	1	0	0	0	1
StressResponse;Osmoticstress;Betaine_biosynthesis_from_glycine;DimethylglycineN-methyltransferase	0	0	0	0	0	2
SulfurMetabolism;NULL;Release_of_Dimethyl_Sulfide_(DMS)_from_Dimethylsulfoniopropionate_(DMSP);Dimethylsulfoniopropionate(DMSP)acylCoAtransferaseDddD	1	0	0	0	0	0
DNAMetabolism;DNArepair;DNA_repair__bacterial_DinG_and_relatives;DinGfamilyATP-dependenthelicaseCPE1197	3	61	8	7	4	9
Clustering-basedsubsystems;Clustering-basedsubsystems;CBSS-280355.3.peg.2835;DinGfamilyATP-dependenthelicaseYoaA	84	358	48	98	123	147
DNAMetabolism;DNArepair;DNA_repair__bacterial_DinG_and_relatives;DinGfamilyATP-dependenthelicaseYpvA	0	2	0	0	0	0
MembraneTransport;ABCtransporters;ABC_transporter_dipeptide_(TC_3.A.1.5.2);DipeptidetransportATP-bindingproteinDppD(TC3.A.1.5.2)	18	122	34	35	74	72
MembraneTransport;ABCtransporters;ABC_transporter_dipeptide_(TC_3.A.1.5.2);DipeptidetransportATP-bindingproteinDppF(TC3.A.1.5.2)	8	154	13	32	21	82
MembraneTransport;ABCtransporters;ABC_transporter_dipeptide_(TC_3.A.1.5.2);DipeptidetransportsystempermeaseproteinDppB(TC3.A.1.5.2)	13	96	24	18	49	50
MembraneTransport;ABCtransporters;ABC_transporter_dipeptide_(TC_3.A.1.5.2);DipeptidetransportsystempermeaseproteinDppC(TC3.A.1.5.2)	11	116	23	45	96	74
MembraneTransport;ABCtransporters;ABC_transporter_dipeptide_(TC_3.A.1.5.2);Dipeptide-bindingABCtransporter_periplasmicsubstrate-bindingcomponent(TC3.A.1.5.2)	19	145	26	33	59	47
ProteinMetabolism;Proteindegradation;Protein_degradation;DipeptidylcarboxypeptidaseDcp(EC3.4.15.5)	16	45	4	29	38	44
AminoAcidsandDerivatives;Prolineand4-hydroxyproline;Proline__4-hydroxyproline_uptake_and_utilization;DipeptidylpeptidaseIVin4-hydroxyprolinecatabolicgenecluster	0	1	0	0	0	0
FattyAcids_Lipids_andIsoprenoids;Isoprenoids;Archaeal_lipids;Diphosphomevalonatedecarboxylase(EC4.1.1.33)	13	17	3	4	11	8
Clustering-basedsubsystems;NULL;CBSS-350688.3.peg.1509;DipicolinatesynthasesubunitA(EC4.2.1.52)	1	4	0	2	0	0
DormancyandSporulation;SporeDNAprotection;Dipicolinate_Synthesis;DipicolinatesynthasesubunitB	0	2	0	0	0	0
Respiration;Electronacceptingreactions;Anaerobic_respiratory_reductases;Dissimilatorysulfitereductase(desulfoviridin)_alphaandbetasubunits	0	4	0	6	1	0
StressResponse;Oxidativestress;Glutathione:_Non-redox_reactions;DistantsimilaritywithleukotrieneC4synthase(microsomalglutathioneS-transferase)	0	0	0	1	0	0
Miscellaneous;Plant-ProkaryoteDOEproject;At5g04520_AT1G06240;DisulfidebondchaperonesoftheHSP33family	0	0	0	1	0	0
Clustering-basedsubsystems;NULL;Disulphide_related_cluster;Disulfidebondregulator	20	26	2	11	10	6
RegulationandCellsignaling;NULL;Global_Two-component_Regulator_PrrBA_in_Proteobacteria;DnabindingresponseregulatorPrrA(RegA)	0	8	10	3	2	0
ProteinMetabolism;Proteinfolding;Protein_chaperones;DnaJ-classmolecularchaperoneCbpA	1	18	6	5	15	5
Clustering-basedsubsystems;NULL;EC49-61;DnaJ-likeproteinDjlA	3	13	2	4	4	6
FattyAcids_Lipids_andIsoprenoids;Isoprenoids;Dolichol_metabolism;Dolicholkinase(EC2.7.1.108)	0	1	0	0	0	0
FattyAcids_Lipids_andIsoprenoids;Isoprenoids;Dolichol_metabolism;Dolichol-phosphatemannosyltransferase(EC2.4.1.83)	0	4	3	2	2	2
DNAMetabolism;DNArepair;Uracil-DNA_glycosylase;Domainoftenclusteredorfusedwithuracil-DNAglycosylase	0	22	1	2	0	3
Clustering-basedsubsystems;Carbohydrates;Beta-lactamase_cluster_in_Streptococcus;Drug/metabolitetransporter(DMT)superfamilyprotein	2	14	2	34	10	4
MembraneTransport;NULL;ECF_class_transporters;DuplicatedATPasecomponentBL0693ofenergizingmoduleofpredictedECFtransporter	17	181	25	71	91	107
MembraneTransport;NULL;ECF_class_transporters;DuplicatedATPasecomponentCbrUofenergizingmoduleofpredictedcobalaminECFtransporter	19	278	65	79	138	168
MembraneTransport;NULL;ECF_class_transporters;DuplicatedATPasecomponentMtsBofenergizingmoduleofmethionine-regulatedECFtransporter	5	38	1	25	20	10
MembraneTransport;NULL;ECF_class_transporters;DuplicatedATPasecomponentYkoDofenergizingmoduleofthiamin-regulatedECFtransporterforHydroxyMethylPyrimidine	74	460	88	140	242	351
MembraneTransport;NULL;ECF_class_transporters;DuplicatedATPasecomponentofenergizingmoduleofpredictedpyridoxine-relatedECFtransporter	0	0	0	2	0	0
Clustering-basedsubsystems;PutativeasociateofRNApolymerasesigma-54factorrpoN;CBSS-316057.3.peg.1308;ECFfamilysigmafactor	0	0	0	0	1	0
Clustering-basedsubsystems;PutativeasociateofRNApolymerasesigma-54factorrpoN;CBSS-316057.3.peg.1308;ECFsigmafactor	0	0	1	1	0	0
MembraneTransport;Proteintranslocationacrosscytoplasmicmembrane;ESAT-6_proteins_secretion_system_in_Firmicutes;ESAT-6/EsxfamilysecretedproteinEsxA/YukE	1	1	0	1	0	4
StressResponse;Osmoticstress;Ectoine_biosynthesis_and_regulation;Ectoinehydroxylase(EC1.17.-.-)	0	0	0	4	0	1
Virulence_DiseaseandDefense;Resistancetoantibioticsandtoxiccompounds;Resistance_to_fluoroquinolones;EffluxpumpLde	0	2	0	0	1	0
Clustering-basedsubsystems;NULL;Cell_wall_related_cluster;EighttransmembraneproteinEpsH	1	1	0	0	0	0
RegulationandCellsignaling;NULL;cAMP_signaling_in_bacteria;ElaAprotein	0	2	2	0	0	0
Virulence_DiseaseandDefense;Adhesion;Adhesins_in_Staphylococcus;ElastinbindingproteinEbpS	11	44	2	3	11	8
AminoAcidsandDerivatives;Branched-chainaminoacids;Branched_chain_amino_acid_degradation_regulons;Electrontransferflavoprotein_alphasubunit	9	77	17	40	41	30
FattyAcids_Lipids_andIsoprenoids;Fattyacids;Carnitine_Metabolism_in_Microorganisms;Electrontransferflavoprotein_alphasubunitFixB	0	0	0	1	0	0
AminoAcidsandDerivatives;Lysine_threonine_methionine_andcysteine;Lysine_fermentation;Electrontransferflavoprotein_betasubunit	29	226	54	76	114	131
Carbohydrates;Fermentation;Acetyl-CoA_fermentation_to_Butyrate;Electrontransferflavoprotein-ubiquinoneoxidoreductase(EC1.5.5.1)	4	45	22	25	20	8
Respiration;Electrondonatingreactions;Na(;)-translocating_NADH-quinone_oxidoreductase_and_rnf-like_group_of_electron_transport_complexes;ElectrontransportcomplexproteinRnfA	0	15	0	5	5	1
Respiration;Electrondonatingreactions;Na(;)-translocating_NADH-quinone_oxidoreductase_and_rnf-like_group_of_electron_transport_complexes;ElectrontransportcomplexproteinRnfB	0	17	1	4	7	4
Respiration;Electrondonatingreactions;Na(;)-translocating_NADH-quinone_oxidoreductase_and_rnf-like_group_of_electron_transport_complexes;ElectrontransportcomplexproteinRnfC	6	30	2	5	6	12
Respiration;Electrondonatingreactions;Na(;)-translocating_NADH-quinone_oxidoreductase_and_rnf-like_group_of_electron_transport_complexes;ElectrontransportcomplexproteinRnfD	1	6	0	5	1	11
Respiration;Electrondonatingreactions;Na(;)-translocating_NADH-quinone_oxidoreductase_and_rnf-like_group_of_electron_transport_complexes;ElectrontransportcomplexproteinRnfE	0	8	0	12	9	4
Respiration;Electrondonatingreactions;Na(;)-translocating_NADH-quinone_oxidoreductase_and_rnf-like_group_of_electron_transport_complexes;ElectrontransportcomplexproteinRnfG	0	8	0	2	0	3
Ironacquisitionandmetabolism;Siderophores;Siderophore_pyochelin;Enantio-pyochelinbiosyntheticproteinPchC_predictedthioesterase	0	2	0	0	0	0
Ironacquisitionandmetabolism;Siderophores;Siderophore_pyochelin;Enantio-pyochelinsynthetasePchF_non-ribosomalpeptidesynthetasemodule	0	3	1	2	0	0
Ironacquisitionandmetabolism;NULL;Encapsulating_protein_for_DyP-type_peroxidase_and_ferritin-like_protein_oligomers;EncapsulatingproteinforaDyP-typeperoxidaseorferritin-likeproteinoligomers	0	1	0	0	1	0
Carbohydrates;Monosaccharides;Mannose_Metabolism;Endo-1_4-beta-mannosidase	0	1	0	2	1	0
Carbohydrates;Monosaccharides;D-Galacturonate_and_D-Glucuronate_Utilization;Endo-1_4-beta-xylanaseAprecursor(EC3.2.1.8)	1	9	0	11	3	2
Carbohydrates;Di-andoligosaccharides;Beta-Glucoside_Metabolism;Endo-beta-1_3-1_4glucanase(Licheninase)(EC3.2.1.73)	0	1	0	0	0	0
Carbohydrates;NULL;Sugar_utilization_in_Thermotogales;Endoglucanase(EC3.2.1.4)	0	2	0	0	1	0
Phages_Prophages_Transposableelements_Plasmids;Phages_Prophages;Listeria_phi-A118-like_prophages;Endolysin_L-alanyl-D-glutamatepeptidase(EC3.4.-.-)[BacteriophageA118]	0	0	0	1	0	0
DNAMetabolism;DNArepair;DNA_Repair_Base_Excision;EndonucleaseIII(EC4.2.99.18)	53	218	34	45	158	96
DNAMetabolism;DNArepair;DNA_repair__bacterial;EndonucleaseIV(EC3.1.21.2)	61	185	30	67	162	129
DNAMetabolism;DNArepair;DNA_repair__bacterial;EndonucleaseV(EC3.1.21.7)	1	3	0	3	0	6
Clustering-basedsubsystems;NULL;EC699-706;EndonucleaseVIII	0	2	0	0	0	1
DormancyandSporulation;SporeDNAprotection;Small_acid-soluble_spore_proteins;EndopeptidasesporeproteaseGpr(EC3.4.24.78)	0	1	0	2	1	1
RegulationandCellsignaling;Proteolyticpathway;Regulatory_Intramembrane_Proteolysis_Pathways;Endoplasmicreticulumchaperongrp78(BiP)	3	10	1	0	2	3
RegulationandCellsignaling;Proteolyticpathway;Regulatory_Intramembrane_Proteolysis_Pathways;Endoribonuclease(EC3.1.26.-)IRE1	0	0	3	1	0	0
Clustering-basedsubsystems;NULL;CBSS-176299.4.peg.1996A;EndoribonucleaseL-PSP	6	74	17	24	29	26
Respiration;Reverseelectrontransport;Archaeal_membrane_bound_hydrogenases;EnergyconservinghydrogenaseEhaassociatedprotein(proteinS)	0	3	0	0	0	0
Respiration;Reverseelectrontransport;Energy_conserving_hydrogenase__Methanococcales-Methanobacteriales-Methanopyrales;EnergyconservinghydrogenaseEhatransmembraneproteinF	0	1	0	0	0	0
Respiration;Reverseelectrontransport;Mebrane_bound_hydrogenases;EnergyconservinghydrogenaseEhblargesubunit(proteinN)	0	1	0	0	0	0
Respiration;Reverseelectrontransport;Mebrane_bound_hydrogenases;Energy-conservinghydrogenase(ferredoxin)_subunitA	0	0	0	1	3	0
Respiration;Electrondonatingreactions;Energy-conserving_hydrogenase_(ferredoxin)_Ech;Energy-conservinghydrogenase(ferredoxin)_subunitB	0	0	0	0	3	0
Respiration;Reverseelectrontransport;Archaeal_membrane_bound_hydrogenases;Energy-conservinghydrogenase(ferredoxin)_subunitE	0	0	0	4	0	0
Carbohydrates;Centralcarbohydratemetabolism;Glycolysis_and_Gluconeogenesis__including_Archaeal_enzymes;Enolase(EC4.2.1.11)	116	592	117	186	326	381
FattyAcids_Lipids_andIsoprenoids;NULL;Polyhydroxybutyrate_metabolism;Enoyl-CoAhydratase(EC4.2.1.17)	33	99	49	78	48	39
Carbohydrates;Centralcarbohydratemetabolism;Dehydrogenase_complexes;Enoyl-CoAhydratase[branched-chainaminoaciddegradation](EC4.2.1.17)	1	3	0	0	1	1
AminoAcidsandDerivatives;Branched-chainaminoacids;Isoleucine_degradation;Enoyl-CoAhydratase[isoleucinedegradation](EC4.2.1.17)	4	5	6	5	3	3
AminoAcidsandDerivatives;Branched-chainaminoacids;Branched_chain_amino_acid_degradation_regulons;Enoyl-CoAhydratase[valinedegradation](EC4.2.1.17)	4	33	11	6	8	7
FattyAcids_Lipids_andIsoprenoids;Fattyacids;Fatty_Acid_Biosynthesis_FASII;Enoyl-[acyl-carrier-protein]reductase[FMN](EC1.3.1.9)	23	84	19	48	37	22
FattyAcids_Lipids_andIsoprenoids;Fattyacids;Fatty_Acid_Biosynthesis_FASII;Enoyl-[acyl-carrier-protein]reductase[NADH](EC1.3.1.9)	59	241	38	75	119	131
FattyAcids_Lipids_andIsoprenoids;Fattyacids;Fatty_Acid_Biosynthesis_FASII;Enoyl-[acyl-carrier-protein]reductase[NADPH](EC1.3.1.10)	0	6	3	5	5	2
FattyAcids_Lipids_andIsoprenoids;Fattyacids;Fatty_Acid_Biosynthesis_FASI;Enoyl-[acyl-carrier-protein]reductaseofFASI(EC1.3.1.9)	9	13	1	7	13	10
Ironacquisitionandmetabolism;Siderophores;Siderophore_Enterobactin;Enterobactinesterase	0	6	0	3	0	4
Ironacquisitionandmetabolism;Siderophores;Siderophore_Enterobactin;EnterobactinexporterEntS	0	3	0	2	0	1
Ironacquisitionandmetabolism;NULL;Iron_acquisition_in_Vibrio;EnterobactinreceptorIrgA	0	0	1	0	1	2
Ironacquisitionandmetabolism;NULL;Iron_acquisition_in_Vibrio;EnterobactinreceptorVctA	1	0	1	0	2	0
Ironacquisitionandmetabolism;Siderophores;Siderophore_Enterobactin;EnterobactinsynthetasecomponentF_serineactivatingenzyme(EC2.7.7.-)	2	6	0	2	3	3
Carbohydrates;Sugaralcohols;Inositol_catabolism;Epi-inositolhydrolase(EC3.7.1.-)	41	479	58	117	194	356
Carbohydrates;Monosaccharides;2-Ketogluconate_Utilization;EpimeraseKguE	1	7	2	7	5	1
DNAMetabolism;DNArepair;DNA_repair__bacterial_UmuCD_system;Error-pronerepairproteinUmuD	3	9	2	2	2	0
DNAMetabolism;DNArepair;DNA_repair__bacterial_UmuCD_system;Error-prone_lesionbypassDNApolymeraseV(UmuC)	4	41	0	11	13	15
Carbohydrates;Sugaralcohols;Erythritol_utilization;ErythritolphosphatedehydrogenaseEryB	0	0	0	1	0	1
Cofactors_Vitamins_ProstheticGroups_Pigments;Pyridoxine;Pyridoxin_(Vitamin_B6)_Biosynthesis;Erythronate-4-phosphatedehydrogenase(EC1.1.1.290)	1	16	1	13	7	3
MembraneTransport;Proteintranslocationacrosscytoplasmicmembrane;ESAT-6_proteins_secretion_system_in_Firmicutes;EsaCproteinwithinESAT-6genecluster(S.aureustype)	3	0	0	0	0	0
Clustering-basedsubsystems;ChromosomeReplication;SeqA_and_Co-occurring_Genes;EsteraseybfF(EC3.1.-.-)	0	8	1	1	2	2
Miscellaneous;Plant-ProkaryoteDOEproject;Synechocystis_experimental;Esterase/lipase_sll0644homolog	0	1	1	0	0	0
Carbohydrates;Sugaralcohols;Ethanolamine_utilization;Ethanolamineammonia-lyaseheavychain(EC4.3.1.7)	2	24	3	13	13	17
Carbohydrates;Sugaralcohols;Ethanolamine_utilization;Ethanolamineammonia-lyaselightchain(EC4.3.1.7)	8	19	0	7	8	3
Carbohydrates;Sugaralcohols;Ethanolamine_utilization;Ethanolamineoperonregulatoryprotein	0	14	0	3	1	2
Carbohydrates;Sugaralcohols;Ethanolamine_utilization;Ethanolaminepermease	3	17	2	7	4	7
Carbohydrates;Sugaralcohols;Ethanolamine_utilization;Ethanolaminesensorytransductionhistidinekinase	0	5	1	3	4	4
Carbohydrates;Sugaralcohols;Ethanolamine_utilization;Ethanolaminetwo-componentresponseregulator	0	2	0	4	2	1
Carbohydrates;Sugaralcohols;Ethanolamine_utilization;Ethanolamineutilizationpolyhedral-body-likeproteinEutK	0	4	0	1	0	0
Carbohydrates;Sugaralcohols;Ethanolamine_utilization;Ethanolamineutilizationpolyhedral-body-likeproteinEutL	1	1	0	3	2	0
Carbohydrates;Sugaralcohols;Ethanolamine_utilization;Ethanolamineutilizationpolyhedral-body-likeproteinEutM	0	0	0	0	2	1
Carbohydrates;Sugaralcohols;Ethanolamine_utilization;Ethanolamineutilizationpolyhedral-body-likeproteinEutN	0	3	0	0	0	0
Carbohydrates;Sugaralcohols;Ethanolamine_utilization;EthanolamineutilizationproteinEutA	0	16	0	0	3	0
Carbohydrates;Sugaralcohols;Ethanolamine_utilization;EthanolamineutilizationproteinEutG	0	0	0	1	0	0
Carbohydrates;Sugaralcohols;Ethanolamine_utilization;EthanolamineutilizationproteinEutJ	0	1	0	0	2	1
Carbohydrates;Sugaralcohols;Ethanolamine_utilization;EthanolamineutilizationproteinEutP	0	1	0	0	1	0
Carbohydrates;Sugaralcohols;Ethanolamine_utilization;EthanolamineutilizationproteinEutQ	0	5	0	1	0	0
Carbohydrates;Sugaralcohols;Ethanolamine_utilization;EthanolamineutilizationproteinsimilartoPduL	0	7	0	0	1	2
Carbohydrates;Sugaralcohols;Ethanolamine_utilization;EthanolamineutilizationproteinsimilartoPduU	1	2	1	0	0	1
Carbohydrates;Sugaralcohols;Ethanolamine_utilization;EthanolamineutilizationproteinsimilartoPduV	0	4	0	0	0	1
Carbohydrates;Centralcarbohydratemetabolism;Ethylmalonyl-CoA_pathway_of_C2_assimilation;Ethylmalonyl-CoAmutase_methylsuccinyl-CoA-forming	0	0	6	3	0	0
ProteinMetabolism;Proteinbiosynthesis;Translation_elongation_factors_eukaryotic_and_archaeal;EukaryoticpeptidechainreleasefactorGTP-bindingsubunit	0	9	2	0	0	2
ProteinMetabolism;Proteinbiosynthesis;Translation_elongation_factors_eukaryotic_and_archaeal;Eukaryoticpeptidechainreleasefactorsubunit1	0	5	1	0	0	2
ProteinMetabolism;Proteinbiosynthesis;Translation_initiation_factors_eukaryotic_and_archaeal;Eukaryotictranslationinitiationfactor2alphasubunit	1	4	0	0	0	1
ProteinMetabolism;Proteinbiosynthesis;Translation_initiation_factors_eukaryotic_and_archaeal;Eukaryotictranslationinitiationfactor2betasubunit	1	1	0	1	0	0
ProteinMetabolism;Proteinbiosynthesis;Translation_initiation_factors_eukaryotic_and_archaeal;Eukaryotictranslationinitiationfactor2gammasubunit	1	6	1	1	0	6
RegulationandCellsignaling;Proteolyticpathway;Regulatory_Intramembrane_Proteolysis_Pathways;Eukaryotictranslationinitiationfactor2-alphakinase1(HRI)	0	1	0	0	0	0
RegulationandCellsignaling;Proteolyticpathway;Regulatory_Intramembrane_Proteolysis_Pathways;Eukaryotictranslationinitiationfactor2-alphakinase3(PERK)	0	1	2	0	0	0
RegulationandCellsignaling;Proteolyticpathway;Regulatory_Intramembrane_Proteolysis_Pathways;Eukaryotictranslationinitiationfactor2-alphakinase4(GCN2)	0	1	5	0	0	0
ProteinMetabolism;Proteinbiosynthesis;Translation_initiation_factors_eukaryotic_and_archaeal;Eukaryotictranslationinitiationfactor3110kDasubunit	1	2	3	3	2	0
ProteinMetabolism;Proteinbiosynthesis;Translation_initiation_factors_eukaryotic_and_archaeal;Eukaryotictranslationinitiationfactor3135kDasubunit	3	0	5	1	0	0
ProteinMetabolism;Proteinbiosynthesis;Translation_initiation_factors_eukaryotic_and_archaeal;Eukaryotictranslationinitiationfactor330kDasubunit	0	0	1	0	1	0
ProteinMetabolism;Proteinbiosynthesis;Translation_initiation_factors_eukaryotic_and_archaeal;Eukaryotictranslationinitiationfactor339kDasubunit	2	1	0	0	1	3
ProteinMetabolism;Proteinbiosynthesis;Translation_initiation_factors_eukaryotic_and_archaeal;Eukaryotictranslationinitiationfactor390kDasubunit	2	3	0	0	0	2
ProteinMetabolism;Proteinbiosynthesis;Translation_initiation_factors_eukaryotic_and_archaeal;Eukaryotictranslationinitiationfactor393kDasubunit	1	9	0	1	2	1
ProteinMetabolism;Proteinbiosynthesis;Translation_initiation_factors_eukaryotic_and_archaeal;Eukaryotictranslationinitiationfactor3RNA-bindingsubunit	0	1	0	0	0	1
ProteinMetabolism;Proteinbiosynthesis;Translation_initiation_factors_eukaryotic_and_archaeal;Eukaryotictranslationinitiationfactor4A	0	5	1	1	1	4
ProteinMetabolism;Proteinbiosynthesis;Translation_initiation_factors_eukaryotic_and_archaeal;Eukaryotictranslationinitiationfactor4B	0	0	0	1	0	0
ProteinMetabolism;Proteinbiosynthesis;Translation_initiation_factors_eukaryotic_and_archaeal;Eukaryotictranslationinitiationfactor4E	1	1	1	0	3	1
ProteinMetabolism;Proteinbiosynthesis;Translation_initiation_factors_eukaryotic_and_archaeal;Eukaryotictranslationinitiationfactor4H	0	0	1	0	0	0
ProteinMetabolism;Proteinbiosynthesis;Translation_initiation_factors_eukaryotic_and_archaeal;Eukaryotictranslationinitiationfactor5	0	7	0	0	1	1
ProteinMetabolism;Proteinbiosynthesis;Translation_initiation_factors_eukaryotic_and_archaeal;Eukaryotictranslationinitiationfactor5A	0	1	1	2	0	0
ProteinMetabolism;Proteinbiosynthesis;Translation_initiation_factors_eukaryotic_and_archaeal;Eukaryotictranslationinitiationfactor6	0	2	0	4	0	0
AminoAcidsandDerivatives;Arginine,ureacycle_polyamines;Urea_decomposition;Eukaryotic-typelow-affinityureatransporter	12	16	0	5	17	3
Carbohydrates;Di-andoligosaccharides;Lactose_utilization;Evolvedbeta-D-galactosidasetranscriptionalrepressor	0	2	0	1	1	0
Carbohydrates;Di-andoligosaccharides;Lactose_utilization;Evolvedbeta-D-galactosidase_alphasubunit	0	4	0	6	3	7
Carbohydrates;Di-andoligosaccharides;Lactose_utilization;Evolvedbeta-D-galactosidase_betasubunit	0	0	0	0	1	2
DNAMetabolism;DNArepair;DNA_repair__UvrABC_system;ExcinucleaseABCsubunitA	198	1058	122	260	502	465
DNAMetabolism;DNArepair;DNA_repair__UvrABC_system;ExcinucleaseABCsubunitAparalogingreaterBacteroidesgroup	0	7	0	4	4	5
DNAMetabolism;DNArepair;DNA_repair__UvrABC_system;ExcinucleaseABCsubunitAparalogofunknownfunction	124	126	15	33	66	20
DNAMetabolism;DNArepair;DNA_repair__UvrABC_system;ExcinucleaseABCsubunitA_dimericform	2	4	3	4	6	6
DNAMetabolism;DNArepair;DNA_repair__UvrABC_system;ExcinucleaseABCsubunitB	241	1009	173	306	563	581
DNAMetabolism;DNArepair;DNA_repair__UvrABC_system;ExcinucleaseABCsubunitC	134	713	129	230	339	443
DNAMetabolism;DNArepair;DNA_repair__UvrABC_system;Excinucleasecho(excinucleaseABCalternativeCsubunit)	1	3	0	1	1	1
DNAMetabolism;DNArepair;DNA_Repair_Base_Excision;ExodeoxyribonucleaseI(EC3.1.11.1)	2	33	4	5	2	7
DNAMetabolism;DNArepair;DNA_repair__bacterial;ExodeoxyribonucleaseIII(EC3.1.11.2)	45	368	63	108	165	255
DNAMetabolism;DNArepair;DNA_repair__bacterial_RecBCD_pathway;ExodeoxyribonucleaseValphachain(EC3.1.11.5)	32	366	60	110	166	241
DNAMetabolism;DNAreplication;DNA-replication;ExodeoxyribonucleaseVbetachain(EC3.1.11.5)	67	647	100	144	216	413
DNAMetabolism;DNArepair;DNA_repair__bacterial_RecBCD_pathway;ExodeoxyribonucleaseVgammachain(EC3.1.11.5)	22	286	41	68	124	171
DNAMetabolism;DNArepair;DNA_repair__bacterial;ExodeoxyribonucleaseVIIlargesubunit(EC3.1.11.6)	50	357	52	86	160	177
DNAMetabolism;DNArepair;DNA_repair__bacterial;ExodeoxyribonucleaseVIIsmallsubunit(EC3.1.11.6)	17	108	22	29	56	53
Phages_Prophages_Transposableelements_Plasmids;Phages_Prophages;Phage_Dual_Exonuclease_Exclusion;ExodeoxyribonucleaseX(EC3.1.11.-)	0	2	0	1	0	5
DNAMetabolism;DNArepair;DNA_repair__bacterial;ExonucleaseSbcC	40	139	27	55	52	43
DNAMetabolism;DNArepair;DNA_repair__bacterial;ExonucleaseSbcD	14	65	5	33	12	19
Carbohydrates;Monosaccharides;D-Galacturonate_and_D-Glucuronate_Utilization;Exopolygalacturonatelyase(EC4.2.2.9)	0	0	0	1	0	0
PhosphorusMetabolism;NULL;Phosphate_metabolism;Exopolyphosphatase(EC3.6.1.11)	84	425	52	83	168	254
CellWallandCapsule;Capsularandextracellularpolysacchrides;Exopolysaccharide_Biosynthesis;ExopolysaccharidebiosynthesisglycosyltransferaseEpsF(EC2.4.1.-)	0	1	0	0	0	1
CellWallandCapsule;Capsularandextracellularpolysacchrides;Exopolysaccharide_Biosynthesis;Exopolysaccharidebiosynthesistranscriptionantiterminator_LytRfamily	0	0	0	1	0	0
CellWallandCapsule;Capsularandextracellularpolysacchrides;Exopolysaccharide_Biosynthesis;ExopolysaccharidebiosynthesistranscriptionalactivatorEpsA	0	25	0	13	11	6
Clustering-basedsubsystems;Biosynthesisofgalactoglycansandrelatedlipopolysacharides;CBSS-258594.1.peg.3339;ExopolysaccharideproductionproteinExoQ	1	0	0	0	0	0
Clustering-basedsubsystems;Biosynthesisofgalactoglycansandrelatedlipopolysacharides;CBSS-258594.1.peg.3339;ExopolysaccharideproductionproteinExoZ	0	4	0	2	4	0
RNAMetabolism;RNAprocessingandmodification;RNA_processing_and_degradation__bacterial;ExoribonucleaseII(EC3.1.13.1)	4	16	3	18	11	8
RNAMetabolism;RNAprocessingandmodification;Exosome;ExosomecomplexexonucleaseRRP4	1	1	1	0	0	0
Virulence_DiseaseandDefense;Toxinsandsuperantigens;Streptolysin_S_Biosynthesis_and_Transport;ExportABCtransporterATP-bindingprotein	3	17	0	15	17	13
Virulence_DiseaseandDefense;Adhesion;Adhesins_in_Staphylococcus;ExtracellularadherenceproteinofbroadspecificityEap/Map	0	0	0	0	1	0
DNAMetabolism;DNAuptake_competence;Natural_DNA_Transformation_in_Vibrio;ExtracellulardeoxyribonucleaseDns(EC3.1.21.-)	0	2	1	0	0	0
PhosphorusMetabolism;NULL;Phosphate-binding_DING_proteins;Extracytoplasmicfunction(ECF)sigmafactorVreI	0	0	0	0	1	0
Miscellaneous;Plant-ProkaryoteDOEproject;COG2078;Extradiolring-cleavagedioxygenase_classIIIsubunitB-likedomain	0	0	0	0	1	0
Carbohydrates;One-carbonMetabolism;Methanogenesis;F420-dependentN(5)_N(10)-methylenetetrahydromethanopterinreductase(EC1.5.99.11)	0	3	2	0	0	0
Miscellaneous;Plant-ProkaryoteDOEproject;At1g24340;FAD-bindingmonooxygenase_PheA/TfdBfamily_similarityto2_4-dichlorophenol6-monooxygenase	0	1	0	1	0	1
SecondaryMetabolism;Bacterialcytostatics_differentiationfactorsandantibiotics;Phenazine_biosynthesis;FAD-dependentmonooxygenasePhzS	0	0	0	0	1	1
RNAMetabolism;Transcription;Transcription_factors_bacterial;FIG000325:clusteredwithtranscriptionterminationproteinNusA	27	216	44	48	87	128
Clustering-basedsubsystems;NULL;Cluster_containing_CofD-like_protein_and_co-occuring_with_DNA_repair;FIG000506:PredictedP-loop-containingkinase	72	318	46	93	167	156
DNAMetabolism;DNAuptake_competence;DNA_processing_cluster;FIG000557:hypotheticalproteinco-occurringwithRecR	13	80	14	29	44	58
Clustering-basedsubsystems;NULL;Cluster_co-expressed_with_butyrate_metabolism_cluster;FIG000605:proteinco-occurringwithtransportsystems(COG1739)	27	214	28	67	127	154
DNAMetabolism;DNArecombination;RuvABC_plus_a_hypothetical;FIG000859:hypotheticalproteinYebC	49	282	55	96	123	176
Miscellaneous;Plant-ProkaryoteDOEproject;COG3760;FIG000875:Thioredoxindomain-containingproteinEC-YbbN	0	4	7	0	1	1
Cofactors_Vitamins_ProstheticGroups_Pigments;Folateandpterines;YgfZ;FIG001341:ProbableFe(2;)-traffickingproteinYggX	5	6	3	5	1	3
Miscellaneous;Plant-ProkaryoteDOEproject;At4g10620_At3g57180_At3g47450;FIG001553:Hydrolase_HADsubfamilyIIIA	2	34	5	12	12	5
Miscellaneous;Plant-ProkaryoteDOEproject;COG3380_COG2907;FIG001571:Hypotheticalprotein	0	3	1	4	2	0
Clustering-basedsubsystems;CellDivision;Cell_Division_Cluster;FIG001583:hypotheticalprotein_containsS4-likeRNAbindingdomain	21	53	3	13	20	10
Clustering-basedsubsystems;NULL;CBSS-87626.3.peg.3639;FIG001590:Putativeconservedexportedproteinprecursor	0	11	0	4	4	6
Clustering-basedsubsystems;Tworelatedproteases;CBSS-257314.1.peg.676;FIG001621:Zincprotease	32	73	8	31	27	13
CellDivisionandCellCycle;NULL;Control_of_cell_elongation_-_division_cycle_in_Bacilli;FIG001721:PredictedN6-adenine-specificDNAmethylase	27	94	5	39	30	20
Clustering-basedsubsystems;RibosomalProteinL28Prelatestoasetofuncharacterizedproteins;A_Gram-positive_cluster_that_relates_ribosomal_protein_L28P_to_a_set_of_uncharacterized_proteins;FIG001802:Putativealkaline-shockprotein	5	23	2	11	7	9
Clustering-basedsubsystems;NULL;Cluster_containing_CofD-like_protein_and_co-occuring_with_DNA_repair;FIG001886:Cytoplasmichypotheticalprotein	50	228	33	84	134	138
Miscellaneous;NULL;Broadly_distributed_proteins_not_in_subsystems;FIG001943:hypotheticalproteinYajQ	2	18	2	6	8	5
Clustering-basedsubsystems;CellDivision;Cell_Division_Cluster;FIG001960:FtsZ-interactingproteinrelatedtocelldivision	28	52	3	14	20	13
Clustering-basedsubsystems;Ribosome-relatedcluster;A_Gammaproteobacteria_Cluster_Relating_to_Translation;FIG002082:ProteinsirB2	0	1	0	0	0	1
Clustering-basedsubsystems;Tworelatedproteases;CBSS-257314.1.peg.676;FIG002344:Hydrolase(HADsuperfamily)	30	76	8	27	38	21
Clustering-basedsubsystems;Oxidativestress;CoA-disulfide_reductase_(EC_1.8.1.14)_containing_cluster;FIG002540:Haloaciddehalogenase-likehydrolase	10	31	3	12	9	10
FattyAcids_Lipids_andIsoprenoids;Fattyacids;Phospholipid_and_Fatty_acid_biosynthesis_related_cluster;FIG002571:4-hydroxybenzoyl-CoAthioesterasedomainprotein	0	5	2	1	0	1
Miscellaneous;Plant-ProkaryoteDOEproject;COG3380_COG2907;FIG002577:Putativelipoproteinprecursor	0	0	0	0	0	1
Clustering-basedsubsystems;Ribosome-relatedcluster;A_Gammaproteobacteria_Cluster_Relating_to_Translation;FIG002708:ProteinSirB1	2	1	0	2	2	2
Clustering-basedsubsystems;NULL;Cluster_containing_CofD-like_protein_and_co-occuring_with_DNA_repair;FIG002813:LPPG:FO2-phospho-L-lactatetransferaselike_CofD-like	47	273	26	50	135	152
Clustering-basedsubsystems;HypotheticalassociatedwithRecF;Hypothetical_Coupled_to_RecF;FIG002958:hypotheticalprotein	21	108	5	22	42	39
Clustering-basedsubsystems;NULL;Disulphide_related_cluster;FIG002984:FAD-dependentpyridinenucleotide-disulphideoxidoreductase	1	4	0	2	0	0
Miscellaneous;Plant-ProkaryoteDOEproject;COG3380_COG2907;FIG002994:Putativetranscriptionalregulator	0	2	0	0	2	0
Clustering-basedsubsystems;NULL;CBSS-323097.3.peg.2594;FIG003307:hypotheticalprotein	0	0	0	1	2	0
AminoAcidsandDerivatives;Lysine_threonine_methionine_andcysteine;Threonine_degradation;FIG003492:ThreoninedehydrogenaseandrelatedZn-dependentdehydrogenases	0	2	0	3	1	2
Clustering-basedsubsystems;Clustering-basedsubsystems;CBSS-262719.3.peg.410;FIG003573:hypotheticalprotein	14	27	5	5	19	7
Clustering-basedsubsystems;alpha-proteobacterialclusterofhypotheticals;CBSS-52598.3.peg.2843;FIG003603:membraneprotein_putative	0	0	0	1	3	0
Miscellaneous;Plant-ProkaryoteDOEproject;At2g33980_At1g28960;FIG003620:Proteophosphoglycanprecursor(Fragment)	1	1	5	3	2	1
Clustering-basedsubsystems;NULL;Disulphide_related_cluster;FIG003846:hypotheticalprotein	18	17	1	9	12	3
Clustering-basedsubsystems;TldDcluster;CBSS-354.1.peg.2917;FIG003879:Predictedamidohydrolase	0	21	7	11	7	5
Clustering-basedsubsystems;Fattyacidmetaboliccluster;COG1399;FIG004453:proteinYceGlike	52	422	46	114	179	190
Miscellaneous;Plant-ProkaryoteDOEproject;Iojap;FIG004454:RNAbindingprotein	11	20	5	10	7	9
Clustering-basedsubsystems;DNApolymeraseIIIepsiloncluster;CBSS-342610.3.peg.1536;FIG004599:Hypotheticalprotein	0	4	0	0	0	0
Clustering-basedsubsystems;NULL;PFGI-1-like_cluster_1;FIG004780:hypotheticalproteininPFGI-1-likecluster	0	2	1	1	1	1
Clustering-basedsubsystems;NULL;CBSS-291331.3.peg.3674;FIG005069:Hypotheticalprotein	0	0	2	2	2	4
Clustering-basedsubsystems;TldDcluster;CBSS-354.1.peg.2917;FIG005080:Possibleexportedprotein	2	54	12	17	12	15
Clustering-basedsubsystems;NULL;CBSS-228410.1.peg.134;FIG005121:SAM-dependentmethyltransferase(EC2.1.1.-)	0	4	2	4	6	4
StressResponse;Detoxification;Tellurite_resistance:_Chromosomal_determinants;FIG005189:putativetransferaseclusteredwithtelluriteresistanceproteinsTehA/TehB	0	1	0	0	0	1
Clustering-basedsubsystems;proteosomerelated;Cluster-based_Subsystem_Grouping_Hypotheticals_-_perhaps_Proteosome_Related;FIG005453:PutativeDeoR-familytranscriptionalregulator	9	207	37	58	106	134
Ironacquisitionandmetabolism;NULL;ABC-type_iron_transport_system;FIG005478:Porin_Gram-negativetype	0	0	0	0	0	2
Clustering-basedsubsystems;HypotheticalRelatedtoDihydroorateDehydrogenase;Hypothetical_Related_to_Dihydroorotate_dehydrogenase;FIG005495:hypotheticalprotein	0	0	0	0	1	0
Miscellaneous;Plant-ProkaryoteDOEproject;At4g38090;FIG005590:DegVfamilyprotein	25	33	2	17	14	20
Clustering-basedsubsystems;proteosomerelated;Cluster-based_Subsystem_Grouping_Hypotheticals_-_perhaps_Proteosome_Related;FIG005666:putativehelicase	30	342	31	59	169	239
CellDivisionandCellCycle;NULL;Control_of_cell_elongation_-_division_cycle_in_Bacilli;FIG005686:hypotheticalprotein	6	33	1	6	10	10
[truncated: 5,040 more rows]
