# Supplementary material for: Space Station conditions are selective but do not alter microbial characteristics relevant to human health
Source: Nat Commun. 2019 Sep 5;10:3990. doi: 10.1038/s41467-019-11682-z (PMC6728350; doi:10.1038/s41467-019-11682-z)
Supplement: Supplementary file 7 — Supplementary Data 4 [file 41467_2019_11682_MOESM7_ESM.xlsx]

## Sheet: Tabelle1
Supplementary Data 4: Unique isolates obtained from ISS samples and partial 16S rRNA gene (Sanger sequencing)
Isolate	(partial) 16S rRNA gene
Arcticibacter pallidicorallinus B8_ctrl_a_R2A	CATGCAGTCGAGGGGTATGGGTTGCTTGCAACCCAGAGACCGGCGCACGGGTGCGTAACGCGTACACAATCTACCTTAATCAGAGGGAAAGCCGGAGAAATCCGGATAAACCCGCATACTTTCGAGTGCATCACTGCATATCAAATATTTATAGGATTAAGATGAGCATGCGTGACATTAGTAAGTTGGTGAGGTACGGCTCACCAGACCACGATGTCTAGGGGATCTGAGAGATGACCCCCCACACTGGTACTGAGACACGGACCAGACTCCTACCGGAGGCAGCAGTAAGGAATATTGGTCAATGGGCGCAAGCCTGAACCAGCCATGCCGCGTGCAGGAAGACGGCCCTATGGGTTGTAAACTGCTTTTGTACCGGAATAAACCTTCTCTTGCGAG…
Bacillus albus YPD_B8_IIIA	GGATTAAGAGCTTGCTCTTATGAAGTTAGCGGCGGACGGGTGAGTAACACGTGGGTAACCTGCCCATAAGACTGGGATAACTCCGGGAAACCGGGGCTAATACCGGATAACATTTTGAACCGCATGGTTCGAAATTGAAAGGCGGCTTCGGCTGTCACTTATGGATGGACCCGCGTCGCATTAGCTAGTTGGTGAGGTAACGGCTCACCAAGGCAACGATGCGTAGCCGACCTGAGAGGGTGATCGGCCACACTGGGACTGAGACACGGCCCAGACTCCTACGGGAGGCAGCAGTAGGGAATCTTCCGCAATGGACGAAAGTCTGACGGAGCAACGCCGCGTGAGTGATGAAGGCTTTCGGGTCGTAAAACTCTGTTGTTAGGGAAGAACAAGTGCTAG…
Bacillus altitudinis R10_C4_IIIB	TGCAGTCGAGCGGACAGAAGGGAGCTTGCTCCCGGATGTTAGCGGCGGACGGGTGAGTAACACGTGGGTAACCTGCCTGTAAGACTGGGATAACTCCGGGAAACCGGAGCTAATACCGGATAGTTCCTTGAACCGCATGGTTCAAGGATGAAAGACGGTTTCGGCTGTCACTTACAGATGGACCCGCGGCGCATTAGCTAGTTGGTGAGGTAACGGCTCACCAAGGCGACGATGCGTAGCCGACCTGAGAGGGTGATCGGCCACACTGGGACTGAGACACGGCCCAGACTCCTACGGGAGGCAGCAGTAGGGAATCTTCCGCAATGGACGAAAGTCTGACGGAGCAACGCCGCGTGAGTGATGAAGGTTTTCGGATCGTAAAGCTCTGTTGTTAGGGAA…
Bacillus anthracis group R5_A6_IIIA	TGCAGTCGAGCGAATGGATTAAGAGCTTGCTCTTATGAAGTTAGCGGCGGACGGGTGAGTAACACGTGGGTAACCTGCCCATAAGACTGGGATAACTCCGGGAAACCGGGGCTAATACCGGATAACATTTTGAACCGCATGGTTCGAAATTGAAAGGCGGCTTCGGCTGTCACTTATGGATGGACCCGCGTCGCATTAGCTAGTTGGTGAGGTAACGGCTCACCAAGGCAACGATGCGTAGCCGACCTGAGAGGGTGATCGGCCACACTGGGACTGAGACACGGCCCAGACTCCTACGGGAGGCAGCAGTAGGGAATCTTCCGCAATGGACGAAAGTCTGACGGAGCAACGCCGCGTGAGTGATGAAGGCTTTCGGGTCGTAAAACTCTGTTGTTAGGG…
Bacillus cereus C11_X125_R2A	TGCTATACATGCAGTCGAGCGAATGGATTAAGAGCTTGCTCTTATGAAGTTAGCGGCGGACGGGTGAGTAACACGTGGGTAACCTGCCCATAAGACTGGGATAACTCCGGGAAACCGGGGCTAATACCGGATAACATTTTGAACCGCATGGTTCGAAATTGAAAGGCGGCTTCGGCTGTCACTTATGGATGGACCCGCGTCGCATTAGCTAGTTGGTGAGGTAACGGCTCACCAAGGCAACGATGCGTAGCCGACCTGAGAGGGTGATCGGCCACACTGGGACTGAGACACGGCCCAGACTCCTACGGGAGGCAGCAGTAGGGAATCTTCCGCAATGGACGAAAGTCTGACGGAGCAACGCCGCGTGAGTGATGAAGGCTTTCGGGTCGTAAAACTCTG…
Bacillus circulans C48_C100_R2A	TGCTATACATGCAGTCGAGCGGACTTTAAAAGCTTGCTTTTAAAGTTAGCGGCGGACGGGTGAGTAACACGTGGGCAACCTGCCTGTAAGACTGGGATAACTTCGGGAAACCGGAGCTAATACCGGATAATCCTTTTCTACACATGTAGAAAAGCTGAAAGACGGTTTACGCTGTCACTTACAGATGGGCCCGCGGCGCATTAGCTAGTTGGTGAGGTAACGGCTCACCAAGGCAACGATGCGTAGCCGACCTGAGAGGGTGATCGGCCACACTGGGACTGAGACACGGCCCAGACTCCTACGGGAGGCAGCAGTAGGGAATCTTCCGCAATGGACGAAAGTCTGACGGAGCAACGCCGCGTGAGTGATGAAGGTTTTCGGATCGTAAAACTCTGTTGT…
Bacillus galliciensis C97_C75_R2A	GCTATACATGCAGTCGAGCGGATCTTTGAGAGCTTGCTCTCAAAGATTAGCGGCGGACGGGTGAGTAACACGTGGGTAACCTGCCTGTAAGATTGGGATAACTCCGGGAAACCGGAGCTAATACCGGATAACATTTTGAACCGCATGGTTCGAAATTGAAAGGTGGCTTTTGCTACCACTTACAGATGGACCCGCGGCGCATTAGCTAGTTGGTGAGGTAATGGCTCACCAAGGCAACGATGCGTAGCCGACCTGAGAGGGTGATCGGCCACACTGGGACTGAGACACGGCCCAGACTCCTACGGGAGGCAGCAGTAGGGAATCTTCCGCAATGGACGAAAGTCTGACGGAGCAACGCCGCGTGAGTGATGAAGGCCTTCGGGTCGTAAAGCTCTGTTG…
Bacillus gibsonii R9_B6_IIIA	TGCAGTCGAGCGGACGTTTTTGAAGCTTGCTTCAAAAACGTTAGCGGCGGACGGGTGAGTAACACGTGGGCAACCTACCTTATCGACTGGGATAACTCCGGGAAACCGGGGCTAATACCGGATAACATCTAGCACCTCCTGGTGCCGGATTAAAAGAGGGCTTCTTGCTCTCACGATGAGATGGGCCCGCGGCGCATTAGCTAGTTGGAGAGGTAACGGCTCCCCAAGGCGACGATGCGTAGCCGACCTGAGAGGGTGATCGGCCACACTGGGACTGAGACACGGCCCAGACTCCTACGGGAGGCAGCAGTAGGGAATCTTCCGCAATGGACGAAAGTCTGACGGAGCAACGCCGCGTGAGTGATGAAGGGTTTCGGCTCGTAAAGCTCTGTTATGAGG…
Bacillus glycinifermentans R10_C2_IIIB	TGCAAGTCGAGCGGACCGACGGGAGCTTGCTCCCTTAGGTCAGCGGCGGACGGGTGAGTAACACGTGGGTAACCTGCCTGTAAGACTGGGATAACTCCGGGAAACCGGGGCTAATACCGGATGCTTGATTGAACCGCATGGTTCAATTATAAAAGGTGGCTTTTAGCTACCACTTACAGATGGACCCGCGGCGCATTAGCTAGTTGGTGAGGTAACGGCTCACCAAGGCAACGATGCGTAGCCGACCTGAGAGGGTGATCGGCCACACTGGGACTGAGACACGGCCCAGACTCCTACGGGAGGCAGCAGTAGGGAATCTTCCGCAATGGACGAAAGTCTGACGGAGCAACGCCGCGTGAGTGATGAAGGTTTTCGGATCGTAAAACTCTGTTGTTAGGG…
Bacillus haynesii MRB_C4_I	TGCAGTCGAGCGGACCGTACGGGAGCTTGCTCCCTTAGGTCAGCGGCGGACGGGTGAGTAACACGTGGGTAACCTGCCTGTAAGACTGGGATAACTCCGGGAAACCGGGGCTAATACCGGATGCTTGATTGAACCGCATGGTTCAATTATAAAAGGTGGCTTTTAGCTACCACTTACAGATGGACCCGCGGCGCATTAGCTAGTTGGTGAGGTAACGGCTCACCAAGGCAACGATGCGTAGCCGACCTGAGAGGGTGATCGGCCACACTGGGACTGAGACACGGCCCAGACTCCTACGGGAGGCAGCAGTAGGGAATCTTCCGCAATGGACGAAAGTCTGACGGAGCAACGCCGCGTGAGTGATGAAGGTTTTCGGATCGTAAAACTCTGTTGTTAGGG…
Bacillus horneckiae R10_B4_IIIA	TGCTATACTGCAGTCGAGCGAATCTGAGGGAGCTTGCTCCCAAAGATTAGCGGCGGACGGGTGAGTAACACGTGGGCAACCTGCCTGTAAGACTGGGATAACTTCGGGAAACCGGAGCTAATACCGGATAATCCCTTTCCTCACATGAGGAAAGGCTGAAAGACGGCGTCTAGCTGTCACTTACAGATGGGCCCGCGGCGCATTAGCTAGTTGGTGAGGTAACGGCTCACCAAGGCCACGATGCGTAGCCGACCTGAGAGGGTGATCGGCCACACTGGGACTGAGACACGGCCCAGACTCCTACGGGAGGCAGCAGTAGGGAATCTTCCGCATGGACGAAAGTCTGACGGAGCAACGCCGCGTGAGTGATGAAGGTTTTCGGATCGTAAAACTCTGTTG…
Bacillus hunanensis R9_A1_IIIC	TGCAGTCGAGCGGACAGAAGGGAGCTTGCTCCCGGAAGTCAGCGGCGGACGGGTGAGTAACACGTAGGTAACCTGCCCCTTAGACTGGGATAACTCCGGGAAACCGGAGCTAATACGGGATAATAAAGAGAATCACCTGATTCTCTTTTGAAAGACGGTTTCGGCTGTCACTAAGGGATGGGCCTGCGGCGCATTAGCTAGTTGGTAAGGTAACGGCTTACCAAGGCGACGATGCGTAGCCGACCTGAGAGGGTGATCGGCCACACTGGGACTGAGACACGGCCCAGACTCCTACGGGAGGCAGCAGTAGGGAATCTTCCGCAATGGACGAAAGTCTGACGGAGCAACGCCGCGTGAGTGAGGAAGGCCTTCGGGTCGTAAAGCTCTGTTGTGAGGGAA…
Bacillus megaterium R5_A1_IIIA	TGCAGTCGAGCGAACTGATTAGAAGCTTGCTTCTATGACGTTAGCGGCGGACGGGTGAGTAACACGTGGGCAACCTGCCTGTAAGACTGGGATAACTCCGGGAAACCGGAGCTAATACCGGATAACATTTTCTCTTGCATAAGAGAAAATTGAAAGATGGTTTCGGCTATCACTTACAGATGGGCCCGCGGTGCATTAGCTAGTTGGTGAGGTAACGGCTCACCAAGGCAACGATGCATAGCCGACCTGAGAGGGTGATCGGCCACACTGGGACTGAGACACGGCCCAGACTCCTACGGGAGGCAGCAGTAGGGAATCTTCCGCAATGGACGAAAGTCTGACGGAGCAACGCCGCGTGAGTGATGAAGGCTTTCGGGTCGTAAAACTCTGTTGTTAGGG…
Bacillus nealsonii R5_C4_IIIA	GCAGTCGAGCGGACTTAAAAAGCTTGCTTTTTAAGTTAGCGGCGGACGGGTGAGTAACACGTGGGCAACCTGCCTGTAAGACTGGGATAACTTCGGGAAACCGGAGCTAATACCGGATAATCCTTTTCTACTCATGTAGGAAAGCTGAAAGACGGTTTACGCTGTCACTTACAGATGGGCCCGCGGCGCATTAGCTAGTTGGTGAGGTAACGGCTCACCAAGGCGACGATGCGTAGCCGACCTGAGAGGGTGATCGGCCACACTGGGACTGAGACACGGCCCAGACTCCTACGGGAGGCAGCAGTAGGGAATCTTCCGCAATGGACGAAAGTCTGACGGAGCAACGCCGCGTGAGTGATGAAGGTTTTCGGATCGTAAAACTCTGTTGTTAGGGAAGAA…
Bacillus paralicheniformis R9_A2_IIIB	CGGGAGCTTGCTCCCTTAGGTCAGCGGCGGACGGGTGAGTAACACGTGGGTAACCTGCCTGTAAGACTGGGATAACTCCGGGAAACCGGGGCTAATACCGGATGCTTGATTGAACCGCATGGTTCAATTATAAAAGGTGGCTTTTAGCTACCACTTACAGATGGACCCGCGGCGCATTAGCTAGTTGGTGAGGTAACGGCTCACCAAGGCAACGATGCGTAGCCGACCTGAGAGGGTGATCGGCCACACTGGGACTGAGACACGGCCCAGACTCCTACGGGAGGCAGCAGTAGGGAATCTTCCGCAATGGACGAAAGTCTGACGGAGCAACGCCGCGTGAGTGATGAAGGTTTTCGGATCGTAAAACTCTGTTGTTAGGGAAGAACAAGTACCGTTCGA…
Bacillus pumilus YPD_B6_IIIA	TGCAGTCGAGCGAACAGAAGGGAGCTTGCTCCCGGATGTTAGCGGCGGACGGGTGAGTAACACGTGGGTAACCTGCCTGTAAGACTGGGATAACTCCGGGAAACCGGAGCTAATACCGGATAGTTCCTTGAACCGCATGGTTCAAGGATGAAAGACGGTTTCGGCTGTCACTTACAGATGGACCCGCGGCGCATTAGCTAGTTGGTGGGGTAATGGCTCACCAAGGCGACGATGCGTAGCCGACCTGAGAGGGTGATCGGCCACACTGGGACTGAGACACGGCCCAGACTCCTACGGGAGGCAGCAGTAGGGAATCTTCCGCAATGGACGAAAGTCTGACGGAGCAACGCCGCGTGAGTGATGAAGGTTTTCGGATCGTAAAGCTCTGTTGTTAGGGAA…
Bacillus safensis R10_A9_IIIB	AGGGAGCTTGCTCCCGGATGTTAGCGGCGGACGGGTGAGTAACACGTGGGTAACCTGCCTGTAAGACTGGGATAACTCCGGGAAACCGGAGCTAATACCGGATAGTTCCTTGAACCGCATGGTTCAAGGATGAAAGACGGTTTCGGCTGTCACTTACAGATGGACCCGCGGCGCATTAGCTAGTTGGTGGGGTAATGGCTCACCAAGGCGACGATGCGTAGCCGACCTGAGAGGGTGATCGGCCACACTGGGACTGAGACACGGCCCAGACTCCTACGGGAGGCAGCAGTAGGGAATCTTCCGCAATGGACGAAAGTCTGACGGAGCAACGCCGCGTGAGTGATGAAGGTTTTCGGATCGTAAAGCTCTGTTGTTAGGGAAGAACAAGTGCGAGAGTAA…
Bacillus sp. R7W_B1_IIIA	TTAGCGGCGGACGGGTGAGTAACACGTGGGCAACCTGCCTGTAAGACTGGGATAACTTCGGGAAACCGGAGCTAATACCGGATAGATTCTTTCTTCACATGAAGAGAGAAGGAAAGACGGTTTACGCTGTCACTTACAGATGGGCCCGCGGCGCATTAGCTAGTTGGTGAGGTAATGGCTCACCAAGGCGACGATGCGTAGCCGACCTGAGAGGGTGATCGGCCACACTGGGACTGAGACACGGCCCAGACTCCTACGGGAGGCAGCAGTAGGGAATCTTCCGCAATGGACGAAAGTCTGACGGAGCAACGCCGCGTGAGTGAAGAAGGTTTTCGGATCGTAAAACTCTGTTGTCAGGGAAGAACAAGTACCAGAGTAACTGCTGGTACCTTGACGGTA…
Bacillus tequilensis R7W_A8_IIIC	TGCAGTCGAGCGGACAGAWGGGAGCTTGCTCCCTGATGTTAGCGGCGGACGGGTGAGTAACACGTGGGTAACCTGCCTGTAAGACTGGGATAACTCCGGGAAACCGGGGCTAATACCGGATGGTTGTTTGAACCGCATGGTTCAAACATAAAAGGTGGCTTCGGCTACCACTTACAGATGGACCCGCGGCGCATTAGCTAGTTGGTGAGGTAACGGCTCACCAAGGCRACGATGCGTAGCCGACCTGAGAGGGTGATCGGCCACACTGGGACTGAGACACGGCCCAGACTCCTACGGGAGGCAGCAGTAGGGAATCTTCCGCAATGGACGAAAGTCTGACGGAGCAACGCCGCGTGAGTGATGAAGGTTTTCGGATCGTAAAGCTCTGTTGTTAGGGAA…
Bacillus wiedmannii R5_A8_IIIB	GAAGTTAGCGGCGGACGGGTGAGTAACACGTGGGTAACCTGCCCATAAGACTGGGATAACTCCGGGAAACCGGGGCTAATACCGGATAACATTTTGAACTGCATGGTTCGAAATTGAAAGGCGGCTTCGGCTGTCACTTATGGATGGACCCGCGTCGCATTAGCTAGTTGGTGAGGTAACGGCTCACCAAGGCAACGATGCGTAGCCGACCTGAGAGGGTGATCGGCCACACTGGGACTGAGACACGGCCCAGACTCCTACGGGAGGCAGCAGTAGGGAATCTTCCGCAATGGACGAAAGTCTGACGGAGCAACGCCGCGTGAGTGATGAAGGCTTTCGGGTCGTAAAACTCTGTTGTTAGGGAAGAACAAGTGCTAGTTGAATAAGCTGGCACCTTGA…
Bosea lathyri B7_X125_d_R2A	GATTAGCCCTCGAGGGAAAGATTATCGCGATAGATCGCCCGCGTCTGATAAGCTAGTGTGAGGTAATGCTCACAGCGACGATCAGTAGCTGTCTGAGAGGATGATCAGCCACACTGGGACTGAGACACGGCCCAGACTCCTACGGGAGGCAGCAGTGGGGAATATTGGACAATGGGCGAAAGCCTGATCCAGCCATGCCGCGTGTGTGATGAAGGCCTTTAGGGTTGTAAAGCACTTTTGTCCGGGAAGATAATGACTGTACCGGAAGAATAAGCCCCGGCTAACTTCGTGCCAGCAGCCGCGGTAATACGAAGGGGGCTAGCGTTGCTCGGAATCACTGGGCGTAAAGGGCGCGTAGGCGGACTTTTAAGTCGGGGGTGAAAGCCCAGGGCTCAACCC…
Brevibacillus agri C23_X500_R2A	GTGCTATACATGCAAGTCGAGCGAGTCCCTTCGGGGGCTAGCGGCGGACGGGTGAGTAACACGTAGGCAACCTGCCTCTCAGACTGGGATAACATAGGGAAACTTATGCTAATACCGGATAGGTTTTTGGATCGCATGATCTGAAAAGAAAAGATGGCTTTTCGCTATCACTGGGAGATGGGCCTGCGGCGCATTAGCTAGTTGGTGGGGTAACGGCCTACCAAGGCGACGATGCGTAGCCGACCTGAGAGGGTGACCGGCCACACTGGGACTGAGACACGGCCCAGACTCCTACGGGAGGCAGCAGTAGGGAATTTTCCACAATGGACGAAAGTCTGATGGAGCAACGCCGCGTGAACGATGAAGGTCTTCGGATTGTAAAGTTCTGTTGTCAGGGAC…
Brevibacterium frigoritolerans YPD_B8_IIA	TGCAGTCGAGCGAATCGATGGGAGCTTGCTCCCTGAGATTAGCGGCGGACGGGTGAGTAACACGTGGGCAACCTGCCTATAAGACTGGGATAACTTCGGGAAACCGGAGCTAATACCGGATACGTTCTTTTCTCGCATGAGAGAAGATGGAAAGACGGTTTACGCTGTCACTTATAGATGGGCCCGCGGCGCATTAGCTAGTTGGTGAGGTAATGGCTCACCAAGGCGACGATGCGTAGCCGACCTGAGAGGGTGATCGGCCACACTGGGACTGAGACACGGCCCAGACTCCTACGGGAGGCAGCAGTAGGGAATCTTCCGCAATGGACGAAAGTCTGACGGAGCAACGCCGCGTGAACGAAGAAGGCCTTCGGGTCGTAAAGTTCTGTTGTTAGGGAA…
Brevundimonas aurantiaca B7_ctrl_e_TSA	GAATAACTCAGGGAACTTGTGCTATACGATGTGCCTTCGGGGGAAGATTATCGCTTAGAGCCGCCGCGTCTGATTAGCTAGTGGTGAGGTAAAGGCTCACCAAGGCGACGATCAGTAGCTGGTCTGAGAGGATGATCAGCCACATTGGGACTGAGACACGGCCCAAACTCCTACGGGAGGCAGCAGTGGGGAATCTTGCGCAATGGGCGAAAGCCTGACGCAGCCATGCCGCGTGAATGATGAAGGTCTTAGGATTGTAAAATTCTTTCACCGGGGACGATAATGACGGTACCCGGAGAAGAAGCCCCGGCTAACTTCGTGCCAGCAGCCGCGGTAATACGAAGGGGGCTAGCGTTGCTCGGAATTACTGGGCGTAAAGGGAGCGTAGGCGGACATTTA…
Brevundimonas mediterranea B7_X125_e_R2A	GGGAAGATTATCGCTTTAGAGCGCCGCGTCTGATAGCTAGTGTGAGTAAAGGCTCACCAGGCGACGATCAGTAGCTGGTCTGAGAGATGATCAGCCACATTGGGACTGAGACACGGCCAAACTCTACGGGAGGCAGCAGTGGGGAATCTTGCGCAATGGGCGAAAGCCTGACGCAGCCATGCCGCGTGAATGATGAAGGTCTTAGGATTGTAAAATTCTTTCAGTAGGGACGATAATGACGGTACCTACAGAAGAAGCCCCGGCTAACTTCGTGCCAGCAGCCGCGGTAATACGAAGGGGGCTAGCGTTGCTCGGAATTACTGGGCGTAAAGGGAGCGTAGGCGGACATTTAAGTCAGGGGTGAAATCCCGGGGCTCAACCTCGGAATTGCCTTTGATA…
Chryseobacterium psychrotolerans C68b_C100_TSA	ACGTGCAGCCGAGCGGTATTTGTTCTTCGGGGACAGAGAGAGCGGCGTACGGGTGCGTAACACGTGTGCAACCTGCCTTTATCTGGGGGATAGCCTTTCGAAAGGAAGATTAATACCCCATAATATAATGAACGGCATCGTTTATTATTGAAAACTCCGGTGGATAGAGATGGGCACGCGCAAGATTAGTTAGTTGGTGAGGTAACGGCTCACCAAGACGATGATCTTTAGGGGGCCTGAGAGGGTGATCCCCCACACTGGTACTGAGACACGGACCAGACTCCTACGGGAGGCAGCAGTGAGGAATATTGGACAATGGGTGAGAGCCTGATCCAGCCATCCCGCGTGAAGGACTAAGGCCCTATGGGTTGTAAACTTCTTTTATACTGGGATAAACCT…
Cohnella phaseoli R7_C6_IIIWA	TGCAGTCGAGCGGATCTCWGATGGAGCTTGCTCCTGATGAGGTTAGCGGCGGACGGGTGAGTAACACGTAGGCAACCTGCCCCCAAGATCGGGATAACATTCGGAAACGAATGCTAAGACCGGATACACGGTTTGGTCGCATGATCGAATCGGGAAACACGGAGCAATCTGTGGCTTGAGGATGGGCCTGCGGCGCATTAGCTAGTTGGTGGGGTAACGGCTCACCAAGGCGACGATGCGTAGCCGACCTGAGAGGGTGAACGGCCACACTGGGACTGAGACACGGCCCAGACTCCTACGGGAGGCAGCAGTAGGGAATCTTCCACAATGGGCGAAAGCCTGATGGAGCAACGCCGCGTGAGTGAGGAAGGCTTTCGGGTCGTAAAGCTCTGTTGCCAG…
Cohnella plantaginis R5_A1_IIIC	CGAGCGGATTTAGTTTGTAGCTTGCTACWAACTAAGTTAGCGGCGGACGGGTGAGTAACACGTAGGCAACCTGCCCTTCAGACNGGGATAACATTCGGAAACGAATGCTAAGACCGGATAGGCAGCGAGATCGCATGGTCTTGCTGAGAAACACGGTGCAAGCTGTGGCTGRAGGATGGGCCTGCGGCGCATTAGCTAGTTGGTGGGGTAACGGCTCACCAAGGCGACGATGCGTAGCCGACCTGAGAGGGTGAACGGCCACACTGGGACTGAGACACGGCCCAGACTCCTACGGGAGGCAGCAGTAGGGAATCTTCCACAATGGGCGCAAGCCTGATGGAGCAACGCCGCGTGAGTGAGGAAGGCTTTCGGGTCGTAAAGCTCTGTTGCCAGGGAAGA…
Corynebacterium ihumii R5_A3_IIB	GGGGTAATGGCCTACCAAGGCGTCGACGGGTAGCCGGCCTGAGAGGGTGTACGGCCACATTGGGACTGAGATACGGCCCAGACTCCTACGGGAGGCAGCAGTGGGGAATATTGCACAATGGGCGCAAGCCTGATGCAGCGACGCCGCGTGGGGGATGACGGCCCTCGGGTTGTAAACTCCTTTCGCTAGGGACGAAGCGTATTTGTGACGGTACCTGGAGAAGAAGCACCGGCTAACTACGTGCCAGCAGCCGCGGTAATACGTAGGGTGCGAGCGTTGTCCGGAATTACTGGGCGTAAAGAGCTCGTAAGTGGTTTGTCGCGTCGTTTGTGTAAGCCCGCAGCTTAACTGCGGGACTGCAGGCGATACGGGCATAACTTGAGTGCTGTAGGGGAGACT…
Curtobacterium flaccumfaciens R10_B7_IIIA	CCAGCTTGCTGGGTGGATTAGTGGCGAACGGGTGAGTAACACGTGAGTAACCTGCCCCTGACTCTGGGATAAGCGTTGGAAACGACGTCTAATACTGGATATGATCACTGGCCGCATGGTCTGGTGGTGGAAAGATTTTTTGGTTGGGGATGGACTCGCGGCCTATCAGCTTGTTGGTGAGGTAATGGCTCACCAAGGCGACGACGGGTAGCCGGCCTGAGAGGGTGACCGGCCACACTGGGACTGAGACACGGCCCAGACTCCTACGGGAGGCAGCAGTGGGGAATATTGCACAATGGGCGAAAGCCTGATGCAGCAACGCCGCGTGAGGGATGACGGCCTTCGGGTTGTAAACCTCTTTTAGTAGGGAAGAAGCGAAAGTGACGGTACCTGCAGAAA…
Cutibacterium acnes R7A_C7_IA	TGCAGTCGAACGGAAGGCCCTGCTTTTGTGGGGTGCTCGAGTGGCGAACGGGTGAGTAACACGTGAGTAACCTGCCCTTGACTTTGGGATAACTTCAGGAAACTGGGGCTAATACCGGATAGGAGCTCCTGCTGCATGGTGGGGGTTGGAAAGTTTCGGCGGTTGGGGATGGACTCGCGGCTTATCAGCTTGTTGGTGGGGTAGTGGCTTACCAAGGCTTTGACGGGTAGCCGGCCTGAGAGGGTGACCGGCCACATTGGGACTGAGATACGGCCCAGACTCCTACGGGAGGCAGCAGTGGGGAATATTGCACAATGGGCGGAAGCCTGATGCAGCAACGCCGCGTGCGGGATGACGGCCTTCGGGTTGTAAACCGCTTTCGCCTGTGACGAAGCGTGA…
Cutibacterium avidum R7A_A1_IIIA	CCCTTTGGGGGTACTCGAGTGGCGAACGGGTGAGTAACACGTGAGTAACCTGCCCTTGACTTCGGGATAACTTCAGGAAACTGGGGCTAATACCGGATAGGAATCCTTGCTGCATGGTGGGGGTTGGAAAGCTTCGGCGGTTTTGGATGGACTCGCGGCTTATCAGCTTGTTGGTGGGGTAGTGGCTTACCAAGGCTTTGACGGGTAGCCGGCCTGAGAGGGCGACCGGCCACATTGGGACTGAGATACGGCCCAGACTCCTACGGGAGGCAGCAGTGGGGAATATTGCACAATGGGCGGAAGCCTGATGCAGCAACGCCGCGTGCGGGATGACGGCCTTCGGGTTGTAAACCGCTTTCAGCAGGGGCGAAGCTTTTGTGACGGTACCTGCAGAAGAAG…
Deinococcus marmoris B7_C200_a_R2A	GACTGCAGTCGAACGGGATCTTCGGATCTAGTGGCGCACGAAAGAATATCGCGTGACTGACCTGCCCCAAGGTCCGAATAACTGACTGAAGGTCAGCTAATCCGGATGGCAGCACCCTCGTGTGGGTGTTGTAAGCTATGACGCTTGGGATGGGGTTGCGTTCATCAGCTAGTGTGAGGTAAGGCCCACCAAGGCGACGACGGATAACGGCTGAGAGGGTGGCCGGTCACAGGGGCACTGAGACACGGTCCCACTCCTACGGGAGGCAGCAGTTAGGAATCTTCCCCAATGGACGAAAGTCTGAGGGAGCGACGCCGCGTGAGGGATGAAGGTTTTCGGATCGTAAACCTCTGAATCTGGGACGAAAGACCGGGACAACCGGAGATGACGGTACCAGAG…
Dyadobacter sp. B8_ctrl_f_R2A	GCTATACATGCAGGCGAAGGGGCAGCAATGTCACTGTCGTACGGGTGCGTAACGCGTATCCAACCTAATATCACTGGGGGATAGCCCGGGAAACCGAATTATCGCATAACCAGGAGCCCCCATGGGGATATTTGTTAAGATTATCGGTGGTAGATGGCATGCGTCCGATTAGCTAGGTGGCAGGTAACGCCTACCAAGCGACGATCGATAAGGGAGCTGAGAGGTGATCCCCCACACGGGCACTGAGATACGGGCCCGACTCTACGGGAGGCAGCAGTAGGGAATATTGGGCAATGGATGCAAGTCTGACCCAGCCATGCCGCGTGCCGGAAGAAGGCCCTCAGGGTTGTAAACGGCTTTTATTCGGGAAGAAGAGCAGGGATGCGTCCTTGTGTGACG…
Enhydrobacter aerosaccus R5_B5_IIA	TATCTAGCTTGCTAGATATGATTAGTGGCGGACGGGTGAGTAACATTTAGGAATCTGCCTAGTAGTGGGGGATAGCTCGGGGAAACTCGAATTAATACCGCATACGACCTACGGGTGAAAGGGGGCGCAAGCTCTTGCTATTAGATGAGCCTAAATCAGATTAGCTAGTTGGTGGGGTAAAGGCCYACCAAGGCGACGATCTGTAACTGGTCTGAGAGGATGATCAGTCACACCGGAACTGAGACACGGTCCGGACTCCTACGGGAGGCAGCAGTGGGGAATATTGGACAATGGGGGCAACCCTGATCCAGCCATGCCGCGTGTGTGAAGAAGGCCTTTTGGTTGTAAAGCACTTTAAGCAGGGAGGAGAGGCTAATGGTTAATACCCATTAGATTAGA…
Glaciihabitans sp. B7_C100_a_R2A	GGATAAGCACTGGAAACGGTGTTAATACCGGATACGAGTTCAGCCGCATGGCTAGGAGCTGGAAAGATTTCGGTCAACGATGCACTCGGGCCTATCAGCTAGATGGTGAGGTAACGGCCCACAAGGGACGACCGGTAGCCGGCTGAGAGGGTGACCGGCCACACTGGACTGAGACACGGCCCAGACTCCTACGGGAGGCAGCAGTGGGGAATATTGCACAATGGGCGCAAGCCTGATGCAGCAACGCCGCGTGAGGGACGACGGCCTTCGGGTTGTAAACCTCTTTTAGTAGGGAAGAAGCGAAAGTGACGGTACCTGCAGAAAAAGCACCGGCTAACTACGTGCCAGCAGCCGCGGTAATACGTAGGGTGCAAGCGTTATCCGGAATTATTGGGCGTA…
Kocuria palustris C95_X1000_TSA	ACCATGCAGTCGAACGCTGAAGCACCAGCTTGCTGGTGTGGATGAGTGGCGAACGGGTGAGTAATACGTGAGTAACCTGCCCTTGACTCTGGGATAAGCCCGGGAAACTGGGTCTAATACTGGATGCTACATGTCACCGCATGGTGGTGTGTGGAAAGGGTTTACTGGTCTTGGATGGGCTCACGGCCTATCAGCTTGTTGGTGAGGTAATGGCTCACCAAGGCGACGACGGGTAGCCGGCCTGAGAGGGTGACCGGCCACACTGGGACTGAGACACGGCCCAGACTCCTACGGGAGGCAGCAGTGGGGAATATTGCACAATGGGCGAAAGCCTGATGCAGCGACGCCGCGTGAGGGATGACGGCCTTCGGGTTGTAAACCTCTTTCAGCAGGGAAGAA…
Kocuria rhizophila B4_X250_a_TSA	CTCGATACGACATGTCACCGCATGTGGTGGTGGAAGGTTTACTGTTTGATGGCTCACGCCTATCAGCTGTGTGGGGTATGCTCACCAAGCGACGACGGTAGCCGCTGAGAGGGTGACCGGCCACACTGGGACTGAGACACGGCCCAGACTCCTACGGGAGGCAGCAGTGGGGAATATTGCACAATGGGCGGAAGCCTGATGCAGCGACGCCGCGTGAGGGATGACGGCCTTCGGGTTGTAAACCTCTTTCAGCACGGAAGAAGCGAAAGTGACGGTACGTGCAGAAGAAGCGCCGGCTAACTACGTGCCAGCAGCCGCGGTAATACGTAGGGCGCAAGCGTTGTCCGGAATTATTGGGCGTAAAGAGCTCGTAGGCGGTTTGTCGCGTCTGCTGTGAAA…
Microbacterium lemovicicum R7K_A1_IA	ACTCCGACTTCATGAGGTCGAGTTGCAGACCTCAATCCGAACTGGGACCGGCTTTTTGGGATTCGCTCCACCTCACGGTATTGCAGCCCTTTGTACCGGCCATTGTAGCATGCGTGAAGCCCAAGACATAAGGGGCATGATGATTTGACGTCATCCCCACCTTCCTCCGAGTTGACCCCGGCAGTATCCCATGAGTTCCCACCATTACGTGCTGGCAACATAGAACGAGGGTTGCGCTCGTTGCGGGACTTAACCCAACATCTCACGACACGAGCTGACGACAACCATGCACCACCTGTTTACGAGTGTCCAAAGAGTTGACCATTTCTGGCCCGTTCTCGTATATGTCAAGCCTTGGTAAGGTTCTTCGCGTTGCATCGAATTAATCCGCATGCTCCG…
Micrococcus aloeverae R9_C1_IIA	CCAGCTTGCTGGGTGGATTAGTGGCGAACGGGTGAGTAACACGTGAGTAACCTGCCCTTAACTCTGGGATAAGCCTGGGAAACTGGGTCTAATACCGGATAGGAGCGTCCACCGCATGGTGGGTGTTGGAAAGATTTATCGGTTTTGGATGGACTCGCGGCCTATCAGCTTGTTGGTGAGGTAATGGCTCACCAAGGCGACGACGGGTAGCCGGCCTGAGAGGGTGACCGGCCACACTGGGACTGAGACACGGCCCAGACTCCTACGGGAGGCAGCAGTGGGGAATATTGCACAATGGGCGMAAGCCTGATGCAGCGACGCCGCGTGAGGGATGACGGCCTTCGGGTTGTAAACCTCTTTCAGTAGGGAAGAAGCGAAAGTGACGGTACCTGCAGAAGA…
Micrococcus yunnanensis R10_A6_IIIA	CCAGCTTGCTGGGTGGATTAGTGGCGAACGGGTGAGTAACACGTGAGTAACCTGCCCTTAACTCTGGGATAAGCCTGGGAAACTGGGTCTAATACCGGATAGGAGCGCCTACCGCATGGTGGGTGTTGGAAAGATTTATCGGTTTTGGATGGACTCGCGGCCTATCAGCTTGTTGGTGAGGTAATGGCTCACCAAGGCGACGACGGGTAGCCGGCCTGAGAGGGTGACCGGCCACACTGGGACTGAGACACGGCCCAGACTCCTACGGGAGGCAGCAGTGGGGAATATTGCACAATGGGCGCAAGCCTGATGCAGCGACGCCGCGTGAGGGATGACGGCCTTCGGGTTGTAAACCTCTTTCAGTAGGGAAGAAGCGAAAGTGACGGTACCTGCAGAAGA…
Micromonospora chalcea R10_B3_IIIA	CCCTTCGGGGTACTCGAGCGGCGAACGGGTGAGTAACACGTGAGCAACCTGCCCCAGGCTTTGGGATAACCCCGGGAAACCGGGGCTAATACCGGATATGACCTTGCACCGCATGGTGTTTGGTGGAAAGTTTTTCGGCTTGGGATGGGCTCGCGGCCTATCAGCTTGTTGGTGGGGTGATGGCCTACCAAGGCGACGACGGGTAGCCGGCCTGAGAGGGCGACCGGCCACACTGGGACTGAGACACGGCCCAGACTCCTACGGGAGGCAGCAGTGGGGAATATTGCACAATGGGCGGAAGCCTGATGCAGCGACGCCGCGTGAGGGATGACGGCCTTCGGGTTGTAAACCTCTTTCAGCAGGGACGAAGCGTAAGTGACGGTACCTGCAGAAGAAGCG…
Neisseria perflava C412_X125_TSA	CTTTAACATGCAGTCGGACGGCAGCACAGAGAAGCTTGCTTCTTGGGTGGCGAGTGGCGAACGGGTGAGTAACATATCGGAACGTACCGAGTAATGGGGGATAACTAATCGAAAGATTAGCTAATACCGCATATTCTCTGAGGAGGAAAGCAGGGGACCTTCGGGCCTTGCGTTATTCGAGCGGCCGATATCTGATTAGCTAGTTGGTGGGGTAAAGGCCTACCAAGGCGACGATCAGTAGCGGGTCTGAGAGGATGATCCGCCACACTGGGACTGAGACACGGCCCAGACTCCTACGGGAGGCAGCAGTGGGGAATTTTGGACAATGGGCGCAAGCCTGATCCAGCCATGCCGCGTGTCTGAAGAAGGCCTTCGGGTTGTAAAGGACTTTTGTCAGGG…
Paenibacillus endophyticus B1_ctrl_ai_R2A	ATACATGCAAGTCGAGCGGATCTTGTCCTTCGGGACAAGGTTAGCGGCGGACGGGTGAGTAACACGTGGGTAACCTGCCTGTAAGACTGGGATAACATTCGGAAACGAATGCTAATACCGGATACGCAGCTTGGTCGCAGACCGGGCTGGGAAAGATGGAGCAATCTATCACTTATAGATGGACCCGCGGCGCATAAGCTAGTTGGTGAGGTAACGGCTCACCAAGCCGACGATGCGTAGCCGACTGAGAGGGTGATCGGCCACACTGGGACTGAGACACGGCCCAGACTCCTACGGGAGGCAGCAGTAGGGAATCTTCCGCAATGGACGAAAGTCTGACGGAGCAACGCCGCGTGAGTGATGAAGGTTTTCGGATCGTAAAGCTCTGTTGCCAGGGAA…
Paenibacillus etheri C62a _X250_TSA	TATACATGCAGTCGAGCGGAGTTATTTTGAAAGCTTGCTTTCAAAATAGACTTAGCGGCGGACGGGTGAGTAACACGTAGGCAACCTGCCCCTTAGACTGGGATAACTACCGGAAACGGTAGCTAATACCGGATAATTTCTTTTTTCTCCTGAAGAAAGAATGAAAGACGGAGCAATCTGTCACTGAGGGATGGGCCTGCGGCGCATTAGCTAGTTGGTGGGGTAACGGCCCACCAAGGCGACGATGCGTAGCCGACCTGAGAGGGTGAACGGCCACACTGGGACTGAGACACGGCCCAGACTCCTACGGGAGGCAGCAGTAGGGAATCTTCCGCAATGGACGAAAGTCTGACGGAGCAACGCCGCGTGAGTGATGAAGGTTTCGGATCGTAAAGCTCT…
Paenibacillus glucanolyticus R7_C3_IIIWC	TGCAGTCGAGCGGACTTGATGGAGTGCTTGCACTCCTGAKRGTTAGCGGCGGACSGGTGAGTAACACGTAGGCAACCTGCCCTCAAGACTGGGATAACTACCGGAAACGGTAGCTAATACCGGATAATTTATTACATAGCATTATGTGATAATGAAAGACGGAGCAATCTGTCACTTGGGGATGGGCCTGCGGCGCATTAGCTAGTTGGTGGGGTAAYGGCYCACCAAGGCGACGATGCGTAGCCGACCTGAGAGGGTGAACGGCCACACTGGGACTGAGACACGGCCCAGACTCCTACGGGAGGCAGCAGTAGGGAATCTTCCGCAATGGGCGAAAGCCTGACGGAGCAACGCCGCGTGAGTGATGAAGGTTTTCGGATCGTAAAGCTCTGTTGCCAA…
Paenibacillus macquariensis YPD_B3_IIIA	TTTGGAAGCTTGCTTCCAAAATGACTTAGCGGCGGACGGGTGAGTAACACGTAGGTAACCTGCCTGTAAGACTGGGATAACTACCGGAAACGGTAGCTAATACCGGATAATTTGTTTCCTCTCATGAGGAGATACTGAAAGGCGGAGCAATCTGCCACTTACAGATGGGCCTGCGGCGCATTAGCTAGTTGGTGAGGTAACGGCTCACCAAGGCGACGATGCGTAGCCGACCTGAGAGGGTGAACGGCCACACTGGGACTGAGACACGGCCCAGACTCCTACGGGAGGCAGCAGTAGGGAATCTTCCGCAATGGACGAAAGTCTGACGGAGCAACGCCGCGTGAGTGATGAAGGTTTTCGGATCGTAAAGCTCTGTTGCCAGGGAAGAACGCTTGGGAG…
Paenibacillus sp. HS_A2_IIA	GTCGAGCGAATTTAGAAGGAAGCTTGCTTCTTTCTAAGTTAGCGGCGGACGGGTGAGTAACACGTAGGCAACCTGCCTGCAAGACTGGGATAACATTCGGAAACGGATGCTAATACCGGATACGCAATTTCTCCTCCTGGAGAGATTGGGAAAGGCGGAGCAATCTGTCACTTGCAGATGGGCCTGCGGCGCATTAGCTAGTTGGTGAGGTAACGGCTCACCAAGGCGACGATGCGTAGCCGACCTGAGAGGGTGATCGGCCACACTGGGACTGAGACACGGCCCAGACTCCTACGGGAGGCAGCAGTAGGGAATCTTCCGCAATGGACGAAAGTCTGACGGAGCAACGCCGCGTGAGTGAGGAAGGCCTTCGGGTCGTAAAGCTCTGTTGCCAGGGAA…
Paenibacillus sp. B6_ctrl_c_TSA	TGCGGCGCATTAGCTAGTTGGTGGGGTAACGCTCACCAAGGCGACGATGCGTAGCCGACTGAGAGGGTGAACGCCACACTGGGACTGAGACACGGCCCAGACTCTACGGGAGGCAGCAGTAGGGAATCTTCCGCAATGGGCGAAAGCCTGACGGAGCAACGCCGCGTGAGTGATGAAGGTTTTCGGATCGTAAAGCTCTGTTGCCAGGGAAGAACGTCCGCTAGAGTAACTGCTAGCGGAGTGACGGTACCTGAGAAGAAAGCCCCGGCTAACTACGTGCCAGCAGCCGCGGTAATACGTAGGGGGCAAGCGTTGTCCGGAATTATTGGGCGTAAAGCGCGCGCAGGCGGCTGTTTAAGTCTGGTGTTTAAACCCAGGGCTCAACCTTGGGTCGCACCG…
Paenibacillus sp. B2_ctrl_c_TSA	ATGGACCTGCCGCGCATAGCTAGTGGTGAGGTAACGGCTCACCAAGCGACGATGCGTAGCCGACCTGAGAGGGTGAACGCACACTGGACTGAGACACGGCCCAGACTCCTACGGGAGGCAGCAGTAGGGAATCTCCGCAATGGGCGAAAGCCTGACGGAGCAACGCCGCGTGAGTGATGAAGGTTTTCGGATCGTAAAGCTCTGTTGCCAGGGAAGAACGTCCGCTAGAGTAACTGCTAGCGGAGTGACGGTACCTGAGAAGAAAGCCCCGGCTAACTACGTGCCAGCAGCCGCGGTAATACGTAGGGGGCAAGCGTTGTCCGGAATTATTGGGCGTAAAGCGCGCGCAGGCGGCTGTTTAAGTCTGGTGTTTAAACCCAGGGCTCAACCTTGGGTCGC…
Paenibacillus sp. B4_ctrl_b_R2A	CTACTCTTTACGAGCTGGGATAAAGTACGAATCGTAGCTAATCCGGTATCCTTCTTCATGAGGAAGAGATGAAATGCTGAGCCAATCTGGCTACCTGAGGGATGGCCTGCCGAGCATTAGCTAGTTGTGAGGTTACCGCTCACAAGCGACGATGCGTAGCGACTGAGAGGGTGACACACACCTGGGACTGAGACACGGCCCAGACTCTACGGGAGGCAGCAGTAGGGAATCTCGCAATGGGCGAAAGCCTGACGGAGCAACGCCGCGTGAGTGATGAAGGTTTTCGGATCGTAAAGCTCTGTTGCCAGGGAAGAACGTCCGGTAGAGTAACTGCTACCGGAGTGACGGTACGTGAGAAGAAAGCCCCGGCTAACTACGTGCCAGCAGCCGCGGTAATAC…
Paenibacillus sp. C15a_X1000_TSA	GCTATACATGCAGTCGAGCGGAGCTGTTCCTTCGGGGATAGCTTAGCGGCGGACGGGTGAGTAACACGTAGGCAACCTGCCCTTCAGACTGGGATAACGTCCGGAAACGGATGCTAATACCGGATAAGTTGGTTTCTCGCATGAGGGACCATGGAAAGACGGAGCAATCTGTCACTGAGGGATGGGCCTGCGGCGCATTAGCTAGTTGGTGGGGTAACGGCTCACCAAGGCGACGATGCGTAGCCGACCTGAGAGGGTGATCGGCCACACTGGGACTGAGACACGGCCCAGACTCCTACGGGAGGCAGCAGTAGGGAATCTTCGGCAATGGGCGAAAGCCTGACCGAGCAACGCCGCGTGAGTGATGAAGGGTCTCGGCTCGTAAAACTCTGTTGCCAG…
Paenibacillus taichungensis R7W_B8_IIIA	TTAGCGGCGGACGGGTGAGTAACACGTAGGCAACCTGCCCTCAAGTTTGGGACAACTACCGGAAACGGTAGCTAATACCGAATAGTTGTTTTCTTCTCCTGAAGGAAACTGGAAAGACGGAGCAATCTGTCACTTGGGGATGGGCCTGCGGCGCATTAGCTAGTTGGTGGGGTAACGGCTCACCAAGGCGACGATGCGTAGCCGACCTGAGAGGGTGATCGGCCACACTGGGACTGAGACACGGCCCAGACTCCTACGGGAGGCAGCAGTAGGGAATCTTCCGCAATGGGCGAAAGCCTGACGGAGCAATGCCGCGTGAGTGATGAAGGTTTTCGGATCGTAAAGCTCTGTTGCCAGGGAAGAACGCTTGGGAGAGTAACTGCTCTCAAGGTGACGGTA…
Paracoccus marinus R7W_B1_IIIC	TGCAGTCGAGCGCCCTTTCGGGGGAGCGGCGGACGGGTGAGTAACGCGTGGGAATATGCCCTTCTCTACGGAATAGCCTCGGGAAACTGAGAGTAATACCGTATACGCCCTGTGGGGGAAAGATTTATCGGGGAAGGATTAGCCCGCGTTGGATTAGGTAGTTGGTGGGGTAATGGCCTACCAAGCCGACGATCCATAGCTGGTTTGAGAGGATGATCAGCCACACTGGGACTGAGACACGGCCCAGACTCCTACGGGAGGCAGCAGTGGGGAATCTTAGACAATGGGGGCAACCCTGATCTAGCCATGCCGCGTGAGTGATGAAGGCCTTAGGGTTGTAAAGCTCTTTCAGCTGGGAAGATAATGACGGTACCAGCAGAAGAAGCCCCGGCTAACTCC…
Paracoccus sp. R10_B8_IIIA	CGGGGTGAGCGGCGGACGGGTGAGTAACGCGTGGGAACGTGCCCTTTTCTACGGAATAGCCTCGGGAAACTGAGAGTAATACCGTATACGCCCTTTGGGGGAAAGATTTATCGGAAAAGGATCGGCCCGCGTTGGATTAGGTAGTTGGTGGGGTAATGGCCTACCAAGCCGACGATCCATAGCTGGTTTGAGAGGATGATCAGCCACACTGGGACTGAGACACGGCCCAGACTCCTACGGGAGGCAGCAGTGGGGAATCTTAGACAATGGGGGCAACCCTGATCTAGCCATGCCGCGTGAGTGATGAAGGCCTTAGGGTTGTAAAGCTCTTTCAGCTGGGAAGATAATGACGGTACCAGCAGAAGAAGCCCCGGCTAACTCCGTGCCAGCAGCCGCGGT…
Planococcus incertae sedis R9_B3_IA	TGCAGTCGAGCGGACCAATTGGAGCTTGCTCATTGGTTTAACGGCGGACGGGTGAATAACACGTGGGCAACCTGCCCTGCAGATCGGGATAACTCCGGGAAACCGGTGCTAATACCGAATAATTTGCGGCCTCTCCTGAAGCTGCCCGGAAAGACGGTTTCCGCTGGCACTGCAGGATGGGCCCCCGGCGCATTAACTAATTGGTGGGGTAATGGCCCACCAAGGCCACCATGCCTAACCCAACTGAAAGGGTGGTCGGCCCCCCTGGGACTGAAACACCGCCCAAACTCCTACGGGAGGCAGCAGTAAGGAATCTTCCGCAATGGACGCAAGTCTGACGGAACAACCCCCCGTGAGTGACCAAAGTTTTCCGAACCTAAAACTCTGTTGTGAGGGAAA…
Propionibacterium humerusii R7A_C5_IA	TGCAGTCGAACGGAAAGGMCTCTTTCGGGGGGTACTCGAGTGGCGAACGGGTGAGTAACACGTGAGTAACCTGCCCTTGACTTTGGGATAACTTCAGGAAACTGGGGCTAATACCGGATAGGAGCTCCTGCTGCATGGTGGGGGTTGGAAAGTTTCGGCGGTTGGGGATGGACTCGCGGCTTATCAGCTTGTTGGTGGGGTAGTGGCTTACCAAGGCTTTGACGGGTAGCCGGCCTGAGAGGGTGACCGGCCACATTGGGACTGAGATACGGCCCAGACTCCTACGGGAGGCAGCAGTGGGGAATATTGCACAATGGGTGGAAGCCTGATGCAGCAACGCCGTGTGCGGGATGACGGCCTTCGGGTTGTAAACCGCTTTCGCTCATGACGAAGCTTTGT…
Pseudomonas psychrotolerans R7HS_C5_IIA	AGGAGCTTGCTCCTCGATTCAGCGGCGGACGGGTGAGTAATGCCTAGGAATCTGCCTAGTAGTGGGGGACAACGTTTCGAAAGGAACGCTAATACCGCATACGTCCTACGGGAGAAAGTGGGGGATCTTCGGACCTCACGCTATTAGATGAGCCTAGGTCGGATTAGCTAGTTGGTAGGGTAAAGGCCTACCAAGGCGACGATCCGTAACTGGTCTGAGAGGATGATCAGTCACACTGGAACTGAGACACGGTCCAGACTCCTACGGGAGGCAGCAGTGGGGAATATTGGACAATGGGCGAAAGCCTGATCCAGCCATGCCGCGTGTGTGAAGAAGGCCTTCGGGTCGTAAAGCACTTTAAGTTGGGAGGAAGGGCTCATAGCGAATACCTGTGAGTTT…
Pseudomonas putida YPD_A9_IIIC	AGAGCTTGCTCTTCGATTCAGCGGCGGACGGGTGAGTAATGCCTAGGAATCTGCCTGGTAGTGGGGGACAACGTTTCGAAAGGAACGCTAATACCGCATACGTCCTACGGGAGAAAGCAGGGGACCTTCGGGCCTTGCGCTATCAGATGAGCCTAGGTCGGATTAGCTAGTTGGTGAGGTAATGGCTCACCAAGGCGACGATCCGTAACTGGTCTGAGAGGATGATCAGTCACACTGGAACTGAGACACGGTCCAGACTCCTACGGGAGGCAGCAGTGGGGAATATTGGACAATGGGCGAAAGCCTGATCCAGCCATGCCGCGTGTGTGAAGAAGGTCTTCGGATTGTAAAGCACTTTAAGTTGGGAGGAAGGGCATTAACCTAATACGTTAGTGTTTT…
Ralstonia insidiosa C92_X250_TSA	ATCGGAACGTGCCCTGTAGTGGGGGATAACTAGTCGAAAGATTAGCTAATACCGCATACGACCTGAGGGTGAAAGTGGGGGACCGCAAGGCCTCATGCTATAGGAGCGGCCGATGTCTGATTAGCTAGTTGGTGAGGTAAAGGCTCACCAAGGCGACGATCAGTAGCTGGTCTGAGAGGACGATCAGCCACACTGGGACTGAGACACGGCCCAGACTCCTACGGGAGGCAGCAGTGGGGAATTTTGGACAATGGGGGCAACCCTGATCCAGCAATGCCGCGTGTGTGAAGAAGGCCTTCGGGTTGTAAAGCACTTTTGTCCGGAAAGAAATCGCACTTACTAATATTAGGTGTGGATGACGGTACCGGAAGAATAAGGACCGGCTAACTACGTGCCAGC…
Risungbinella massiliensis B4_C50_a_R2A	GAACCTAGCGGCGAACGGGTGAGTAACACGTGGGCAACCTGCCCTCAAGCCTGGGATAACTCCGGGAAACCGGTGCTAATACCAGATAATCATTGCTCTTGCATGAGAGCAATGTAAAAGTTTTTCGCTTGAGGATGGGCCCGCGGTGCATTAGCTTGTTGGTGGGGTAATGGCCGACCAAGGGACGATGCATAGCCGACCTGAGAGGGTGACCGGCCACCTGGGACTGAGACACGGCCCAGAATCCTACGGGAGGCAGCAGTAGGGAATTTTCCGCAATGGGCAAAGCCTGACGGAGCAACGCCGCGTGAGTGATGACGGCCTCCGGGTAGTAAACTCTGTTCTTGGGAAGAAGTTCTGACGGTACCTAAGGAGAAAGCCCCGGCTAACTACGTCCAG…
Roseomonas mucosa C34_X750_R2A	ATGCTTACCATGCAGTCGCACGGGCAGCAATGTCAGTGGCGGACGGGTGAGTAACGCGTAGGAACGTGTCCTGAGGTGGGGGACAACCCCGGGAAACTGGGGCTAATACCGCATATGGGCTGAGGCCCAAAGCCGAGAGGCGCCTTTGGAGCGGCCTGCGTCCGATTAGGTAGTTGGTGGGGTAAAGGCCTACCAAGCCTGCGATCGGTAGCTGGTCTGAGAGGACGACCAGCCACACTGGGACTGAGACACGGCCCAGACTCCTACGGGAGGCAGCAGTGGGGAATATTGGACAATGGGCGAAAGCCTGATCCAGCAATGCCGCGTGGGTGAAGAAGGTCTTCGGATCGTAAAGCCCTTTCGACGGGGACGATGATGACGGTACCCGTAGAAGAAGCC…
Roseomonas nepalensis C55_X1000_R2A	GCTTACACATGCAGTCGCACGGGTGGCTTTGGTCATCAGTGGCGGACGGGTGAGTAACGCGTAGGAACATGTCCAGGGGTGGGGGATAACGCTGGGAAACTGGCGCTAATACCGCATGTGAGCTGAGGCTCAAAGCCGCGAGGCGCCTTTGGAGTGGCCTGCGTCCGATTAGCTTGTTGGTGGGGTAATGGCTTACCAAGGCTTCGATCGGTAGCTGGTCTGAGAGGACGACCAGCCACACTGGGACTGAGACACGGCCCAGACTCCTACGGGAGGCAGCAGTGGGGAATATTGGACAATGGGCGCAAGCCTGATCCAGCAATGCCGCGTGGGTGAAGAAGGTCTTCGGATCGTAAAGCCCTTTCGGCGGGGACGATGATGACGGTACCCGCAGAAGAA…
Sphingomonas aerolata R7K_C6_IIA	ATTCCGCCTTCATGCTCTCGAGTTGCAGAGAACAATCCGAACTGAGACGGCTTTTGGAGATTAGCTCACACTCGCGTGCTTGCTGCCCACTGTCACCGCCATTGTAGCACGTGTGTAGCCCAGCGCGTAAGGGCCATGAGGACTTGACGTCATCCCCACCTTCCTCCGGCTTATCACCGGCGGTTACCTTAAAGTGCCCAACTAAATGATGGCAACTAAGGTCGAGGGTTGCGCTCGTTGCGGGACTTAACCCAACATCTCCCGACACGAGCTGACGACAGCCATGCAGCACCTGTGTGCAGGTCCCCGAAGGGAAGAAATCTGTCTCCAGAAGTCGTCCTGCCATGTCAAACGCTGGTAAGGTTCTGCGCGTTGCTTCGAATTAAACCACATGCTCCA…
Sphingomonas koreensis B7_X125_a2_TSA	GCGTGGGATTCCCTGATTCGAATAACAGTTAGAAATGACTGCTAATCCGATGATGTCGTAGACCAAGATTTATCGCCCAAGGATGAGCCGCGTAGATTAGCTAGTTGGTGGGGTAAGGCCCACCAAGCGACGATCTTAGCTGGTCTGAGAGATGATCAGCACACTGGGACTGAGACACGGCCCAGACTCCTACGGGAGGCAGCAGTGGGGAATATTGGACAATGGGCGAAAGCCTGATCCAGCAATGCCGCGTGAGTGATGAAGGCCTTAGGGTTGTAAAGCTCTTTTACCCGGGATGATAATGACAGTACCGGGAGAATAAGCTCCGGCTAACTTCGTGCCAGCAGCCGCGGTAATACGAGGGGAGCTAGCGTTATTCGGAATTACTGGGCGTAAAGC…
Spirosoma sp. B7_X125_a_R2A	ATACATGCAAGTCGAGCGGGTCGCAAGACCAGCGGCAAACGGGTGCGTAACGCGTAAGCAACCTGCCCTCACTAGGGAATAGCCTGCGAAGCGAGTACGCATAGTCTGAGTACCTGCTGTTTAGGTAACATTATGGTTGAGGAGAGCTGCGTCGATTAGCTAGTGGGGAGGTACACCAACAGCGATGATCAGTAGGGGTCTGAGAGATGCCCCCACACGGTACTGAGAGACGGACCCGACTCCTACGGGAGGCAGCAGTAGGGAATATTGGGCAATGGAGGCAACTCTGACCCAGCCATGCCGCGTGCAGGATGAAGGCGCTCAGCGTTGTAAACTGCTTTTATCAGGGAAGAACTGTAGTCTGCGGGATTATTTGACGGTACCTGAGGAATAAGCACC…
Staphylococcus capitis R7A_A8_IB	TGCAGTCGAGCGAACAGACGAGGAGCTTGCTCCTCTGACGTTAGCGGCGGACGGGTGAGTAACACGTGGATAACCTACCTATAAGACTGGGATAACTTCGGGAAACCGGAGCTAATACCGGATAACATGTTGAACCGCATGGTTCAACAGTGAAAGACGGTCTTGCTGTCACTTATAGATGGATCCGCGCCGCATTAGCTAGTTGGTAAGGTAACGGCTTACCAAGGCAACGATGCGTAGCCGACCTGAGAGGGTGATCGGCCACACTGGAACTGAGACACGGTCCAGACTCCTACGGGAGGCAGCAGTAGGGAATCTTCCGCAATGGGCGAAAGCCTGACGGAGCAACGCCGCGTGAGTGAAGAAGGTCTTCGGATCGTAAAACTCTGTTATTAGGGA…
Staphylococcus epidermidis R7A_A8_IA	TGCAGTCGAGCGAACAGACGAGGAGCTTGCTCCTCTGACGTTAGCGGCGGACGGGTGAGTAACACGTGGATAACCTACCTATAAGACTGGGATAACTTCGGGAAACCGGAGCTAATACCGGATAATATATTGAACCGCATGGTTCAATAGTGAAAGACGGTTTTGCTGTCACTTATAGATGGATCCGCGCCGCATTAGCTAGTTGGTAAGGTAACGGCTTACCAAGGCAACGATGCGTAGCCGACCTGAGAGGGTGATCGGCCACACTGGAACTGAGACACGGTCCAGACTCCTACGGGAGGCAGCAGTAGGGAATCTTCCGCAATGGGCGAAAGCCTGACGGAGCAACGCCGCGTGAGTGATGAAGGTCTTCGGATCGTAAAACTCTGTTATTAGGGA…
Staphylococcus hominis R5_C3_IIIB	TGCAGTCGAGCGAACAGACGAGGAGCTTGCTCCTTTGACGTTAGCGGCGGACGGGTGAGTAACACGTAGGTAACCTACCTATAAGACTGGGATAACTTCGGGAAACCGGAGCTAATACCGGATAATATTTCGAACCGCATGGTTCGATAGTGAAAGATGGCTTTGCTATCACTTATAGATGGACCTGCGCCGTATTAGCTAGTTGGTAAGGTAACGGCTTACCAAGGCAACGATACGTAGCCGACCTGAGAGGGTGATCGGCCACACTGGAACTGAGACACGGTCCAGACTCCTACGGGAGGCAGCAGTAGGGAATCTTCCGCAATGGGCGAAAGCCTGACGGAGCAACGCCGCGTGAGTGATGAAGGTCTTCGGATCGTAAAACTCTGTTATTAGGGA…
Staphylococcus saprophyticus YPD_B1_IIIA	TGCAGTCGAGCGAACAGATAAGGAGCTTGCTCCTTTGACGTTAGCGGCGGACGGGTGAGTAACACGTGGGTAACCTACCTATAAGACTGGGATAACTTCGGGAAACCGGAGCTAATACCGGATAACATTTGGAACCGCATGGTTCTAAAGTGAAAGATGGTTTTGCTATCACTTATAGATGGACCCGCGCCGTATTAGCTAGTTGGTAAGGTAACGGCTTACCAAGGCGACGATACGTAGCCGACCTGAGAGGGTGATCGGCCACACTGGAACTGAGACACGGTCCAGACTCCTACGGGAGGCAGCAGTAGGGAATCTTCCGCAATGGGCGAAAGCCTGACGGAGCAACGCCGCGTGAGTGATGAAGGGTTTCGGCTCGTAAAACTCTGTTATTAGGGA…
Staphylococcus warneri B6_ctrl_cii_TSA	TGCTATACATGCAGTCGAGCGAACAGATAAGGAGCTTGCTCCTTTGACGTTAGCGGCGGACGGGTGAGTAACACGTGGATAACCTACCTAAAGACTGGAATAACCTCGAACCGAAGCTAATCGATAACAATTGACGCATGGTCAATAGTGAAGCGCCTTGCTGTCATAATAGATGATCCGCGCCGTATAAGCTAGTGTCGTAACGCTACCAGCACGATACGTAGCGACTGAGAGGGTGATCGGCCACACTGGAACTGAGACACGGTCCAGACTCTACGGGAGGCAGCAGTAGGGAATCTCCGCAATGGGCGAAAGCCTGACGGAGCAACGCCGCGTGAGTGATGAAGGTCTTCGGATCGTAAAACTCTGTTATCAGGGAAGAACAAATGTGTAAGTAAC…
Stenotrophomonas maltophilia R5_A9_IIIA	AGTAAGAGCTTGCTCTTACGGGTGGCGAGTGGCGGACGGGTGAGGAATACATCGGAATCTACTTTTTCGTGGGGGATAACGTAGGGAAACTTACGCTAATACCGCATACGACCTACGGGTGAAAGCAGGGGATCTTCGGACCTTGCGCGATTGAATGAGCCGATGTCGGATTAGCTAGTTGGCGGGGTAAAGGCCCACCAAGGCGACGATCCGTAGCTGGTCTGAGAGGATGATCAGCCACACTGGAACTGAGACACGGTCCAGACTCCTACGGGAGGCAGCAGTGGGGAATATTGGACAATGGGCGCAAGCCTGATCCAGCCATACCGCGTGGGTGAAGAAGGCCTTCGGGTTGTAAAGCCCTTTTGTTGGGAAAGAAATCCAGCTGGTTAATACCCG…
Streptococcus mitis C413_X125_TSA	GTGCTAATACATGCAGTAGAACGCTGAAGGAGGAGCTTGCTTCTCCGGATGAGTTGCGAACGGGTGAGTAACGCGTAGGTAACCTGCCTGGTAGCGGGGGATAACTATTGGAAACGATAGCTAATACCGCATAACAGTAGATATCGCATGATATGTGCTTGAAAGGTGCAATTGCATCACTACCAGATGGACCTGCGTTGTATTAGCTAGTTGGTGGGGTAACGGCTCACCAAGGCGACGATACATAGCCGACCTGAGAGGGTGATCGGCCACACTGGGACTGAGACACGGCCCAGACTCCTACGGGAGGCAGCAGTAGGGAATCTTCGGCAATGGACGGAAGTCTGACCGAGCAACGCCGCGTGAGTGAAGAAGGTTTTCGGATCGTAAAGCTCTGTT…
Streptomyces thermocarboxydus YPD_B3_IIIB	CCTTCGGGGTGGATTAGTGGCGAACGGGTGAGTAACACGTGGGCAATCTGCCCTGCACTCTGGGACAAGCCCTGGAAACGGGGTCTAATACCGGATACTGATCGCCTTGGGCATCCTTGGTGATCGAAAGCTCCGGCGGTGCAGGATGAGCCCGCGGCCTATCAGCTTGTTGGTGAGGTAATGGCTCACCAAGGCGACGACGGGTAGCCGGCCTGAGAGGGCGACCGGCCACACTGGGACTGAGACACGGCCCAGACTCCTACGGGAGGCAGCAGTGGGGAATATTGCACAATGGGCGAAAGCCTGATGCAGCGACGCCGCGTGAGGGATGACGGCCTTCGGGTTGTAAACCTCTTTCAGCAGGGAAGAAGCGAAAGTGACGGTACCTGCAGAAGAAGC…
Thermaerobacter literalis R60_A8_IS	GGGGAGCTTGCTCTCTGGTCTTCCAGCGGCGGACGGGTGAGTAACACGTGGGCAACCTGCCCGGCAGTGGGGGATAACCCTGGGAAACTGGGGCTAATACCGCATACGGTCCGCGTCCCGCATGGGGCGTGGAAGAAAGGCCGTCGGAAGGCGGTCGCTGCCGGAGGGGCCCGCGGCCCATCAGCTAGTTGGTGGGGTAACGGCCCACCAAGGCGACGACGGGTAGCCGGCCTGAGAGGGTGGCCGGCCACACTGGGACTGAGACACGGCCCAGACTCCTACGGGAGGCAGCAGTCGGGAATCTTGCGCAATGGGCGAAAGCCTGACGCAGCGACGCCGCGTGGGGGAGGAAGCCCTTCGGGGTGTAAACCCCTGTCGTCCGGGACGAAGGCTGGGGGC…
Variovorax boronicumulans B7_ctrl_b_TSA	GTCGAACGGCAGCGCGGGAGCAATCCTGGCGGCGAGTGGCGAACGGGTGAGTAATACATCGGAACGTGCCCAATCGTGGGGGATAACGCAGCGAAGCTGTCTATACGCATCGATTACGATGAAGCAGGGAATGCAGACCTTGCGCGATGGAGCGCGATGGCAGATAAGTAGGTGTGAGTAAGCTCACAGCTCGATCTGTAGCTGGTCTGAGAGGACGACAGCCACACTGGACTGAGACACGGCCCAGACTCTACGGGAGGCAGCAGTGGGGAATTTTGGACAATGGGCGAAAGCTGATCCAGCCATGCCGCGTGCAGGATGAAGGCCTTCGGGTTGTAAACTGCTTTTGTACGGAACGAAACGGTCTTTTCTAATACAGAAGGCTAATGACGGTACCGT…
